# Supplementary material for: Primate‐Specific DAZ Regulates Translation of Cell Proliferation‐Related mRNAs and is Essential for Maintenance of Spermatogonia
Source: Adv Sci (Weinh). 2024 May 23;11(29):2400692. doi: 10.1002/advs.202400692 (PMC11304246; doi:10.1002/advs.202400692)
Supplement: Supplementary file 2 — Supplemental Table 1 [file ADVS-11-2400692-s008.xlsx]

## Sheet: Sheet1
Table 1. Antibodies
Antibodies	Company	Cat No.	Source	Application (dilution)
DAZ	CST	12706	Rabbit	IF(1:100) WB (1:1000)
UCHL1	Bio-rad	MCA4750	Mouse	IF (1:500)
SYCP3	R&D Systems	AF3750	Goat	IF (1:25)
cPARP	CST	5625S	Rabbit	WB (1:1000)
c-KIT	R&D Systems	AF332	Goat	IF (1:25)
SMC2	SAB	37956	Rabbit	IF(1:50) WB (1:1000)
DDX55	SAB	40837	Rabbit	IF(1:50) WB (1:1000)
FEN1	proteintech	14768-1-AP	Rabbit	IF(1:50) WB (1:1000)
CDK1	proteintech	19532-1-AP	Rabbit	IF(1:50) WB (1:1000)
EIF4G3	proteintech	11281-1-AP	Rabbit	IF(1:50) WB (1:1000)
CCT3	proteintech	10571-1-AP	Rabbit	IF(1:50) WB (1:1000)
FXR1	proteintech	13194-1-AP	Rabbit	IF(1:50) WB (1:1000)
FXR2	proteintech	12552-1-AP	Rabbit	IF(1:50) WB (1:1000)
PABPC1	proteintech	10970-1-AP	Rabbit	IF(1:50) WB (1:1000)
ADAR1	proteintech	14330-1-AP	Rabbit	IF(1:50) WB (1:1000)
URB2	proteintech	24881-1-AP	Rabbit	IF(1:50) WB (1:1000)
TBL2	proteintech	12488-1-AP	Rabbit	IF(1:50) WB (1:1000)
PA2G4	proteintech	15348-1-AP	Rabbit	IF(1:50) WB (1:1000)
PCBP2	proteintech	15070-1-AP	Rabbit	IF(1:50) WB (1:1000)
DDX6	proteintech	14632-1-AP	Rabbit	IF(1:50) WB (1:1000)
G3BP1	proteintech	13057-2-AP	Rabbit	IF(1:50) WB (1:1000)
HUR	proteintech	11910-1-AP	Rabbit	IF(1:50) WB (1:1000)
CIRBP	proteintech	10209-2-AP	Rabbit	IF(1:50) WB (1:1000)
C14orf166	proteintech	19848-1-AP	Rabbit	IF(1:50) WB (1:1000)
GAPDH-HRP	proteintech	HRP-60004	Mouse	WB(1:40000)
EGFR	CST	2085	RB	WB(1:1000)
RPL11	CST	18163	RB	WB(1:1000)
RPS6	CST	2217	Mouse	WB(1:1000)
RAD21	Abcam	ab992	RB	WB(1:3000)
Goat anti-Rabbit IgG (H+L) Secondary Antibody, HRP	Invitrogen	32460	Goat	WB (1:2000)
Goat anti-Mouse IgG (H+L) Secondary Antibody, HRP	Invitrogen	32430	Goat	WB (1:2000)
Alexa Fluor 488-AffiniPure Donkey Anti-Mouse IgG (H+L)	Jackson	715-545-150	Donkey	IF (1:2000)
Alexa Fluor 594-AffiniPure Donkey Anti-Mouse IgG (H+L)	Jackson	715-585-150	Donkey	IF (1:2000)
Alexa Fluor 488 AffiniPure Donkey Anti-Rabbit IgG (H+L)	Jackson	711-545-152	Donkey	IF (1:2000)
Alexa Fluor 594 AffiniPure Donkey Anti-Rabbit IgG (H+L)	Jackson	711-585-152	Donkey	IF (1:2000)
Alexa Fluor 488 AffiniPure Donkey Anti-Goat IgG (H+L)	Jackson	705-545-147	Donkey	IF (1:2000)
Alexa Fluor 594 AffiniPure Donkey Anti-Goat IgG (H+L)	Jackson	705-585-147	Donkey	IF (1:2000)
18163S
