# Supplementary material for: Primate‐Specific DAZ Regulates Translation of Cell Proliferation‐Related mRNAs and is Essential for Maintenance of Spermatogonia
Source: Adv Sci (Weinh). 2024 May 23;11(29):2400692. doi: 10.1002/advs.202400692 (PMC11304246; doi:10.1002/advs.202400692)
Supplement: Supplementary file 3 — Supplemental Table 2 [file ADVS-11-2400692-s007.xlsx]

## Sheet: Sheet1
Table 2. Primers
Primer	Sequence
qPCR-CDY1+CDY2 F	CACAAAACTGTGAGTGGCTT
qPCR-CDY1+CDY2 R	GTATCTGAGTCTTGTTCTGTATTCC
qPCR-BPY2 F	ATGATGACGCTTGTCCCCAG
qPCR-BPY2 R	CATGATGCCCTCTGTAAGCAG
qPCR-KIT-F	CGTGGGCGACGAGATTAGG
qPCR-KIT-R	CTTCTTTCCCATACAAGGAGCG
qPCR-SMC2-F	TCTCAGGTTCGGGCTTCTAAT
qPCR-SMC2-R	CCTGTACTCTGGTGTTGTTGG
qPCR-DDX55-F	AGCTGGGCTTCCCGTACAT
qPCR-DDX55-R	CAGCGACATCTTTGTTTCGCA
qPCR-FEN1-F	ATGACATCAAGAGCTACTTTGGC
qPCR-FEN1-R	GGCGAACAGCAATCAGGAACT
qPCR-hG3BP1-F	ACATAGCTCAGACAGTACAGGAA
qPCR-hG3BP1-R	GCACTCTTTGATCCCGCTG
qPCR-hFXR1-F	GAGAAGACGGTATGGTTCCATTT
qPCR-hFXR1-R	AGGCGTTCCATTCTTAGCTGT
qPCR-hFXR2-F	TGCCCGAGGATCTGAGAGAAG
qPCR-hFXR2-R	GCGGGACATAAGTAGCAGTTT
qPCR-hCDC25B-F	GCATGGAGAGTCTCATTAGTGC
qPCR-hCDC25B-R	CTCCGCCTCCGCTTATTCT
qPCR-BRCA1-F	GAAACCGTGCCAAAAGACTTC
qPCR-BRCA1-R	CCAAGGTTAGAGAGTTGGACAC
qPCR-CDK1-F	AAACTACAGGTCAAGTGGTAGCC
qPCR-CDK1-R	TCCTGCATAAGCACATCCTGA
qPCR-CCNG1-F	GAGTCTGCACACGATAATGGC
qPCR-CCNG1-R	GTGCTTGGGCTGTACCTTCA
qPCR-DAZ1-R	TCAGTCTCTTCTCTGGATTA
qPCR-DAZ1-F	TACCAGATGCCACCGCAGTG
qPCR-DAZL-R	CACCACAGTGGCCTGTTG
qPCR-DAZL-F	CCATGTAACTAGATAAGCCAG
qPCR-BOULE-F	TGCCTTTGAATAACCCAACAAGT
qPCR-BOULE-R	TTCACAGACCCATACTGGGAA
1-400 PABPC1-HA-phage-F	GGGTTTAAACGGATCCATGAACCCCAGTGCCCC
1-400 PABPC1-HA-phage-R	GCCCTCTAGACTCGAGGGAGCCGCCGGAGCCGCCGTAGGGGTTGATTACAGGGTTGGG
401-619 PABPC1-HA-phage-F	GGGTTTAAACGGATCCATGCAGCCAGCACCTCCTTCAG
401-619 PABPC1-HA-phage-R	GCCCTCTAGACTCGAGGGAGCCGCCGGAGCCGCCAACAGTTGGAACACCGGTGG
1-619 PABPC1-HA-phage-F	GGGTTTAAACGGATCCATGAACCCCAGTGCCCC
1-619 PABPC1-HA-phage-R	GCCCTCTAGACTCGAGGGAGCCGCCGGAGCCGCCAACAGTTGGAACACCGGTGG
DAZ1-FLAG-HA-phage-F	ggtttaaacggatccTTGGTACCATGTCTGCTGCAAATC
DAZ1-FLAG-HA-phage-R	ggccctctagactcgagCTTGTCATCGTCATCCTTGTAGTCTCAGTCTCTTCTCTGGATTA
DAZ2-FLAG-HA-phage-F	ggtttaaacggatccTTGGTACCATGTCTGCTGCAAATC
DAZ2-FLAG-HA-phage-R	ggccctctagactcgagCTTGTCATCGTCATCCTTGTAGTCTCAGTCTCTTCTCTGGATTA
DAZ3-FLAG-HA-phage-F	ggtttaaacggatccTTGGTACCATGTCTGCTGCAAATC
DAZ3-FLAG-HA-phage-R	ggccctctagactcgagCTTGTCATCGTCATCCTTGTAGTCTCAGTCTCTTCTCTGGATTA
DAZ4-FLAG-HA-phage-F	ggtttaaacggatccTTGGTACCATGTCTGCTGCAAATC
DAZ4-FLAG-HA-phage-R	ggccctctagactcgagCTTGTCATCGTCATCCTTGTAGTCTCAGTCTCTTCTCTGGATTA
DAZ1-3xGGS-PCDH-F	ACCTCCATAGAAGATTCTAGAAAGCTTGGTACCatgtctgctg
DAZ1-3xGGS-PCDH-R	GTCTTTGTAGTCGGATCCGGAGCCGCCGGAGCCGCCGGAGCCGCCgtctcttctctggattaaac
RRM-3xGGS-PCDH-F	ACCTCCATAGAAGATTCTAGAAAGCTTGGTACCatgtctgctg
RRM-3xGGS-PCDH-R	GTCTTTGTAGTCGGATCCGGAGCCGCCGGAGCCGCCGGAGCCGCCagcagagtaagcctgaacgtg
DAZrepeats-3xGGS-PCDH-F	ACCTCCATAGAAGATTCTAGAAAGCTTGGTACCatgtctgctg
DAZrepeats-3xGGS-PCDH-R	GTCTTTGTAGTCGGATCCGGAGCCGCCGGAGCCGCCGGAGCCGCCgtctcttctctggattaaac
qPCR-hGAPDH-F	ACAACTTTGGTATCGTGGAAGG
qPCR-hGAPDH-R	GCCATCACGCCACAGTTTC
qPCR-hACTINB-F	CTC CAT CCT GGC CTC GCT GT
qPCR-hACTINB-R	GCT GTC ACC TTC ACC GTT CC
DAZ-shRNA-3F	CCGGGCCACGTCCTTTGGTAGTTAACTCGAGTTAACTACCAAAGGACGTGGCTTTTTG
DAZ-shRNA-3R	AATTCAAAAAGCCACGTCCTTTGGTAGTTAACTCGAGTTAACTACCAAAGGACGTGGC
DAZ-shRNA-4F	CCGGCCTGATTTGAAAGCTAACAATCTCGAGATTGTTAGCTTTCAAATCAGGTTTTTG
DAZ-shRNA-4R	AATTCAAAAACCTGATTTGAAAGCTAACAATCTCGAGATTGTTAGCTTTCAAATCAGG
gDNA-PCR-DAZ-F	ACATCTGTGATGGCGCTCAA
gDNA-PCR-DAZ-R	GGCACAATCTTTCCCCCGTA
