# Supplementary material for: Primate‐Specific DAZ Regulates Translation of Cell Proliferation‐Related mRNAs and is Essential for Maintenance of Spermatogonia
Source: Adv Sci (Weinh). 2024 May 23;11(29):2400692. doi: 10.1002/advs.202400692 (PMC11304246; doi:10.1002/advs.202400692)
Supplement: Supplementary file 4 — Supplemental Table 3 [file ADVS-11-2400692-s003.xlsx]

## Sheet: Testis
Table 2 a list of markers used to assign cell identity for scRNA-seq
Cluster	gene
spermatogonia	UTF1	UCHL1	KIT
spermatocyte	SYCP3
spermatid	TNP1	PRM1
Sertoli cells	SOX9
Leydig cells	DLK1	IGF1
PTM cells	ACTA2	MYH11
Endotheliocyte	VWF
VSM cells	MYH11
Macrophages	CD14	CD163
T cells	CD3E
Mast cells	KIT	TPSAB1

## Sheet: Germ Cells
Cluster	gene
SSC1	PIWIL4	UTF1
SSC2	ZBTB16	FGFR3	GFRA1
SSC3	NANOS3	SMS
diff_ing_SPG	KIT	TKTL1
diff_ed_SPG	STRA8
L.SPC	SPO11
Z.SPC	SYCP3
P.SPC	PIWIL1
D.SPC	OVOL2
SPC7	C9orf116
SPT1	TXNDC2	TNP1
SPT2	PRM1	PRM2

## Sheet: Cycle phase-speciﬁc genes
S phase genes
"MCM5", "PCNA", "TYMS", "FEN1", "MCM2", "MCM4", "RRM1", "UNG", "GINS2", "MCM6", "CDCA7", "DTL", "PRIM1", "UHRF1", "MLF1IP", "HELLS", "RFC2", "RPA2", "NASP", "RAD51AP1", "GMNN", "WDR76", "SLBP", "CCNE2", "UBR7", "POLD3", "MSH2", "ATAD2", "RAD51", "RRM2", "CDC45", "CDC6", "EXO1", "TIPIN", "DSCC1", "BLM", "CASP8AP2", "USP1", "CLSPN", "POLA1", "CHAF1B", "BRIP1", "E2F8".
G2/M phase genes
"HMGB2", "CDK1", "NUSAP1", "UBE2C", "BIRC5", "TPX2", "TOP2A", "NDC80", "CKS2", "NUF2", "CKS1B", "MKI67", "TMPO", "CENPF", "TACC3", "FAM64A", "SMC4", "CCNB2", "CKAP2L", "CKAP2", "AURKB", "BUB1", "KIF11", "ANP32E", "TUBB4B", "GTSE1", "KIF20B", "HJURP", "CDCA3", "HN1", "CDC20", "TTK", "CDC25C", "KIF2C","RANGAP1", "NCAPD2", "DLGAP5", "CDCA2", "CDCA8", "ECT2", "KIF23", "HMMR", "AURKA", "PSRC1", "ANLN"…
