# Supplementary material for: Primate‐Specific DAZ Regulates Translation of Cell Proliferation‐Related mRNAs and is Essential for Maintenance of Spermatogonia
Source: Adv Sci (Weinh). 2024 May 23;11(29):2400692. doi: 10.1002/advs.202400692 (PMC11304246; doi:10.1002/advs.202400692)
Supplement: Supplementary file 5 — Supplemental Table 4 [file ADVS-11-2400692-s006.xlsx]

## Sheet: Supplementary Table 4 clinical 
Table 4 clinical parameters of Yq AZFc patients and OA controls enrolled
sample ID	patient ID	Volume of testis (Left)	Volume of testis (Right)	E2 (＜20-45 pg/ml)	FSH (1.27-19.26 IU/L)	LH (1.24-8.62 IU/L)	TESTO (1.75-7.81 ug/L)	Semen analysis	mTESE results
LZ027	P10520	8	8	38	39.9	12.2	1.99	Azoospermia	successful
LZ028	P10431	10	10	24	11.89	7.09	2.16	Azoospermia	successful
LZ032	P9598	8	8	<15	31.25	11.52	3.64	Azoospermia	successful
LZ003	P8794	12	12	25	7.17	4.56	3.54	Azoospermia	successful
LZ007	P8935	15	15	29	5.14	5.34	4.56	Azoospermia	successful
LZ013	P9304	12	12	19	6.46	6.47	5.36	Azoospermia	successful
LZ014	P9306	15	15	24	7.36	4.56	4.37	Azoospermia	successful
LZ015	P8152	12	12	18	4.06	7.35	3.45	Azoospermia	successful
LZ016	P9189	12	12	18	8.15	7.96	3.86	Azoospermia	successful
