# Supplementary material for: Primate‐Specific DAZ Regulates Translation of Cell Proliferation‐Related mRNAs and is Essential for Maintenance of Spermatogonia
Source: Adv Sci (Weinh). 2024 May 23;11(29):2400692. doi: 10.1002/advs.202400692 (PMC11304246; doi:10.1002/advs.202400692)
Supplement: Supplementary file 6 — Supplemental Table 5 [file ADVS-11-2400692-s005.xlsx]

## Sheet: Table 5 IP-DAZ1-MS in DAOY
Accession	-10lgP	Coverage (%)	Coverage (%) D1	Coverage (%) D3	Coverage (%) EV	Area D1	Area D3	Area EV	#Peptides	#Unique	#Spec D1	#Spec D3	#Spec EV	PTM	Avg. Mass	Description
P11940|PABP1_HUMAN	271.47	47	44	46	23	284000000	578000000	36600000	31	15	38	48	16	Carbamidomethylation; Deamidation (NQ); Oxidation (M); Pyro-glu from E; Pyro-glu from Q	70671	Polyadenylate-binding protein 1 OS=Homo sapiens OX=9606 GN=PABPC1 PE=1 SV=2
P17987|TCPA_HUMAN	236.1	56	41	51	0	185000000	335000000		24	23	27	34	0	Carbamidomethylation; Acetylation (Protein N-term); Deamidation (NQ); Pyro-glu from Q	60344	T-complex protein 1 subunit alpha OS=Homo sapiens OX=9606 GN=TCP1 PE=1 SV=1
P40227|TCPZ_HUMAN	243.16	51	36	45	1	150000000	242000000		25	23	25	26	2	Carbamidomethylation; Pyro-glu from Q	58024	T-complex protein 1 subunit zeta OS=Homo sapiens OX=9606 GN=CCT6A PE=1 SV=3
Q13310|PABP4_HUMAN	244.83	35	32	32	16	61900000	103000000	6150000	20	8	25	28	10	Carbamidomethylation; Deamidation (NQ); Oxidation (M)	70783	Polyadenylate-binding protein 4 OS=Homo sapiens OX=9606 GN=PABPC4 PE=1 SV=1
Q99832|TCPH_HUMAN	248.02	54	38	52	0	163000000	306000000		26	23	23	34	0	Carbamidomethylation; Oxidation (M); Pyro-glu from Q	59367	T-complex protein 1 subunit eta OS=Homo sapiens OX=9606 GN=CCT7 PE=1 SV=2
O75533|SF3B1_HUMAN	231.71	24	17	19	1	54400000	120000000	502000	27	25	23	26	2	Carbamidomethylation; Deamidation (NQ)	145830	Splicing factor 3B subunit 1 OS=Homo sapiens OX=9606 GN=SF3B1 PE=1 SV=3
P78371|TCPB_HUMAN	236.31	45	37	41	3	198000000	333000000	1250000	19	17	22	28	2	Carbamidomethylation; Acetylation (Protein N-term)	57488	T-complex protein 1 subunit beta OS=Homo sapiens OX=9606 GN=CCT2 PE=1 SV=4
P51114|FXR1_HUMAN	216.04	33	29	30	2	143000000	190000000		20	17	22	21	2	Carbamidomethylation; Acetylation (Protein N-term); Deamidation (NQ); Oxidation (M)	69721	Fragile X mental retardation syndrome-related protein 1 OS=Homo sapiens OX=9606 GN=FXR1 PE=1 SV=3
P50991|TCPD_HUMAN	238.81	37	34	35	3	201000000	333000000	571000	18	17	20	26	1	Carbamidomethylation	57924	T-complex protein 1 subunit delta OS=Homo sapiens OX=9606 GN=CCT4 PE=1 SV=4
P48643|TCPE_HUMAN	222.84	43	32	43	0	144000000	308000000		20	18	20	31	0	Carbamidomethylation; Deamidation (NQ); Pyro-glu from Q	59671	T-complex protein 1 subunit epsilon OS=Homo sapiens OX=9606 GN=CCT5 PE=1 SV=1
O00567|NOP56_HUMAN	217.27	34	31	29	5	146000000	220000000	4630000	19	19	20	23	3	Carbamidomethylation; Pyro-glu from Q	66050	Nucleolar protein 56 OS=Homo sapiens OX=9606 GN=NOP56 PE=1 SV=4
P49368|TCPG_HUMAN	222.75	41	29	37	0	184000000	328000000		20	18	18	21	0	Carbamidomethylation; Oxidation (M); Pyro-glu from E	60534	T-complex protein 1 subunit gamma OS=Homo sapiens OX=9606 GN=CCT3 PE=1 SV=4
Q13283|G3BP1_HUMAN	244.85	52	38	51	9	159000000	428000000	11600000	15	14	16	25	3	Deamidation (NQ); Oxidation (M)	52164	Ras GTPase-activating protein-binding protein 1 OS=Homo sapiens OX=9606 GN=G3BP1 PE=1 SV=1
Q9NR90|DAZ3_HUMAN	173.06	22	21	16	4	430000000	486000000	6250000	9	8	16	14	3	Carbamidomethylation; Acetylation (Protein N-term); Deamidation (NQ)	54989	Deleted in azoospermia protein 3 OS=Homo sapiens OX=9606 GN=DAZ3 PE=1 SV=1
Q13117|DAZ2_HUMAN	173.06	20	19	14	3	430000000	486000000	6250000	9	8	16	14	3	Carbamidomethylation; Acetylation (Protein N-term); Deamidation (NQ)	63111	Deleted in azoospermia protein 2 OS=Homo sapiens OX=9606 GN=DAZ2 PE=1 SV=3
Q86SG3|DAZ4_HUMAN	173.06	19	18	14	3	430000000	486000000	6250000	9	8	16	14	3	Carbamidomethylation; Acetylation (Protein N-term); Deamidation (NQ)	64785	Deleted in azoospermia protein 4 OS=Homo sapiens OX=9606 GN=DAZ4 PE=1 SV=2
Q9NQZ3|DAZ1_HUMAN	173.06	15	14	11	3	430000000	486000000	6250000	9	8	16	14	3	Carbamidomethylation; Acetylation (Protein N-term); Deamidation (NQ)	82765	Deleted in azoospermia protein 1 OS=Homo sapiens OX=9606 GN=DAZ1 PE=1 SV=2
P50990|TCPQ_HUMAN	214.29	39	22	36	0	134000000	339000000		19	19	15	22	0	Carbamidomethylation; Acetylation (Protein N-term); Pyro-glu from Q	59621	T-complex protein 1 subunit theta OS=Homo sapiens OX=9606 GN=CCT8 PE=1 SV=4
P61978|HNRPK_HUMAN	195.68	37	37	33	5	127000000	182000000	3350000	15	15	15	20	2	Carbamidomethylation; Deamidation (NQ)	50976	Heterogeneous nuclear ribonucleoprotein K OS=Homo sapiens OX=9606 GN=HNRNPK PE=1 SV=1
Q9UMS4|PRP19_HUMAN	181.24	33	23	29	4	77600000	121000000	4670000	12	10	14	14	3	Carbamidomethylation	55181	Pre-mRNA-processing factor 19 OS=Homo sapiens OX=9606 GN=PRPF19 PE=1 SV=1
P67809|YBOX1_HUMAN	194.34	62	56	37	10	118000000	94200000	8410000	11	11	13	12	2	Acetylation (Protein N-term); Deamidation (NQ); Oxidation (M)	35924	Y-box-binding protein 1 OS=Homo sapiens OX=9606 GN=YBX1 PE=1 SV=3
O43143|DHX15_HUMAN	190.97	18	16	16	4	253000000	124000000	16900000	12	12	13	12	3	Carbamidomethylation; Deamidation (NQ); Oxidation (M)	90933	Pre-mRNA-splicing factor ATP-dependent RNA helicase DHX15 OS=Homo sapiens OX=9606 GN=DHX15 PE=1 SV=2
Q7L2E3|DHX30_HUMAN	185.62	12	11	9	1	1050000000	854000000	2480000	13	13	13	13	2	Carbamidomethylation; Deamidation (NQ)	133938	ATP-dependent RNA helicase DHX30 OS=Homo sapiens OX=9606 GN=DHX30 PE=1 SV=1
P51116|FXR2_HUMAN	189.71	27	19	22	4	57800000	87000000	2930000	15	11	12	14	3	Carbamidomethylation	74223	Fragile X mental retardation syndrome-related protein 2 OS=Homo sapiens OX=9606 GN=FXR2 PE=1 SV=2
Q9Y224|RTRAF_HUMAN	184.08	47	41	47	0	23300000	45500000		10	9	12	12	0		28068	RNA transcription translation and transport factor protein OS=Homo sapiens OX=9606 GN=RTRAF PE=1 SV=1
P98175|RBM10_HUMAN	208.38	18	9	18	4	85200000	118000000	12000000	13	11	11	15	3	Pyro-glu from Q	103533	RNA-binding protein 10 OS=Homo sapiens OX=9606 GN=RBM10 PE=1 SV=3
Q14444|CAPR1_HUMAN	186.89	17	11	16	3	82200000	208000000	12200000	11	11	11	15	2	Deamidation (NQ); Pyro-glu from Q	78366	Caprin-1 OS=Homo sapiens OX=9606 GN=CAPRIN1 PE=1 SV=2
Q07065|CKAP4_HUMAN	173.76	26	25	9	4	45200000	9320000	2360000	12	11	11	4	3	Pyro-glu from E; Pyro-glu from Q	66023	Cytoskeleton-associated protein 4 OS=Homo sapiens OX=9606 GN=CKAP4 PE=1 SV=2
P30050|RL12_HUMAN	168.99	46	46	46	15	181000000	261000000	1160000000	6	5	11	14	2	Carbamidomethylation; Pyro-glu from Q	17819	60S ribosomal protein L12 OS=Homo sapiens OX=9606 GN=RPL12 PE=1 SV=1
Q14684|RRP1B_HUMAN	168.7	15	13	11	1	47600000	31200000	880000	13	12	11	9	1	Carbamidomethylation	84428	Ribosomal RNA processing protein 1 homolog B OS=Homo sapiens OX=9606 GN=RRP1B PE=1 SV=3
Q15397|PUM3_HUMAN	198.6	27	18	23	3	44500000	82300000	4290000	16	16	10	17	2	Carbamidomethylation; Pyro-glu from Q	73584	Pumilio homolog 3 OS=Homo sapiens OX=9606 GN=PUM3 PE=1 SV=3
Q7Z2W4|ZCCHV_HUMAN	196.3	17	11	12	2	33900000	61100000	1460000	13	13	10	10	1	Carbamidomethylation	101431	Zinc finger CCCH-type antiviral protein 1 OS=Homo sapiens OX=9606 GN=ZC3HAV1 PE=1 SV=3
Q9NVP1|DDX18_HUMAN	187.84	17	11	14	2	49700000	93200000	2320000	10	10	10	11	2		75407	ATP-dependent RNA helicase DDX18 OS=Homo sapiens OX=9606 GN=DDX18 PE=1 SV=2
Q6PKG0|LARP1_HUMAN	177.66	12	9	10	1	23000000	54900000	19500000	14	13	10	12	3	Acetylation (Protein N-term)	123510	La-related protein 1 OS=Homo sapiens OX=9606 GN=LARP1 PE=1 SV=2
Q12906|ILF3_HUMAN	160.77	13	11	10	3	47500000	79700000	6200000	11	8	10	9	3	Carbamidomethylation	95339	Interleukin enhancer-binding factor 3 OS=Homo sapiens OX=9606 GN=ILF3 PE=1 SV=3
Q53GS9|SNUT2_HUMAN	156.96	23	21	19	0	46400000	64800000		10	10	10	9	0	Carbamidomethylation	65381	U4/U6.U5 tri-snRNP-associated protein 2 OS=Homo sapiens OX=9606 GN=USP39 PE=1 SV=2
Q96P11|NSUN5_HUMAN	129.71	18	15	18	5	18000000	22000000	2040000	7	6	10	9	3	Acetylation (Protein N-term)	46692	28S rRNA (cytosine-C(5))-methyltransferase OS=Homo sapiens OX=9606 GN=NSUN5 PE=1 SV=2
P02751|FINC_HUMAN	218.56	11	4	11	0	30600000	158000000		18	17	9	19	1		272318	Fibronectin OS=Homo sapiens OX=9606 GN=FN1 PE=1 SV=5
Q9BUJ2|HNRL1_HUMAN	177.45	15	14	14	2	78000000	98800000	5070000	11	11	9	12	1	Carbamidomethylation; Pyro-glu from Q	95739	Heterogeneous nuclear ribonucleoprotein U-like protein 1 OS=Homo sapiens OX=9606 GN=HNRNPUL1 PE=1 SV=2
Q9BZF9|UACA_HUMAN	163.04	9	8	3	2	130000000	10300000	6570000	11	11	9	4	3	Carbamidomethylation; Deamidation (NQ); Pyro-glu from Q	162504	Uveal autoantigen with coiled-coil domains and ankyrin repeats OS=Homo sapiens OX=9606 GN=UACA PE=1 SV=2
P84103|SRSF3_HUMAN	152.92	49	45	46	18	141000000	219000000	17100000	10	8	9	12	2	Carbamidomethylation; Deamidation (NQ)	19330	Serine/arginine-rich splicing factor 3 OS=Homo sapiens OX=9606 GN=SRSF3 PE=1 SV=1
Q8N556|AFAP1_HUMAN	145.08	12	12	6	3	33800000	11700000	108000000	9	8	9	5	3	Carbamidomethylation; Acetylation (Protein N-term)	80725	Actin filament-associated protein 1 OS=Homo sapiens OX=9606 GN=AFAP1 PE=1 SV=2
Q92499|DDX1_HUMAN	189.26	21	12	20	0	39500000	63800000		12	12	8	13	0	Carbamidomethylation	82432	ATP-dependent RNA helicase DDX1 OS=Homo sapiens OX=9606 GN=DDX1 PE=1 SV=2
P62244|RS15A_HUMAN	178.19	67	55	44	17	68500000	122000000	11700000	12	12	8	12	2	Carbamidomethylation; Oxidation (M); Pyro-glu from Q	14840	40S ribosomal protein S15a OS=Homo sapiens OX=9606 GN=RPS15A PE=1 SV=2
P07900|HS90A_HUMAN	157.02	12	10	7	2	2220000	426000		8	2	8	5	2		84660	Heat shock protein HSP 90-alpha OS=Homo sapiens OX=9606 GN=HSP90AA1 PE=1 SV=5
Q9H0S4|DDX47_HUMAN	150.46	21	18	21	0	50500000	86200000		7	7	8	9	0	Carbamidomethylation	50647	Probable ATP-dependent RNA helicase DDX47 OS=Homo sapiens OX=9606 GN=DDX47 PE=1 SV=1
Q14103|HNRPD_HUMAN	150.12	19	17	16	5	29200000	29200000		6	4	8	7	3	Carbamidomethylation	38434	Heterogeneous nuclear ribonucleoprotein D0 OS=Homo sapiens OX=9606 GN=HNRNPD PE=1 SV=1
P62910|RL32_HUMAN	141.58	42	35	42	22	84700000	68100000	19700000	7	7	8	7	3	Carbamidomethylation; Oxidation (M)	15860	60S ribosomal protein L32 OS=Homo sapiens OX=9606 GN=RPL32 PE=1 SV=2
P62829|RL23_HUMAN	133.41	41	40	39	27	92700000	159000000	17200000	7	7	8	10	3	Carbamidomethylation; Deamidation (NQ)	14865	60S ribosomal protein L23 OS=Homo sapiens OX=9606 GN=RPL23 PE=1 SV=1
Q9NX58|LYAR_HUMAN	132.28	25	21	14	0	18000000	20100000		8	7	8	5	0	Carbamidomethylation	43615	Cell growth-regulating nucleolar protein OS=Homo sapiens OX=9606 GN=LYAR PE=1 SV=2
O15042|SR140_HUMAN	179.29	14	8	13	0	18300000	41800000		11	9	7	13	0		118292	U2 snRNP-associated SURP motif-containing protein OS=Homo sapiens OX=9606 GN=U2SURP PE=1 SV=2
Q9Y2X3|NOP58_HUMAN	172.91	26	16	23	4	36000000	78000000	6590000	10	10	7	10	2	Carbamidomethylation	59578	Nucleolar protein 58 OS=Homo sapiens OX=9606 GN=NOP58 PE=1 SV=1
Q09161|NCBP1_HUMAN	168.39	17	10	16	2	15900000	41200000	6400000	12	12	7	11	2	Carbamidomethylation	91839	Nuclear cap-binding protein subunit 1 OS=Homo sapiens OX=9606 GN=NCBP1 PE=1 SV=1
Q14978|NOLC1_HUMAN	166.54	14	7	14	1	17800000	59400000	799000	11	9	7	13	1		73603	Nucleolar and coiled-body phosphoprotein 1 OS=Homo sapiens OX=9606 GN=NOLC1 PE=1 SV=2
P0DMV8|HS71A_HUMAN	163.96	15	13	9	4	6120000	3500000		8	3	7	5	2	Carbamidomethylation	70052	Heat shock 70 kDa protein 1A OS=Homo sapiens OX=9606 GN=HSPA1A PE=1 SV=1
P0DMV9|HS71B_HUMAN	163.96	15	13	9	4	6120000	3500000		8	3	7	5	2	Carbamidomethylation	70052	Heat shock 70 kDa protein 1B OS=Homo sapiens OX=9606 GN=HSPA1B PE=1 SV=1
P84098|RL19_HUMAN	147.76	27	27	22	17	80700000	144000000	21600000	9	8	7	9	3	Oxidation (M)	23466	60S ribosomal protein L19 OS=Homo sapiens OX=9606 GN=RPL19 PE=1 SV=1
Q9Y2R4|DDX52_HUMAN	144.29	19	14	11	2	19000000	18000000	4400000	9	7	7	7	1	Carbamidomethylation	67498	Probable ATP-dependent RNA helicase DDX52 OS=Homo sapiens OX=9606 GN=DDX52 PE=1 SV=3
Q96DI7|SNR40_HUMAN	134.36	29	21	29	1	25900000	60400000		8	7	7	11	1	Deamidation (NQ)	39311	U5 small nuclear ribonucleoprotein 40 kDa protein OS=Homo sapiens OX=9606 GN=SNRNP40 PE=1 SV=1
Q9NXF1|TEX10_HUMAN	126.07	9	7	5	2	6390000	5470000	1550000	7	6	7	5	3		105674	Testis-expressed protein 10 OS=Homo sapiens OX=9606 GN=TEX10 PE=1 SV=2
Q14573|ITPR3_HUMAN	111.83	3	2	2	1	6500000	4020000	2760000	9	5	7	5	3		304105	Inositol 1 4 5-trisphosphate receptor type 3 OS=Homo sapiens OX=9606 GN=ITPR3 PE=1 SV=2
Q8IX01|SUGP2_HUMAN	101.26	6	4	3	1	13100000	8370000	1030000	8	7	7	5	2	Carbamidomethylation; Acetylation (Protein N-term); Deamidation (NQ)	120207	SURP and G-patch domain-containing protein 2 OS=Homo sapiens OX=9606 GN=SUGP2 PE=1 SV=2
Q8TE73|DYH5_HUMAN	72.11	1	1	0	0	945000000			8	1	7	4	3	Acetylation (Protein N-term); Deamidation (NQ)	529026	Dynein axonemal heavy chain 5 OS=Homo sapiens OX=9606 GN=DNAH5 PE=1 SV=3
A0A0A0MRZ7|KVD26_HUMAN	153.13	22	17	22	17	1030000000	3110000000	42500000	6	4	6	14	3	Deamidation (NQ)	13297	Immunoglobulin kappa variable 2D-26 OS=Homo sapiens OX=9606 GN=IGKV2D-26 PE=3 SV=1
A0A075B6S2|KVD29_HUMAN	153.13	22	17	22	17	1030000000	3110000000	42500000	6	4	6	14	3	Deamidation (NQ)	13143	Immunoglobulin kappa variable 2D-29 OS=Homo sapiens OX=9606 GN=IGKV2D-29 PE=3 SV=1
Q8IY81|SPB1_HUMAN	152.87	14	6	14	3	20300000	45200000	6800000	10	9	6	11	2	Carbamidomethylation	96558	pre-rRNA 2'-O-ribose RNA methyltransferase FTSJ3 OS=Homo sapiens OX=9606 GN=FTSJ3 PE=1 SV=2
Q9Y6M1|IF2B2_HUMAN	150.95	16	14	5	2	12300000	7080000		7	5	6	2	2		66121	Insulin-like growth factor 2 mRNA-binding protein 2 OS=Homo sapiens OX=9606 GN=IGF2BP2 PE=1 SV=2
P34931|HS71L_HUMAN	143.66	14	14	10	4	6520000	4200000		6	2	6	6	2	Carbamidomethylation; Deamidation (NQ); Oxidation (M)	70375	Heat shock 70 kDa protein 1-like OS=Homo sapiens OX=9606 GN=HSPA1L PE=1 SV=2
Q8TDD1|DDX54_HUMAN	143.59	13	7	8	2	24100000	38800000	1280000	11	10	6	7	2		98595	ATP-dependent RNA helicase DDX54 OS=Homo sapiens OX=9606 GN=DDX54 PE=1 SV=2
Q96QR8|PURB_HUMAN	143.38	16	16	12	7	19700000	15500000	3570000	6	5	6	5	3	Carbamidomethylation	33241	Transcriptional activator protein Pur-beta OS=Homo sapiens OX=9606 GN=PURB PE=1 SV=3
Q9UKD2|MRT4_HUMAN	141.77	38	33	28	4	21400000	34200000	2860000	7	7	6	7	2	Carbamidomethylation; Pyro-glu from Q	27560	mRNA turnover protein 4 homolog OS=Homo sapiens OX=9606 GN=MRTO4 PE=1 SV=2
Q01081|U2AF1_HUMAN	140.07	18	18	18	10	29200000	47500000	2600000	6	6	6	6	2	Carbamidomethylation; Acetylation (Protein N-term)	27872	Splicing factor U2AF 35 kDa subunit OS=Homo sapiens OX=9606 GN=U2AF1 PE=1 SV=3
Q9HCE1|MOV10_HUMAN	139.39	11	6	6	1	12300000	12800000	1010000	9	8	6	4	1	Carbamidomethylation; Deamidation (NQ)	113671	Helicase MOV-10 OS=Homo sapiens OX=9606 GN=MOV10 PE=1 SV=2
Q92900|RENT1_HUMAN	137.21	6	5	5	1	10300000	13600000	539000	7	6	6	6	1	Carbamidomethylation	124345	Regulator of nonsense transcripts 1 OS=Homo sapiens OX=9606 GN=UPF1 PE=1 SV=2
P52597|HNRPF_HUMAN	136.32	16	12	16	7	9770000	16800000		5	2	6	10	2	Deamidation (NQ)	45672	Heterogeneous nuclear ribonucleoprotein F OS=Homo sapiens OX=9606 GN=HNRNPF PE=1 SV=3
O14979|HNRDL_HUMAN	133.92	10	10	8	4	6890000	6900000		5	3	6	5	3	Carbamidomethylation	46438	Heterogeneous nuclear ribonucleoprotein D-like OS=Homo sapiens OX=9606 GN=HNRNPDL PE=1 SV=3
Q04637|IF4G1_HUMAN	132.01	6	4	3	0	15500000	7320000		9	6	6	5	0		175490	Eukaryotic translation initiation factor 4 gamma 1 OS=Homo sapiens OX=9606 GN=EIF4G1 PE=1 SV=4
Q9H0D6|XRN2_HUMAN	130.87	8	8	3	1	12100000	4640000		7	6	6	4	1		108583	5'-3' exoribonuclease 2 OS=Homo sapiens OX=9606 GN=XRN2 PE=1 SV=1
P62899|RL31_HUMAN	130.74	38	38	25	25	108000000	95600000	23100000	5	5	6	4	3		14463	60S ribosomal protein L31 OS=Homo sapiens OX=9606 GN=RPL31 PE=1 SV=1
P26368|U2AF2_HUMAN	130.03	20	10	15	2	20600000	22600000	689000	7	7	6	4	1	Carbamidomethylation; Acetylation (Protein N-term); Pyro-glu from Q	53501	Splicing factor U2AF 65 kDa subunit OS=Homo sapiens OX=9606 GN=U2AF2 PE=1 SV=4
Q12965|MYO1E_HUMAN	108.65	5	5	0	3	24000000		3100000	5	3	6	1	2	Pyro-glu from Q	127062	Unconventional myosin-Ie OS=Homo sapiens OX=9606 GN=MYO1E PE=1 SV=2
P18077|RL35A_HUMAN	106.3	35	20	35	6	48000000	87000000	10900000	6	6	6	9	2		12538	60S ribosomal protein L35a OS=Homo sapiens OX=9606 GN=RPL35A PE=1 SV=2
A0A075B6R9|KVD24_HUMAN	96.2	13	13	13	10	3720000	14100000		4	1	6	10	2	Deamidation (NQ)	13079	Probable non-functional immunoglobulin kappa variable 2D-24 OS=Homo sapiens OX=9606 GN=IGKV2D-24 PE=1 SV=1
Q96HS1|PGAM5_HUMAN	94.36	17	17	11	6	23400000	22800000	3770000	7	6	6	5	2		32004	Serine/threonine-protein phosphatase PGAM5 mitochondrial OS=Homo sapiens OX=9606 GN=PGAM5 PE=1 SV=2
P07196|NFL_HUMAN	78.38	3	3	2	2	928000			2	1	6	4	3	Deamidation (NQ); Pyro-glu from E	61517	Neurofilament light polypeptide OS=Homo sapiens OX=9606 GN=NEFL PE=1 SV=3
Q7KZF4|SND1_HUMAN	45.29	1	1	1	1	790000	2070000		2	1	6	5	3	Pyro-glu from Q	101997	Staphylococcal nuclease domain-containing protein 1 OS=Homo sapiens OX=9606 GN=SND1 PE=1 SV=1
P14866|HNRPL_HUMAN	164.17	19	7	19	5	50400000	136000000	12700000	9	9	5	10	3	Carbamidomethylation; Deamidation (NQ)	64133	Heterogeneous nuclear ribonucleoprotein L OS=Homo sapiens OX=9606 GN=HNRNPL PE=1 SV=2
Q9Y221|NIP7_HUMAN	163.41	56	45	40	18	39600000	70300000	6660000	6	6	5	6	2	Carbamidomethylation	20463	60S ribosome subunit biogenesis protein NIP7 homolog OS=Homo sapiens OX=9606 GN=NIP7 PE=1 SV=1
P41091|IF2G_HUMAN	158.83	23	15	18	11	27600000	18300000	9260000	6	6	5	5	3	Carbamidomethylation; Acetylation (Protein N-term)	51110	Eukaryotic translation initiation factor 2 subunit 3 OS=Homo sapiens OX=9606 GN=EIF2S3 PE=1 SV=3
Q9Y3I0|RTCB_HUMAN	157.91	15	12	15	3	32500000	46300000	1620000	5	5	5	10	1	Pyro-glu from Q	55210	RNA-splicing ligase RtcB homolog OS=Homo sapiens OX=9606 GN=RTCB PE=1 SV=1
Q8IWX8|CHERP_HUMAN	151.21	8	7	6	0	18500000	24700000		7	7	5	6	0	Carbamidomethylation	103702	Calcium homeostasis endoplasmic reticulum protein OS=Homo sapiens OX=9606 GN=CHERP PE=1 SV=3
Q9Y281|COF2_HUMAN	149.47	23	23	19	19	3060000			4	1	5	2	3		18737	Cofilin-2 OS=Homo sapiens OX=9606 GN=CFL2 PE=1 SV=1
P05141|ADT2_HUMAN	131.52	17	17	7	3	4610000	6390000	2600000	5	3	5	2	1	Pyro-glu from Q	32852	ADP/ATP translocase 2 OS=Homo sapiens OX=9606 GN=SLC25A5 PE=1 SV=7
Q06787|FMR1_HUMAN	129.27	6	5	5	4	16300000	17500000	510000	5	3	5	3	3	Acetylation (Protein N-term)	71175	Synaptic functional regulator FMR1 OS=Homo sapiens OX=9606 GN=FMR1 PE=1 SV=1
Q13610|PWP1_HUMAN	122.42	15	13	9	3	16500000	20800000	1540000	6	6	5	4	1	Carbamidomethylation	55828	Periodic tryptophan protein 1 homolog OS=Homo sapiens OX=9606 GN=PWP1 PE=1 SV=1
P62805|H4_HUMAN	119.74	46	39	36	19	47700000	74300000	12900000	5	5	5	5	2		11367	Histone H4 OS=Homo sapiens OX=9606 GN=H4C1 PE=1 SV=2
Q9UNX4|WDR3_HUMAN	119.43	11	4	9	1	2890000	9280000		9	7	5	8	2	Carbamidomethylation	106099	WD repeat-containing protein 3 OS=Homo sapiens OX=9606 GN=WDR3 PE=1 SV=1
Q9UQ80|PA2G4_HUMAN	115.55	15	14	13	0	31700000	48600000		6	5	5	6	0	Carbamidomethylation	43787	Proliferation-associated protein 2G4 OS=Homo sapiens OX=9606 GN=PA2G4 PE=1 SV=3
P39019|RS19_HUMAN	114.74	35	30	26	12	22500000	34200000	2320000	7	7	5	5	2		16060	40S ribosomal protein S19 OS=Homo sapiens OX=9606 GN=RPS19 PE=1 SV=2
P62851|RS25_HUMAN	106.25	30	30	18	0	96100000	52700000		5	4	5	3	0		13742	40S ribosomal protein S25 OS=Homo sapiens OX=9606 GN=RPS25 PE=1 SV=1
Q16629|SRSF7_HUMAN	99.52	23	21	23	0	12700000	19800000		5	4	5	5	0		27367	Serine/arginine-rich splicing factor 7 OS=Homo sapiens OX=9606 GN=SRSF7 PE=1 SV=1
Q9Y3U8|RL36_HUMAN	84.58	27	22	27	12	78600000	83500000	976000	3	2	5	7	1	Carbamidomethylation	12254	60S ribosomal protein L36 OS=Homo sapiens OX=9606 GN=RPL36 PE=1 SV=3
P49750|YLPM1_HUMAN	35.89	1	0	1	0		2570000		2	1	5	4	3		241643	YLP motif-containing protein 1 OS=Homo sapiens OX=9606 GN=YLPM1 PE=1 SV=4
