# Supplementary material for: Primate‐Specific DAZ Regulates Translation of Cell Proliferation‐Related mRNAs and is Essential for Maintenance of Spermatogonia
Source: Adv Sci (Weinh). 2024 May 23;11(29):2400692. doi: 10.1002/advs.202400692 (PMC11304246; doi:10.1002/advs.202400692)
Supplement: Supplementary file 7 — Supplemental Table 6 [file ADVS-11-2400692-s009.xlsx]

## Sheet: PAR-CLIP-DAZ1 overlap of 2 reps
Table 6 PAR-CLIP-DAZ1 gene list
MTND1P23
MTND2P28
MTCO1P12
LOC101928626
MTCO2P12
MTATP8P1
MTATP6P1
SKI
VAMP3
PER3
RN7SL731P
PGD
TARDBP
MFN2
CTRC
RSC1A1
SPATA21
LINC01772
MIR3675
LOC112267871
EPHB2
KDM1A
RPL11
ELOA-AS1
PITHD1
LYPLA2
PNRC2
RCAN3AS
RNU6-1208P
SELENON
SH3BGRL3
HMGN2
WDTC1
PPP1R8
RNU11
YTHDF2
KHDRBS1
TMEM39B
EIF3I
HDAC1
RBBP4
AGO3
MAP7D1
SH3D21
EPHA10
AKIRIN1
NDUFS5
CAP1
B4GALT2
RNF220
SNORD46
SNORD38A
SNORD38B
UQCRH
CDKN2C
RNF11
BTF3L4
ZYG11A
DOCK7
LEPROT
MIER1
CTH
RABGGTB
SNORD45C
SNORD45A
SNORD45B
RPL17P6
RNA5SP21
CCN1
SH3GLB1
PKN2
SNORA66
RPL36AP11
DR1
FNBP1L
ABCD3
RNU6-1318P
MFSD14A
TRMT13
SLC30A7
FAM102B
CLCC1
RPL17P7
SCARNA2
AMPD2
CAPZA1
MOV10
RLIMP2
RPS2P14
DCLRE1B
OLFML3
ATP1A1
PTGFRN
MAN1A2
SPAG17
NBPF8
NBPF26
RNVU1-19
FAM72D
HJV
LOC100996756
NBPF12
RNU1-151P
NUDT4B
NBPF19
H4C14
PLEKHO1
PRPF3
TARS2
CDC42SE1
PSMB4
FLG-AS1
CHTOP
IL6R
CKS1B
SLC50A1
PMF1-BGLAP
KIRREL1
PEA15
NCSTN
VANGL2
USP21
SDHC
CFAP126
UHMK1
UQCRBP2
MIR3658
RPL4P2
TADA1
RNA5SP65
MPZL1
RPL34P1
ANKRD36BP1
PRRC2C
PRDX6-AS1
TOR3A
AXDND1
XPR1
COLGALT2
GLRX2
EEF1A1P14
NEK7
IPO9-AS1
TIMM17A
ELF3
ACTG1P25
PPFIA4
SNORA77
ZC3H11A
RNA5SP74
ELK4
SLC26A9
MAPKAPK2
RPS6KC1
TGFB2-OT1
FAM177B
CNIH4
H3-3A
MIR3620
RNF187
SIPA1L2
ZNF692
NOC2L
TMEM240
MMP23B
SLC35E2B
CDK11A
NADK
GNB1
RN7SL574P
CHD5
ERRFI1
RERE
MIR6728
ENO1
LZIC
RNU5E-4P
UQCRHL
LINC01783
NBPF1
LOC105376806
RCC2-AS1
RCC2
IFFO2
CAPZB
CAMK2N1
DDOST
HP1BP3
EIF4G3
HNRNPR
ID3
SRSF10
STMN1
GPR3
RPA2
SNORD99
SNORA61
SNORA44
SDC3
PUM1
SNRNP40
LOC441880
PEF1
PTP4A2
MARCKSL1
FAM229A
AK2
SFPQ
TFAP2E
CLSPN
GUCA2A
FOXJ3
SLC2A1
RNU5D-1
MMACHC
GPBP1L1
EFCAB14-AS1
NDC1
SSBP3
JUN
JAK1
RNU6-387P
GADD45A
FUBP1
SSX2IP
RNA5SP52
GBP4
HFM1
SETSIP
ACTBP12
DNTTIP2
F3
CNN3
MYBPHL
PHTF1
RN7SL432P
NRAS
GDAP2
NOTCH2
SEC22B
FAM72B
FAM72C
LOC101927429
NBPF15
RNVU1-2A
PEX11B
LIX1L-AS1
NOTCH2NLA
CCT8P1
RNVU1-7
NBPF11
LINC01138
NBPF14
NBPF9
H4C15
BOLA1
RN7SL480P
ANP32E
APH1A
C1orf54
MCL1
ENSA
CERS2
SCNM1
S100A10
ILF2
GATAD2B
CRTC2
NUP210L
C1orf189
ADAR
PYGO2
FAM189B
RIT1
MIR6738
UBQLN4
CCT3
IQGAP3
MRPL24
HDGF
CYCSP52
TAGLN2
PEX19
KLHDC9
HSPA6
TMCO1
CREG1
HMGB1P11
RPL4P3
VAMP4
GAS5
RC3H1
ABL2
TOR1AIP2
GLUL
RNA5SP71
ARPC5
IVNS1ABP
CFHR4
ZNF281
KIF14
ASCL5
CSRP1
ADIPOR1
NUCKS1
SLC41A1
IPO8P1
ZC3H11B
LBR
ENAH
ACBD3-AS1
PARP1
RNA5S9
FTH1P2
EGLN1
RBM34
HEATR1
HNRNPU
AHCTF1
NET1
VIM-AS1
KIAA1217
RAB18
WAC
GJD4
RNU6-885P
THAP12P3
ARID5B
KIFBP
ACTBP14
MACROH2A2
FUT11
AP3M1
PPIF
EIF5AL1
TSPAN14
RNU1-19P
PTEN
KIF20B
MTND5P42
CEP55
SLIT1
PGAM1
MMS19
OLMALINC
HIF1AN
RNU6-1231P
RNA5SP325
MIR548E
TCF7L2
BUB3
LARP4B
ASB13
GDI2
RNA5SP302
MINDY3
PDSS1
YME1L1
KIF5B
ITGB1
NRP1
PARD3
NAMPTP1
CAP1P2
SHLD2P1
ERCC6
C10orf53
TYSND1
SGPL1
DNAJB12
RPL17P50
KCNMA1
GLUD1
ATAD1
PDLIM1
TM9SF3
PYROXD2
LDB1
SMNDC1
CASP7
CACUL1
TIAL1
INPP5F
MKI67
CD151
CD81
PGAP2
RPL27A
WEE1
C11orf58
RNA5SP338
QSER1
CAPRIN1
NAT10
CD44
API5
ATG13
ZDHHC5
SELENOH
CTNND1
CNTF
TMEM109
INCENP
SLC3A2
MACROD1
STIP1
TIGD3
MALAT1
MASCRNA
FAM89B
BANF1
RBM4
KDM2A
GSTP1
CCND1
LTO1
CTTN
INPPL1
RPS3
SNORD15B
SERPINH1
AAMDC
RNU6-1292P
MIR6755
PRSS23
TUBAP2
SRP14P2
AMOTL1
TIMM8B
SDHD
LRRC37A13P
PAFAH1B2
SIDT2
PHLDB1
ARHGEF12
TECTA
EI24
NCAPD3
MIR4485
MTRNR2L8
EIF4G2
ARNTL
PSMA1
TSG101
E2F8
RNA5SP335
LIN7C
PAX6-AS1
CKAP5
CELF1
OR5B21
PATL1
PRPF19
CPSF7
TMEM258
FADS1
FTH1
AHNAK
EEF1G
TUT1
GANAB
WDR74
SNORD22
SNHG1
SNORD30
PPP1R14B
SF1
SIPA1
CFL1
UNC93B1
IL18BP
UCP2
RNA5SP343
THAP12
CREBZF
PICALM
SNORA32
SNORA18
RNA5SP345
BIRC2
SLC35F2
C11orf65
RDX
PPP2R1B
CADM1
ZPR1
DDX6
HSPA8
DNAJB6P1
WNK1
ADIPOR2
CACNA2D4
FKBP4
RHNO1
TULP3
TIGAR
DYRK4
GAPDH
COPS7A
PTMS
ENO2
ATN1
C12orf57
LPCAT3
DDX47
EMP1
ATF7IP
STRAP
EEF1A1P16
PLEKHA5
SPX
CMAS
ARNTL2-AS1
OVCH1-AS1
ALG10B
LOC100128248
TUBA1C
TMBIM6
SMARCD1
LARP4
DAZAP2
SMIM41
LOC283335
EIF4A1P4
AMHR2
PCBP2
MAP3K12
HOXC8
LOC102724050
CDK2
RAB5B
ESYT1
MYL6
TSFM
TBK1
RAP1B
MDM2
CPSF6
CCT2
MYRFL
TBC1D15
RPL6P25
TMTC3
UBE2N
MRPL42
ELK3
TMPO
SLC25A3
SCYL2
MYBPC1
TXNRD1
RIC8B
ANKRD13A
ATP2A2
ATXN2
PTPN11
OAS3
PLBD2
SDS
PEBP1
SRSF9
DYNLL1
DDX55
GTF2H3
ATP6V0A2
THRIL
RAN
SNORA49
RNA5SP379
RPS11P5
FBXL14
NOP2
SCARNA11
CHD4
MLF2
NECAP1
M6PR
H2AJ
EEF1A1P4
BCAT1
IPO8
H3-5
CPNE8
SLC38A1
SLC38A2
PCED1B
SNORA2C
KANSL2
DDX23
FKBP11
KMT2D
LOC105369760
TUBA1B
TUBA1A
RACGAP1
CERS5
LIMA1
SLC11A2
TFCP2
ATP5MC2
MIR3198-2
ITGA5
RNF41
ANKRD52
CS
ATP5F1B
SNORD59A
RN7SL809P
ZBTB39
MYO1A
STAT6
MIR6759
CDK4
CTDSP2
PHLDA1-AS1
BBS10
E2F7
PAWR
PPP1R12A
SLC6A15
CDK17
RNA5SP366
ARL1
MTERF2
FICD
CORO1C
PPTC7
PPP1CC
RPL6
MED13L
SPRING1
FBXO21
BICDL1
RAB35
GCN1
RPLP0
RNU4-2
RNU4-1
SPPL3
ANAPC5
B3GNT4
CDK2AP1
RNA5SP375
DHX37
SLC15A4
GOLGA3
SAP18
NUP58
RFC3
LINC02341
ERICH6B
CKAP2
PPIAP26
TARDBPP2
LINC01068
PTMAP5
IPO5
RN7SKP9
TM9SF2
ZIC2
CARS2
MIR8075
TFDP1
IFT88
RNA5SP25
MTMR6
SLC46A3
SLC7A1
HMGB1
HSPH1
TSC22D1
NUFIP1
TPT1
SUCLA2
KPNA3
RBM26
RNY4P27
RNA5SP37
LINC00399
OXA1L
MMP14
PABPN1
SDR39U1
FOXG1
BAZ1A
SRP54
PSMA6
PNN
RN7SL1
RPL36AL
ARF6
MAPK1IP1L
FBXO34
AP5M1
NAA30
DAAM1
HIF1A
PLEKHG3
EIF2S1
ARG2
SLC39A9
SRSF5
PSEN1
ACOT2
FCF1
IFT43
VASH1
AHSA1
RPS18P2
DGLUCY
CPSF2
RPL18AP1
GLRX5
PAPOLA
VRK1
MIR6764
SNORD114-21
PPP2R5C
DYNC1H1
TNFAIP2
EIF5
CEP170B
RPPH1
PIP4P1
OR6S1
HNRNPC
SUPT16H
OR10G1P
DAD1
RBM23
HAUS4
AJUBA
CDH24
REC8
MDP1
TINF2
HECTD1
LOC100421787
RN7SL3
RN7SL2
TXNDC16
ERO1A
CNIH1
RNU6ATAC9P
EXOC5
LOC100506321
ZFP36L1
ERH
RNU2-51P
RBM25
NUMB
PNMA1
AREL1
NEK9
POMT2
NOXRED1
VIPAS39
RNA5SP388
SEL1L
RNU6ATAC28P
PPP4R3A
TC2N
HSP90AA1
PWAR5
RPL41P2
KLF13
ARHGAP11A
GREM1-AS1
FAM98B
THBS1
OIP5-AS1
NUSAP1
RTF1
PDIA3
MIR1282
SPG11
B2M
SHF
EID1
POLR2M
RPS10P22
USP3-AS1
RNU5A-1
RNU5B-1
HACD3
RAB11A
SMAD3
RPLP1
RNA5SP399
MYO9A
CSK
RNU6-415P
ZFAND6
FURIN
FES
MCTP2
UBE3A
TJP1
ACTG1P15
MEIS2
EIF2AK4
SRP14
LOC105370792
HYPK
RPL7AP62
GNB5
MYO5A
ARPP19
EEF1A1P22
RSL24D1
ADAM10
GTF2A2
DAPK2
RPL9P25
RPL4
SNORD18C
SNORD16
SNORD18A
ANP32A
RPL17P39
GRAMD2A
PKM
PARP6
ADPGK
NPTN
MIR6881
ULK3
MAN2C1
TSPAN3
MESD
MEX3B
EFL1
RPL9P8
POLG
AP3S2
PRC1-AS1
SELENOS
SNRPA1
MAPK8IP3
TRAF7
SRRM2
DNAJA3
COQ7
METTL9
TNRC6A
EIF3C
PRRT2
TBX6
ZNF267
BCAP31P2
RNA5-8SP2
NAMPTP3
RNA5SP425
MMP2
PLLP
RNA5SP428
CBFB
PHAF1
TMEM208
NUTF2
RNA5SP429
SF3B3
VAC14
IST1
TMPOP2
ATMIN
MIR4720
HSBP1
ZC3H18
SNORA10
SNORA64
ECI1
LITAF
RSL1D1
RPS15A
EARS2
XPO6
MIR6862-1
NPIPB12
CDIPT
CD2BP2-DT
SEPHS2
BCAP31P1
ACTG1P16
AMFR
BBS2
CPNE2
CSNK2A2
CNOT1
CHTF8
NOB1
RN7SL279P
ST3GAL2
AP1G1
SNORD71
COTL1
MIR6775
CHMP1A
RN7SL608P
RNF167
KIF1C-AS1
C17orf49
GPS2
POLR2A
SNORD10
SNORA67
HES7
MAP2K4
ZNF286A
SNORD49A
SNORD65
MPRIP
ALKBH5
TRIM16L
MTRNR2L1
WSB1
IFT20
TNFAIP1
RPL23A
SNORD42A
SNORD4B
NF1
SUZ12
ZNF207
PSMD11
RASL10B
CISD3
LASP1
CDK12
MSL1
CASC3
IGFBP4
EIF1
RNA5SP442
FKBP10
ATP6V0A1
AOC2
RDM1P2
NSF
EFCAB13-DT
NPEPPS
KPNB1
GNGT2
KAT7
PDK2
LUC7L3
NME2
RNU7-134P
CLTC
VMP1
MIR21
DCAF7
DDX42
SNORD104
RNA5SP444
MIR634
KPNA2
PRKAR1A
SOX9
SNORD1C
SNORD1B
SNORD1A
SCARNA16
SEPTIN9
C17orf99
BIRC5
TMEM235
BAHCC1
HGS
FOXK2
TBCD
GLOD4
YWHAE
PITPNA-AS1
PRPF8
PFN1
ENO3
LOC728392
RNA5SP435
DVL2
PHF23
GABARAP
FXR2
TP53
SNORD118
LINC00324
RPS18P12
PMP22
TRIM16
SREBF1
USP22
MAP2K3
LINC02693
VN1R71P
UNC119
FLOT2
DHRS13
CRYBA1
TP53I13
BLMH
CRLF3
COPRS
UNC45B
SLFN11
RNA5SP440
SNORA21
PLXDC1
FBXL20
TOP2A
SMARCE1
KRT10-AS1
STAT3
PSMC3IP
VAT1
LSM12
ATXN7L3
ITGA2B
MEIOC
HIGD1B
EFTUD2
KANSL1
OSBPL7
CBX1
HOXB2
COL1A1
MMD
MIR3614
SRSF1
HSF5
HEATR6
MED13
STRADA
MIR3064
LOC101929240
CACNG1
CDC42EP4
JPT1
GRB2
H3-3B
UNC13D
SRSF2
RNU4-47P
SYNGR2
CYTH1
CANT1
ACTG1
NPLOC4
P4HB
ARHGDIA
ALYREF
FASN
WDR45B
THOC1
RNA5SP450
VAPA
DTNA
ELP2
SKA1
SMAD4
PMAIP1
TSHZ1
TXNL4A
EPB41L3
RPL6P27
ATP5F1A
RPL17
SNORD58A
MBD2
NARS1
LMAN1
TMX3
LINC01029
CDC34
BSG
MIR3187
WDR18
GPX4
CIRBP
DAZAP1
OAZ1
NFIC
SMIM24
KDM4B
RPL36
RPS28
HNRNPM
UBL5
ILF3
DNM2
ZNF490
BEST2
NACC1
PKN1
TPM4
AP1M1
UBA52
TSSK6
DPY19L3
PEPD
LSM14A
UBA2
ACTN4
MED29
SUPT5H
PSMC4
HNRNPUL1
CCDC97
ARHGEF1
VASP
BBC3
DHX34
SELENOW
SULT2A1
BSPH1
EMP3
KCNJ14
FTL
RPL13A
SNORD34
SNORD35A
SNORD35B
MIR150
MIR6801
TSEN34
LENG9
RFPL4A
RFPL4AL1
ZNF587
RPS5
RNF225
TRIM28
MIR6807
MEX3D
UQCR11
TCF3
KLF16
IZUMO4
TIMM13
LMNB2
SGTA
EEF2
SNORD37
DPP9-AS1
SAFB2
NDUFA11
KHSRP
ZNF121
OLFM2
KANK2
CCDC159
ELOF1
RPL10P16
FBXW9
TRIR
C19orf67
SAMD1
EPHX3
CHERP
MED26
LSM4
SUGP2
RNA5SP469
RNA5-8SP4
RPL9P32
THAP8
HNRNPL
RPS16
VN1R96P
AKT2
GSK3A
IRGQ
PLAUR
SNRPD2
STRN4
SLC1A5
KDELR1
FAM83E
RPL18
CD37
NUP62
SNORD88B
SNORD88A
SNORD88C
UBE2S
ZNF787
ACP1
RRM2
HPCAL1
ADCY3
DRC1
CENPA
AGBL5
ATRAID
CAD
KRTCAP3
ZNF512
SPDYA
SNORD92
LBH
FEZ2
RPLP0P6
PPM1B
MSH2
MIR3682
ACTR2
PCBP1-AS1
MAT2A
MRPL35
MTATP8P2
MRPL30
C2orf49
LIMS1-AS1
CBWD2
ACTR3
STEAP3-AS1
PLEKHB2
TMEM163
GPD2
TANC1
TANK
GORASP2
DCAF17
DLX1
HOXD13
PPIAP67
HNRNPA3
TTC30B
PLEKHA3
UBE2E3
ITGAV
GLS
BZW1
STRADB
SNORD11
RPL13AP12
SNORD51
RPL10P6
XRCC5
MIR26B
CNOT9
RETREG2
CAB39
ITM2C
MIR1244-1
SNORC
PXDN
ADAM17
SNORA80B
RPL6P4
E2F6
LAPTM4A
SDC1
RNU7-113P
RNA5SP86
ITSN2
ZNF513
XDH
EIF2AK2
NDUFAF7
PRKD3
ATL2
COX7A2L
LRPPRC
SIX2
CALM2
RPL18AP6
PSME4
RTN4
CCDC88A
USP34
XPO1
TIA1
PCYOX1
RNA5SP97
BOLA3-AS1
LOXL3
SUCLG1
POLR1A
MTCO1P48
STARD7
TMEM127
KANSL3
RPL37P12
NT5DC4
RNY4P7
RPS26P19
SMPD4
CCDC115
ARHGEF4
HNRNPKP2
LOC107985953
ACVR1
PKP4
NCKAP1
ORMDL1
LOC105376748
HSPD1
FTCDNL1
ORC2
WDR12
MIR2355
PLEKHM3
IDH1
FN1
IGFBP2
IGFBP5
AAMP
CHPF
SLC19A3
PID1
TRIP12
SNORA75
SNORD20
SNORD82
ARL4C
COL6A3
HDLBP
ZCCHC3
PSMF1
GNRH2
MRPS26
CDC25B
LINC01730
CDS2
LOC149844
BTBD3
CRNKL1
GINS1
DUX4L34
MIR1825
DYNLRB1
ERGIC3
DLGAP4-AS1
RPN2
RPRD1B
PLCG1
TTPAL
YWHAB
PABPC1L
KCNS1
UBE2C
CSE1L
CEBPB-AS1
MIR645
PARD6B
FAM209A
VAPB
STX16-NPEPL1
OSBPL2
MRGBP
TPD52L2
DNAJC5
TBC1D20
CSNK2A1
SRXN1
FKBP1A
SPEF1
PANK2
RNA5SP474
RPL21P3
LOC110467521
LOC110467523
RBM39
NORAD
RN7SKP185
RBPJL
SLC35C2
UBE2V1
RN7SL672P
ADNP
FAM210B
MTRNR2L3
ZBP1
MIR3648-1
RNA5-8SN2
RNA5-8SP10
RNA5-8SN3
RNA5-8SN1
SON
ITSN1
MRPS6
ETS2
RRP1B
PWP2
COL6A1
HSPA13
APP
RNU6-926P
MIR4759
MIS18A
PAXBP1-AS1
RCAN1
VPS26C
PTTG1IP
YME1L1P1
SNORA77B
CRKL
YDJC
PPIL2
MAPK1
C22orf31
EWSR1
TUG1
DRG1
FBXO7
SYN3
TOM1
TRIOBP
H1-0
GCAT
TOMM22
GTPBP1
ATF4
ADSL
TEF
MIR33A
SMDT1
RNU12
EFCAB6
GTSE1-DT
HDHD5
ATP6V1E1
MIR3198-1
CA15P1
UFD1
ZNF280B
SF3A1
RBFOX2
MYH9
TXN2
CSNK1E
DDX17
JOSD1
CBX6
RPL3
SNORD83B
SNORD83A
SNU13
RN7SKP80
RRP7BP
PACSIN2
TTLL12
RTL6
KIAA0930
BHLHE40-AS1
TTLL3
BRK1
RN7SL4P
RAB5A
HMGB1P5
RNU6-922P
RPL15
STT3B
RNA5SP129
MYD88
EEF1A1P24
SLC25A38
SNORA6
SNORA62
CTNNB1
NKTR
ARIH2
BSN-DT
RBM6
MANF
RBM15B
SNORD69
SPCS1
ASB14
PDE12
RPP14
PPP4R2
CAP1P1
TRMT10C
PCNP
ALCAM
BBX
TMEM39A
TIMMDC1
RN7SL397P
PARP15
MCM2
SEC61A1
RNU2-37P
RAB7A
CDV3
ATP1B3
TSC22D2
SELENOT
MBNL1
LOC100996447
NMD3
SKIL
ACTL6A
USP13
FXR1
ATP11B
DVL3
AP2M1
ABCF3
PSMD2
EIF4G1
SENP2
SNORD2
SNORA81
SNORA63
EIF4A2
TPRG1
PAK2
FYTTD1
RPL35A
VGLL4
SNORA7A
FGD5-AS1
SH3BP5-AS1
TOP2B
MTND4LP9
OSBPL10
CMTM6
FBXL2
UBP1
TTC21A
KIAA1143
MIR1226
RPL17P16
TREX1
UQCRC1
PRKAR2A
GPX1
IP6K1
RPL29
PPM1M
WDR82
RNU6-856P
ACTR8
WNT5A
ARF4
LRIG1
FOXP1
RYBP
DUX4L26
VGLL3
CGGBP1
LINC00879
MTRNR2L2
ST3GAL6
DCBLD2
TOMM70
NAA50
RPS10P4
MIR568
NR1I2
LOC442087
LRRC58
MIR198
GOLGB1
HACD2
ZNF148
RPN1
TMCC1
RPL7P16
TOPBP1
ANAPC13
RNA5SP141
MSL2
TM4SF1
WWTR1
ANKUB1
TMEM183BP
SERP1
LOC751837
SSR3
SMC4
KPNA4
PHC3
EIF5A2
TNIK
ACTG1P23
TBL1XR1
RNA5SP150
RPL4P4
TRA2B
GP5
PPP1R2
TFRC
RNU6-910P
RPL17P18
ZNF595
NSD2
RNF4
SH3BP2
ADD1
MRFAP1
TADA2B
MIR4274
RBPJ
CHRNA9
UCHL1
TMEM33
RNU6-410P
CRACD
SRP72
POLR2B
EXOC5P1
RPL6P10
RPL6P13
RN7SL89P
MIR577
ACTN4P1
USP53
SNORD73A
SPCS3
CTBP1
FAM53A
FGFR3
MIR943
WDR1
RFC1
RPL9
LOC401127
PDS5A
LOC107986277
USP46
LOC101927237
CCNI
CXCL13
CNOT6L
PAQR3
NAA11
HNRNPD
PYURF
SLC39A8
UBE2D3
SYNPO2
MAD2L1
ANXA5
EXOSC9
RNU1-89P
SETD7
PDGFC
HPF1
CENPU
PDCD6
RNA5SP177
MARCHF6
LOC391741
LOC646616
RAI14
IL7R
FBXO4
ZNF131
MAP3K1
DIMT1
ERBIN
SREK1
MAST4
CD180
OCLN
GTF2H2C
MRPS27
TNPO1
BTF3
RN7SL208P
ZCCHC9
VCAN-AS1
CCNH
NR2F1-AS1
RHOBTB3
DCP2
YTHDC2
MIR1244-2
SRFBP1
LOX
LMNB1
PRRC1
CDC42SE2
PDLIM4
GDF9
HSPA4
JADE2
C5orf24
MTND6P4
TGFBI
SMAD5
CDC23
EGR1
CTNNA1
SNORA74A
MATR3
SLC35A4
ZMAT2
VTRNA1-1
VTRNA1-2
PCDHGC3
G3BP1
GALNT10
LARP1
CNOT8
RNA5SP199
MAT2B
NPM1
CPEB4
SFXN1
PRELID1
TMED9
LOC728554
RMND5B
CANX
MAML1
MRNIP
SCGB3A1
TRIM41
CLPTM1L
LPCAT1
ZFR
PRKAA1
RPL37
C5orf34
EEF1A1P19
PLK2
PDE4D
GTF2H2
FOXD1
ENC1
RNY3P1
MTX3
RPS23
HAPLN1
ZP3P1
MTND6P3
ERAP1
MTATP6P2
MTCO2P22
LOC285638
STARD4-AS1
TMED7-TICAM2
ATG12
HNRNPKP1
IRF1
LEAP2
C5orf15
SKP1
PPP2CA
SAR1B
MTND5P11
MTND4P12
PITX1
PITX1-AS1
SPOCK1
HNRNPA0
FAM13B
ETF1
SNORD63
HSPA9
HBEGF
DIAPH1
FCHSD1
GNPDA1
PLAC8L1
STK32A
DPYSL3
RPS14
RBM22
SPARC
NIPAL4
RNF145
NUDCD2
MIR103B1
FBXW11
EFCAB9
STC2
RNF44
DBN1
PDLIM7
HNRNPH1
OR2AI1P
MGAT1
LINC01962
RACK1
RNA5SP202
SNRNP48
TMEM14C
RPL15P3
HCG11
HMGN4
VN1R11P
MIR3143
CD83P1
ZKSCAN8P1
PPP1R11
PRR3
ABCF1
TUBB
PRRC2A
SNHG32
SNORD52
BRD2
RNY4P10
RPS18
PHF1
ZBTB9
HMGA1
RPS10P13
RNY3P15
PPARD
RPL10A
MIR7111
MAPK13
RN7SL748P
SRSF3
PIM1
ZFAND3
DAAM2-AS1
RPL7L1
C6orf226
RRP36
SRF
CUL9
VEGFA
SLC29A1
HSP90AB1
MIR4647
TFAP2D
RN7SK
PTP4A1
CD109
TTK
TPBG
C6orf163
FHL5
RTN4IP1
FOXO3
AMD1
MARCKS
NUS1
RNA5SP215
RNA5SP216
SNORD101
SNORD100
RNA5SP221
ADGB
SUMO4
PCMT1
AKAP12
ARID1B
SNX9
CACYBPP3
IGF2R
QKI
AFDN
TXNDC5
MCUR1
GMPR
RNU6-190P
KDM1B
C6orf62
H4C2
H3C2
H1-2
H3C9P
H4C9
H1-5
RNU7-26P
PAIP1P1
PPP1R10
DDX39B
SNORD117
SNORD84
BAG6
DDAH2
CLIC1
RGL2
RPS10-NUDT3
SRPK1
RN7SL502P
PPIL1
GLO1
GTPBP2
MCM3
EFHC1
MIR5685
GCLC
DST
RPL7AP34
ADGRB3
EEF1A1
COX7A2
PGM3
SNORD50B
NDUFAF4
MMS22L
PNISR
CD24
CD164
FIG4
LAMA4
HDAC2
LOC100287430
DSE
SOGA3
BCLAF1
IFNGR1
PERP
TUBB8P2
FBXO30-DT
SAMD5
MTRF1L
MIR3918
TCP1
PSMB1
PDCD2
GET4
EIF3B
TTYH3
FOXK1
AP5Z1
FSCN1
RAC1
ZNF853
LOC101927354
TMEM106B
TSPAN13
AHR
SNORD93
NUP42
CBX3
TAX1BP1
AVL9
SEPTIN7
ANLN
TRGC2
LOC100422519
DBNL
YKT6
ZMIZ2
PPIA
EGFR
CCT6A
SUMF2
CCT6P3
GUSB
CRCP
TPST1
RABGEF1
TMEM248
AUTS2
NSUN5P2
NCF1B
NSUN5
LIMK1
EIF4H
LAT2
GTF2I
POR
TMEM120A
DTX2
PCLO
CLDN12
PEG10
MIR3609
TRRAP
ARPC1A
CPSF4
ATP5MF
ZNF655
MIR25
GNB2
SERPINE1
MIR4653
ORAI2
DCAF13P1
DNAJB9
MET
CAPZA2
ARF5
FSCN3
SND1
METTL2B
RNA5SP242
OPN1SW
FLNC-AS1
ATP6V1FNB
RNA5SP245
LOC100128325
MIR335
MKLN1
CALD1
RNU6-1154P
RPL6P19
LUC7L2
MTRNR2L6
ZYX
EPHA1
EZH2
RNY4
RNY3
SLC4A2
FABP5P3
INSIG1
[truncated: 358 more rows]

## Sheet: PAR-CLIP-DAZ1-1_peaks
geneId	seqnames	start	end	width	strand	V4	V5	V6	annotation	geneChr	geneStart	geneEnd	geneLength	geneStrand	n	transcriptId	distanceToTSS	ENTREZID	PAR-CLIP-1	GENENAME	biotypes
ENSG00000225972	chr1	629220	629260	41	*	G1.1|ACGCACTCTCCCCTGAACTCTACACAACATATTTTGTCACCA|103|5|7	0	+	Promoter (<=1kb)	1	629062	629433	372	1	1	ENST00000416931.1	158	100887749	MTND1P23	MT-ND1 pseudogene 23	unprocessed_pseudogene
ENSG00000225972	chr1	629304	629345	42	*	G2.1|CATACCCCCGATTCCGCTACGACCAACTCATACACCTCCTATG|278|4|13	0	+	Promoter (<=1kb)	1	629062	629433	372	1	1	ENST00000416931.1	242	100887749	MTND1P23	MT-ND1 pseudogene 23	unprocessed_pseudogene
ENSG00000225630	chr1	630284	630308	25	*	G7.1|CATTCCTACTACTCAACTTAAACTCC|138|2|2	0	+	Promoter (<=1kb)	1	629640	630683	1044	1	1	ENST00000457540.1	644	100652939	MTND2P28	MT-ND2 pseudogene 28	unprocessed_pseudogene
ENSG00000225630	chr1	629663	629700	38	*	G3.1|TCATCTACTCTACCATCTTTGCAGGCACACTCATCACAG|79|3|4	0	+	Promoter (<=1kb)	1	629640	630683	1044	1	1	ENST00000457540.1	23	100652939	MTND2P28	MT-ND2 pseudogene 28	unprocessed_pseudogene
ENSG00000225630	chr1	629858	629883	26	*	G4.1|CTATCCTCTTCAACAATATACTCTCCG|120|3|4	0	+	Promoter (<=1kb)	1	629640	630683	1044	1	1	ENST00000457540.1	218	100652939	MTND2P28	MT-ND2 pseudogene 28	unprocessed_pseudogene
ENSG00000237973	chr1	630357	630393	37	*	G8.1|ACTAACACCCTTAATTCCATCCACCCTCCTCTCCCTAG|75|3|4	0	+	Promoter (<=1kb)	1	631074	632616	1543	1	1	ENST00000414273.1	-681	107075141	MTCO1P12	MT-CO1 pseudogene 12	unprocessed_pseudogene
ENSG00000237973	chr1	631043	631113	71	*	G12.1|CTTCACTCAGCCATTTTACCTCACCCCCACTGATGTTCGCCGACCGTTGACTATTCTCTACAAACCACAAAG|1614|11|53	0	+	Promoter (<=1kb)	1	631074	632616	1543	1	1	ENST00000414273.1	0	107075141	MTCO1P12	MT-CO1 pseudogene 12	unprocessed_pseudogene
ENSG00000237973	chr1	630678	630714	37	*	G1755.1|AAGGCTCTTGGTCTGTATTTAACCTAAATTTCTATAAG|157|5|5	0	-	Promoter (<=1kb)	1	631074	632616	1543	1	1	ENST00000414273.1	-360	107075141	MTCO1P12	MT-CO1 pseudogene 12	unprocessed_pseudogene
ENSG00000237973	chr1	630914	630953	40	*	G1758.1|CAGCTTCAAACCTGCCGGGGCTTCTCCCGCCTTTTTTCCCG|44|2|2	0	-	Promoter (<=1kb)	1	631074	632616	1543	1	1	ENST00000414273.1	-121	107075141	MTCO1P12	MT-CO1 pseudogene 12	unprocessed_pseudogene
ENSG00000230021	chr1	631494	631530	37	*	G15.1|AGCCTCCGTAGACCTAACCATCTTCTCCTTACACCTAG|188|7|10	0	+	Promoter (<=1kb)	1	594198	631204	37007	2	10	ENST00000641296.1	-290	101928626	LOC101928626	uncharacterized LOC101928626	transcribed_processed_pseudogene
ENSG00000230021	chr1	631742	631797	56	*	G16.1|CCGGAGGAGGAGACCCCATTCTATACCAACACCTATTCTGATTTTTCGGTCACCCTG|147|5|5	0	+	Promoter (<=1kb)	1	594198	631204	37007	2	10	ENST00000641296.1	-538	101928626	LOC101928626	uncharacterized LOC101928626	transcribed_processed_pseudogene
ENSG00000230021	chr1	633098	633141	44	*	G27.1|GCGGACTAATCTTCAACTCCTACATACTTCCCCCATTATTCCTAG|354|9|19	0	+	Promoter (<=1kb)	1	594191	633129	38939	2	10	ENST00000440196.3	0	101928626	LOC101928626	uncharacterized LOC101928626	transcribed_processed_pseudogene
ENSG00000230021	chr1	631241	631308	68	*	G13.1|TTATCGTCACAGCCCATGCATTTGTAATAATCTTCTTCATAGTAATACCCATCATAATCGGAGGCTTTG|336|7|9	0	+	Promoter (<=1kb)	1	594198	631204	37007	2	10	ENST00000641296.1	-37	101928626	LOC101928626	uncharacterized LOC101928626	transcribed_processed_pseudogene
ENSG00000230021	chr1	631377	631423	47	*	G14.1|CTTCTGACTCTTACCCCCCTCTCTCCTACTCCTGCTTGCATCTGCTAT|176|7|98	0	+	Promoter (<=1kb)	1	594198	631204	37007	2	10	ENST00000641296.1	-173	101928626	LOC101928626	uncharacterized LOC101928626	transcribed_processed_pseudogene
ENSG00000230021	chr1	632942	632975	34	*	G26.2|AAACCGTCTGAACTATCCTGCCCGCCATCATCCTA|60|2|3	0	+	Promoter (<=1kb)	1	594191	633129	38939	2	10	ENST00000440196.3	154	101928626	LOC101928626	uncharacterized LOC101928626	transcribed_processed_pseudogene
ENSG00000229344	chr1	632879	632923	45	*	G26.1|CCCTTTTCCTAACACTCACAACAAAACTAACTAATACTAACATCTC|55|3|3	0	+	Promoter (<=1kb)	1	632757	633438	682	1	1	ENST00000427426.1	122	107075310	MTCO2P12	MT-CO2 pseudogene 12	unprocessed_pseudogene
ENSG00000240409	chr1	633377	633411	35	*	G29.1|CCCATCGTCCTAGAATTAATTCCCCTAAAAATCTTT|205|3|4	0	+	Promoter (<=1kb)	1	633535	633741	207	1	1	ENST00000467115.1	-124	106480795	MTATP8P1	MT-ATP8 pseudogene 1	unprocessed_pseudogene
ENSG00000248527	chr1	633787	633817	31	*	G32.1|ATCCCCACCTCCAAATATCTCATCAACAACCG|111|2|2	0	+	Promoter (<=1kb)	1	633696	634376	681	1	1	ENST00000514057.1	91	106480796	MTATP6P1	MT-ATP6 pseudogene 1	unprocessed_pseudogene
ENSG00000248527	chr1	633891	633933	43	*	G33.1|ACGAACCTGATCTCTTATACTAGTATCCTTAATCATTTTTATTG|196|5|6	0	+	Promoter (<=1kb)	1	633696	634376	681	1	1	ENST00000514057.1	195	106480796	MTATP6P1	MT-ATP6 pseudogene 1	unprocessed_pseudogene
ENSG00000248527	chr1	633961	634000	40	*	G33.2|CCTCACTCATTTACACCAACCACCCAACTATCTATAAACCT|141|4|8	0	+	Promoter (<=1kb)	1	633696	634376	681	1	1	ENST00000514057.1	265	106480796	MTATP6P1	MT-ATP6 pseudogene 1	unprocessed_pseudogene
ENSG00000198744	chr1	634648	634689	42	*	G38.1|TTTTTTTCTTCGCAGGATTTTTCTGAGCCTTTTACCACTCCAG|38|2|2	0	+	Promoter (<=1kb)	1	634376	634922	547	1	5	ENST00000416718.2	272	107075270	MTCO3P12	MT-CO3 pseudogene 12	unprocessed_pseudogene
ENSG00000157933	chr1	2308023	2308062	40	*	G53.1|CATTTATTCCAAATAATCTCGTTTACTCTCACCTGTTTATG|45|8|9	0	+	3' UTR	1	2303646	2304368	723	1	10	ENST00000507179.1	4377	6497	SKI	SKI proto-oncogene	protein_coding
ENSG00000049245	chr1	7779711	7779754	44	*	G78.1|CTATATTATCAAGCTTACCTACTGTTATCTCTAAAATTTTTTTTG|262|9|17	0	+	Promoter (2-3kb)	1	7777097	7778169	1073	1	13	ENST00000487194.1	2614	9341	VAMP3	vesicle associated membrane protein 3	protein_coding
ENSG00000049246	chr1	7781053	7781085	33	*	G81.1|AATATTCTAAAACTCTTGTTCACATGCTATTATG|12|2|2	0	+	3' UTR	1	7784291	7845177	60887	1	15	ENST00000377532.8	-3206	8863	PER3	period circadian regulator 3	protein_coding
ENSG00000130939	chr1	10137114	10137152	39	*	G94.1|CTTCTTTCTCACCCTGCATGCTCACCACCTCTCTATTCTG|9|2|2	0	+	Exon (ENST00000253251.12/ENSG00000130939.20, exon 16 of 27)	1	10128339	10145599	17261	1	20	ENST00000466379.1	8775	10277	UBE4B	ubiquitination factor E4B	protein_coding
ENSG00000264501	chr1	10307963	10308001	39	*	G98.1|AATTGTTTATTACATTGAAGTGACTTGAAGTGACCTTTTG|17|2|2	0	+	Promoter (1-2kb)	1	10306465	10306757	293	1	2	ENST00000584329.2	1498	107048981	RN7SL731P	RNA, 7SL, cytoplasmic 731, pseudogene	misc_RNA
ENSG00000142657	chr1	10420090	10420130	41	*	G103.1|TATCATGCGGCTGAATTCCCTTTTTCCTTTACTCAATAAAAG|18|2|3	0	+	Promoter (1-2kb)	1	10418812	10419808	997	1	21	ENST00000496718.1	1278	5226	PGD	phosphogluconate dehydrogenase	protein_coding
ENSG00000142657	chr1	10420327	10420357	31	*	G104.1|TTTTCTTTCTCCAATTGGGCAATGGGTACATG|68|3|3	0	+	Promoter (1-2kb)	1	10418812	10419808	997	1	21	ENST00000496718.1	1515	5226	PGD	phosphogluconate dehydrogenase	protein_coding
ENSG00000120948	chr1	11023748	11023797	50	*	G114.1|TCAACTGCTGTGAATGCTGTATGGTGTGTGTTCTCTTCTGTTACTGATATG|251|14|21	0	+	Promoter (<=1kb)	1	11023929	11025492	1564	1	19	ENST00000480464.2	-132	23435	TARDBP	TAR DNA binding protein	protein_coding
ENSG00000120948	chr1	11023171	11023210	40	*	G111.1|AAGCCTTCATTTAATCTCTGCAGTTCATCTCATTTCAAATG|181|11|20	0	+	Promoter (<=1kb)	1	11023198	11025739	2542	1	19	ENST00000496840.1	0	23435	TARDBP	TAR DNA binding protein	protein_coding
ENSG00000120948	chr1	11022684	11022720	37	*	G109.1|AATGGTGGGAATTCAAATTTTTCTAAACTCATGGTAAG|127|6|6	0	+	Promoter (<=1kb)	1	11022818	11025492	2675	1	19	ENST00000611008.4	-98	23435	TARDBP	TAR DNA binding protein	protein_coding
ENSG00000083444	chr1	11975058	11975093	36	*	G122.1|CTTTGTAGTGACTCGTGCTCTCCAACCTGTCTTCCTG|20|2|2	0	+	3' UTR	1	11971543	11975536	3994	1	17	ENST00000481933.1	3515	5351	PLOD1	procollagen-lysine,2-oxoglutarate 5-dioxygenase 1	protein_coding
ENSG00000116688	chr1	12012582	12012622	41	*	G128.1|ACATGTTTCCACCCCACCCCCAACCTTGTCCCAAGTGCCCTG|19|2|2	0	+	3' UTR	1	12009555	12013471	3917	1	18	ENST00000675043.1	3027	9927	MFN2	mitofusin 2	protein_coding
ENSG00000116688	chr1	12013391	12013423	33	*	G131.1|CAAGACGTGCTGACACAGTGAGTTTTCTCTGATG|69|3|3	0	+	3' UTR	1	12009555	12013471	3917	1	18	ENST00000675043.1	3836	9927	MFN2	mitofusin 2	protein_coding
ENSG00000175147	chr1	15067427	15067456	30	*	G141.1|CCAGGGGACGGAGGATGTGTGAGCTGTTCAG|13|2|2	0	+	3' UTR	1	15111869	15152458	40590	2	13	ENST00000404665.4	85002	200197	TMEM51-AS1	TMEM51 antisense RNA 1	lncRNA
ENSG00000162438	chr1	15430217	15430253	37	*	G147.1|CTTCTTTTTTCCCCCCCTTCTCACCTTCCCTTCTCCCC|27|2|2	0	+	3' UTR	1	15438442	15449242	10801	1	12	ENST00000375943.6	-8189	11330	CTRC	chymotrypsin C	protein_coding
ENSG00000215695	chr1	15668489	15668530	42	*	G156.1|TTCATTTTTATTTCAAATCTCTTCATGGCAAGTTGGGCTAATG|16|2|2	0	+	3' UTR	1	15659869	15661722	1854	1	1	ENST00000345034.1	8620	6248	RSC1A1	regulator of solute carriers 1	protein_coding
ENSG00000065526	chr1	15940345	15940380	36	*	G162.1|ATCTCTTCCCCCAACTTCCTAACACTTATTAATTTAT|34|3|4	0	+	Promoter (1-2kb)	1	15938583	15939544	962	1	12	ENST00000487496.1	1762	23013	SPEN	spen family transcriptional repressor	protein_coding
ENSG00000065526	chr1	15939455	15939485	31	*	G160.1|AATCTTCCCAGGGCTCTGCAGTAAAAACAAAG|40|3|3	0	+	Promoter (<=1kb)	1	15938583	15939544	962	1	12	ENST00000487496.1	872	23013	SPEN	spen family transcriptional repressor	protein_coding
ENSG00000187144	chr1	16397501	16397542	42	*	G167.1|CTTTGGCTTGGAAAACCCCAGGGGGATGGGGGGCAGAAACCTG|62|2|2	0	+	3' UTR	1	16387117	16403974	16858	2	11	ENST00000491418.5	6432	374955	SPATA21	spermatogenesis associated 21	protein_coding
ENSG00000187144	chr1	16397633	16397660	28	*	G169.1|CTAACCGCTTCCCATGAGCCACTACTCTG|10|2|2	0	+	3' UTR	1	16387117	16403974	16858	2	11	ENST00000491418.5	6314	374955	SPATA21	spermatogenesis associated 21	protein_coding
ENSG00000187144	chr1	16397550	16397591	42	*	G168.1|CTGCCCCTTTATCTGCCTTCACGGTACTGTCCCCTTCCCCCAG|42|3|3	0	+	3' UTR	1	16387117	16403974	16858	2	11	ENST00000491418.5	6383	374955	SPATA21	spermatogenesis associated 21	protein_coding
ENSG00000226029	chr1	16459304	16459344	41	*	G176.1|CTTTCCGTACCCACACTGGCTGTAGCCACTTCAGTCCATCTG|39|2|3	0	+	Promoter (1-2kb)	1	16460948	16468481	7534	1	1	ENST00000457898.1	-1604	107984921	LINC01772	long intergenic non-protein coding RNA 1772	lncRNA
ENSG00000226029	chr1	16459171	16459203	33	*	G175.1|ACTTCTTCCATCGCAATGACCTGTATTAAACACA|13|2|2	0	+	Promoter (1-2kb)	1	16460948	16468481	7534	1	1	ENST00000457898.1	-1745	107984921	LINC01772	long intergenic non-protein coding RNA 1772	lncRNA
ENSG00000263811	chr1	16861922	16861958	37	*	G184.1|GCATTGGTGGTTCAGTGGTAGAATTCTCGCCTCCCACG|133|2|2	0	+	Promoter (2-3kb)	1	16858949	16859021	73	2	1	ENST00000583661.1	-2901	100500876	MIR3675	microRNA 3675	miRNA
ENSG00000228549	chr1	16872584	16872634	51	*	G185.1|TCCCTGGTGGTCTAGTGGCTAGGATTCGGCGCTTTCACCGCCGCGGCCCGGG|243|4|8	0	+	Promoter (<=1kb)	1	16872559	16874081	1523	1	5	ENST00000666785.1	25	112267871	LOC112267871	uncharacterized LOC112267871	lncRNA
ENSG00000053372	chr1	19258476	19258503	28	*	G191.1|AGGTGTGGTGACTCTGCTGTCTGACTACG|41|2|3	0	+	Promoter (<=1kb)	1	19257712	19258739	1028	1	5	ENST00000479559.1	764	51154	MRTO4	MRT4 homolog, ribosome maturation factor	protein_coding
ENSG00000133216	chr1	22913520	22913543	24	*	G225.1|TATCCAGGTGATGCGGGCGCAGATG|46|2|2	0	+	3' UTR	1	22865159	22882840	17682	1	17	ENST00000490436.1	48361	2048	EPHB2	EPH receptor B2	protein_coding
ENSG00000004487	chr1	23082264	23082307	44	*	G236.1|CTCGGGGCTCTTATTCCTATGTTGCTGCAGGATCATCTGGAAATG|182|10|24	0	+	Promoter (1-2kb)	1	23080873	23083682	2810	1	17	ENST00000602503.1	1391	23028	KDM1A	lysine demethylase 1A	protein_coding
ENSG00000142676	chr1	23694768	23694797	30	*	G240.1|TATCTACGGCCTGGACTTCTATGTGGTATGA|70|2|2	0	+	Promoter (2-3kb)	1	23692609	23695946	3338	1	14	ENST00000482370.2	2159	6135	RPL11	ribosomal protein L11	protein_coding
ENSG00000236810	chr1	23760234	23760286	53	*	G244.1|TATTTATTAAGGGAGGTGCTCTGTAGGTCTGGAGCCTTTCCCTCATCCTTTTTG|202|7|8	0	+	3' UTR	1	23771611	23772397	787	2	6	ENST00000447961.1	12111	100506963	ELOA-AS1	ELOA antisense RNA 1	lncRNA
ENSG00000236810	chr1	23761842	23761883	42	*	G247.1|ATCCTTGGTGTACTGAGCAGTTTCTTTGGGGCTTTTTCTTTCT|11|2|2	0	+	3' UTR	1	23771611	23772397	787	2	6	ENST00000447961.1	10514	100506963	ELOA-AS1	ELOA antisense RNA 1	lncRNA
ENSG00000057757	chr1	23787498	23787538	41	*	G248.1|TCTTTGGGGCTTGCTGCAGAAACCTGGCCTACGGAAGATACG|29|2|2	0	+	Promoter (2-3kb)	1	23785192	23788232	3041	1	10	ENST00000374524.1	2306	57095	PITHD1	PITH domain containing 1	protein_coding
ENSG00000057757	chr1	23787841	23787873	33	*	G250.1|TTCCTGCTTGCTCCTTTCCCCTCTCATTGTTCAG|21|2|2	0	+	Promoter (2-3kb)	1	23785192	23788232	3041	1	10	ENST00000374524.1	2649	57095	PITHD1	PITH domain containing 1	protein_coding
ENSG00000057757	chr1	23787583	23787605	23	*	G249.1|TTCTCTAGGGCGCTGTGGAAATTG|31|2|2	0	+	Promoter (2-3kb)	1	23785192	23788232	3041	1	10	ENST00000374524.1	2391	57095	PITHD1	PITH domain containing 1	protein_coding
ENSG00000011009	chr1	23794893	23794918	26	*	G254.1|CCTTCCTTCCTGGCCTTAGCCACCTGG|37|3|3	0	+	Promoter (<=1kb)	1	23794092	23795081	990	1	11	ENST00000472213.1	801	11313	LYPLA2	lysophospholipase 2	protein_coding
ENSG00000189266	chr1	23962550	23962582	33	*	G261.1|CTATTCTAATAGTGCTCTGGCCTCATCATTCCTG|47|2|3	0	+	Promoter (1-2kb)	1	23960968	23961443	476	1	13	ENST00000579103.1	1582	55629	PNRC2	proline rich nuclear receptor coactivator 2	protein_coding
ENSG00000189266	chr1	23967069	23967097	29	*	G2035.1|AGGGCCCATCTCTTCTCACCTCTTTCCTAG|28|2|2	0	-	3' UTR	1	23960968	23961443	476	1	13	ENST00000579103.1	6101	55629	PNRC2	proline rich nuclear receptor coactivator 2	protein_coding
ENSG00000189266	chr1	23966679	23966717	39	*	G2034.1|AGTTATAATAAATTGTTTACTCTGCCTCACCAAACACATG|87|5|7	0	-	3' UTR	1	23960968	23961443	476	1	13	ENST00000579103.1	5711	55629	PNRC2	proline rich nuclear receptor coactivator 2	protein_coding
ENSG00000286061	chr1	24536086	24536125	40	*	G265.1|TGTTCTAGCCTGTAGACCACCCAGCTACCTTCATTCACCAG|29|3|3	0	+	Promoter (<=1kb)	1	24496270	24535400	39131	2	1	ENST00000651630.1	-686	100750325	RCAN3AS	RCAN3 antisense RNA	lncRNA
ENSG00000133226	chr1	24672855	24672895	41	*	G267.1|GATGAGACAGAAAATGAAAGCATGTTGTTTGCCAGGACACTG|22|2|2	0	+	3' UTR	1	24669583	24671469	1887	1	17	ENST00000474843.1	3272	10250	SRRM1	serine and arginine repetitive matrix 1	protein_coding
ENSG00000238482	chr1	24842425	24842452	28	*	G276.1|AAGTGCTATTTCTCATAGGCTGTTTCTTG|1073|12|114	0	+	3' UTR	1	24777873	24777979	107	2	1	ENST00000459588.1	-64446	106480094	RNU6-1208P	RNA, U6 small nuclear 1208, pseudogene	snRNA
ENSG00000238482	chr1	24842101	24842156	56	*	G274.1|TTATGGTGAGTGTGTATTTACTGTAGTTTTGCCTGATCTCACTCATTGCACTTCCTG|43|2|2	0	+	3' UTR	1	24777873	24777979	107	2	1	ENST00000459588.1	-64122	106480094	RNU6-1208P	RNA, U6 small nuclear 1208, pseudogene	snRNA
ENSG00000238482	chr1	24841142	24841177	36	*	G271.1|CTACCTCCCCTACCCGGGTTCCCCTCTCTTTAATTTG|34|2|2	0	+	3' UTR	1	24777873	24777979	107	2	1	ENST00000459588.1	-63163	106480094	RNU6-1208P	RNA, U6 small nuclear 1208, pseudogene	snRNA
ENSG00000238482	chr1	24844123	24844162	40	*	G283.1|AATTGGAGTATTTTCTTTATAATTTCTTGAACAGGCAAATG|22|6|6	0	+	3' UTR	1	24777873	24777979	107	2	1	ENST00000459588.1	-66144	106480094	RNU6-1208P	RNA, U6 small nuclear 1208, pseudogene	snRNA
ENSG00000238482	chr1	24842159	24842204	46	*	G274.2|AGTTAAATTTTCCAACAGCCATGTTGAGGAATAGCACTCTGCATGTT|658|11|41	0	+	3' UTR	1	24777873	24777979	107	2	1	ENST00000459588.1	-64180	106480094	RNU6-1208P	RNA, U6 small nuclear 1208, pseudogene	snRNA
ENSG00000162430	chr1	25801072	25801114	43	*	G297.1|ATGGCCTTTTTCTCTTTTCCTCCTTGGACACTGACGGGGATATG|47|5|5	0	+	Promoter (<=1kb)	1	25800231	25815990	15760	1	18	ENST00000494537.2	841	57190	SELENON	selenoprotein N	protein_coding
ENSG00000142669	chr1	26280911	26280939	29	*	G310.1|TCAACGGGGACCAGTACTGTGGGGTATGGG|26|2|2	0	+	Promoter (<=1kb)	1	26280122	26281450	1329	1	15	ENST00000319041.6	789	83442	SH3BGRL3	SH3 domain binding glutamate rich protein like 3	protein_coding
ENSG00000142669	chr1	26278295	26278317	23	*	G308.1|TTGTTTCTCTGGGGCTTTAGTGAG|21|2|2	0	+	Promoter (1-2kb)	1	26280086	26281522	1437	1	15	ENST00000270792.10	-1769	83442	SH3BGRL3	SH3 domain binding glutamate rich protein like 3	protein_coding
ENSG00000142669	chr1	26281068	26281096	29	*	G311.1|CTCTTCGTGGAGGCTGTGGAACAAAACACG|118|4|5	0	+	Promoter (<=1kb)	1	26280122	26281450	1329	1	15	ENST00000319041.6	946	83442	SH3BGRL3	SH3 domain binding glutamate rich protein like 3	protein_coding
ENSG00000198830	chr1	26475711	26475745	35	*	G319.2|TCAGGGTCGGCTTGTGAAAAGTTGTTAAACAACATG|26|2|2	0	+	Promoter (2-3kb)	1	26473429	26475360	1932	1	11	ENST00000493418.1	2282	3151	HMGN2	high mobility group nucleosomal binding domain 2	protein_coding
ENSG00000198830	chr1	26475661	26475705	45	*	G319.1|ATTGTGGATCTTCAGATAAATTCTGCCATTTTCATTTCACTTCCTG|9|2|2	0	+	Promoter (2-3kb)	1	26473429	26475360	1932	1	11	ENST00000493418.1	2232	3151	HMGN2	high mobility group nucleosomal binding domain 2	protein_coding
ENSG00000198830	chr1	26475299	26475347	49	*	G317.1|TTGTTTTTGGGGGAAGGGGCATATGTCACTAATAGAATGTCTCCAAAGCT|245|3|4	0	+	Promoter (1-2kb)	1	26473429	26475360	1932	1	11	ENST00000493418.1	1870	3151	HMGN2	high mobility group nucleosomal binding domain 2	protein_coding
ENSG00000198830	chr1	26471254	26471279	26	*	G316.1|TATTCTTGTGTGCTGGGTCTCAAATAG|40|2|2	0	+	Promoter (1-2kb)	1	26472440	26476642	4203	1	11	ENST00000361427.6	-1161	3151	HMGN2	high mobility group nucleosomal binding domain 2	protein_coding
ENSG00000225159	chr1	27208638	27208673	36	*	G336.1|TTATGATAGGACATAGTAGTAGCGGTGGTCAGACATG|141|2|2	0	+	Promoter (1-2kb)	1	27206930	27207796	867	1	1	ENST00000449818.1	1708	440577	NPM1P39	nucleophosmin 1 pseudogene 39	processed_pseudogene
ENSG00000142784	chr1	27306978	27307019	42	*	G337.1|TGGAGCACCCTCGCTCCTCTCCTGGCTACTAGCTCTGGCCCTG|47|4|4	0	+	Promoter (1-2kb)	1	27305014	27306890	1877	1	16	ENST00000472249.2	1964	23038	WDTC1	WD and tetratricopeptide repeats 1	protein_coding
ENSG00000142784	chr1	27307196	27307238	43	*	G339.1|CCTACTCTGCTGAGGTGGCGCTTCCTGCTAAGGGCCCTTCTCTG|32|2|2	0	+	Promoter (2-3kb)	1	27305014	27306890	1877	1	16	ENST00000472249.2	2182	23038	WDTC1	WD and tetratricopeptide repeats 1	protein_coding
ENSG00000117751	chr1	27850164	27850205	42	*	G352.1|CCTTCAGCGGAGGACTCTACGGGGGCCTGCCCCCCACACACAG|132|2|4	0	+	Promoter (<=1kb)	1	27850093	27851676	1584	1	18	ENST00000486634.2	71	5511	PPP1R8	protein phosphatase 1 regulatory subunit 8	protein_coding
ENSG00000117751	chr1	27851300	27851343	44	*	G354.1|AATTTTTAGATGTCAGTTTGGAGGCTCTTTCCCCCCTCAATTGAG|25|2|2	0	+	Promoter (1-2kb)	1	27850093	27851676	1584	1	18	ENST00000486634.2	1207	5511	PPP1R8	protein phosphatase 1 regulatory subunit 8	protein_coding
ENSG00000117751	chr1	27850660	27850700	41	*	G353.1|CTTCTTATATCCTTTTCAATAGACTGCCCTGGCTCTTTCCTA|24|3|3	0	+	Promoter (<=1kb)	1	27850093	27851676	1584	1	18	ENST00000486634.2	567	5511	PPP1R8	protein phosphatase 1 regulatory subunit 8	protein_coding
ENSG00000158156	chr1	27967840	27967875	36	*	G356.1|AACCTCTGGGATCTCAGTGAAGCTGGCCTGGCCTCTG|82|2|2	0	+	3' UTR	1	27960262	27967572	7311	1	9	ENST00000675359.1	7578	55113	XKR8	XK related 8	protein_coding
ENSG00000204138	chr1	28498667	28498695	29	*	G361.1|ATTTCTTCTGATTTATTCTGTGGGTCCCTG|68|3|3	0	+	3' UTR	1	28491695	28500364	8670	1	13	ENST00000632964.1	6972	65979	PHACTR4	phosphatase and actin regulator 4	protein_coding
ENSG00000242125	chr1	28506484	28506513	30	*	G363.1|CCGGAAATCATGTAATTTAAAACTATATATG|24|2|2	0	+	Promoter (<=1kb)	1	28506351	28509633	3283	1	3	ENST00000437681.1	133	8420	SNHG3	small nucleolar RNA host gene 3	lncRNA
ENSG00000200087	chr1	28508149	28508176	28	*	G364.1|TAACTCTTATTTGGTGAGTAAATCTGCTA|18|2|2	0	+	Promoter (<=1kb)	1	28508559	28508762	204	1	1	ENST00000363217.1	-383	26768	SNORA73B	small nucleolar RNA, H/ACA box 73B	snoRNA
ENSG00000274978	chr1	28648603	28648641	39	*	G372.1|AAAGGGCTTCTGTCGTGAGTGGCACACGTAGGGCAACTCG|8067|8|239	0	+	Promoter (<=1kb)	1	28648600	28648733	134	1	1	ENST00000387069.1	3	26824	RNU11	RNA, U11 small nuclear	snRNA
ENSG00000274978	chr1	28648643	28648733	91	*	G372.2|ATTGCTCTGCGTGCGGAATCGACATCAAGAGATTTCGGAAGCATAATTTTTTGGTATTTGGGCAGCTGGTGATCGTTGGTCCCGGCGCCCTT|2349|26|94	0	+	Promoter (<=1kb)	1	28648600	28648733	134	1	1	ENST00000387069.1	43	26824	RNU11	RNA, U11 small nuclear	snRNA
ENSG00000198492	chr1	28769294	28769325	32	*	G374.1|TTTTCTCTAATTTTTAAACCCTTTCCTCCTCCC|39|2|2	0	+	3' UTR	1	28739091	28742883	3793	1	16	ENST00000468863.1	30203	51441	YTHDF2	YTH N6-methyladenosine RNA binding protein 2	protein_coding
ENSG00000121764	chr1	31607139	31607179	41	*	G388.1|CTCACTGTAACCTCCATCTCCTGGGTTCAAGCAATTCTCCTG|40|2|2	0	+	Distal Intergenic	1	31617686	31623749	6064	1	11	ENST00000485464.5	-10507	3061	HCRTR1	hypocretin receptor 1	protein_coding
ENSG00000121774	chr1	32042746	32042807	62	*	G392.1|TGGTCCCCTTCTTCTCCCCACCTTATTCCATTCTTAACTCTGCATTCTGGCTTCTGTATGTAG|316|14|27	0	+	3' UTR	1	32014182	32060850	46669	1	18	ENST00000484270.2	28564	10657	KHDRBS1	KH RNA binding domain containing, signal transduction associated 1	protein_coding
ENSG00000121775	chr1	32043575	32043603	29	*	G397.1|CTGGGGCCAAAAGCTGTTGATTTTCTTAAG|13|2|2	0	+	3' UTR	1	32072031	32102863	30833	1	18	ENST00000487305.5	-28428	55116	TMEM39B	transmembrane protein 39B	protein_coding
ENSG00000121775	chr1	32043652	32043694	43	*	G398.1|TCTCAACACTAGCATGATATAAAAAGGGACACTGCAGCTGAATG|157|2|3	0	+	3' UTR	1	32072031	32102863	30833	1	18	ENST00000487305.5	-28337	55116	TMEM39B	transmembrane protein 39B	protein_coding
ENSG00000121775	chr1	32043107	32043146	40	*	G393.1|ATTTAAAATCACAAACATTAACGGCAGTAGGCACCACCATG|162|5|9	0	+	3' UTR	1	32072031	32102863	30833	1	18	ENST00000487305.5	-28885	55116	TMEM39B	transmembrane protein 39B	protein_coding
ENSG00000160050	chr1	32196730	32196781	52	*	G418.1|CTAGTTCATTGTCCTGCAGGTCCCTTCATCTTCCATACCTAGCCCACTCTTTT|14|3|3	0	+	3' UTR	1	32200595	32205387	4793	1	16	ENST00000373602.10	-3814	79140	CCDC28B	coiled-coil domain containing 28B	protein_coding
ENSG00000084623	chr1	32231205	32231231	27	*	G422.1|GATCTCCTGCCGGGCGTGGTGGCTCATG|148|2|2	0	+	3' UTR	1	32227614	32231501	3888	1	12	ENST00000678106.1	3591	8668	EIF3I	eukaryotic translation initiation factor 3 subunit I	protein_coding
ENSG00000116478	chr1	32333375	32333424	50	*	G426.1|AACATTCTAGAAGGGGTGGCTGGGTCTTCAAGGATCTCCTGTTTTTTTCAG|73|4|6	0	+	Promoter (1-2kb)	1	32331536	32333079	1544	1	12	ENST00000471488.1	1839	3065	HDAC1	histone deacetylase 1	protein_coding
ENSG00000162521	chr1	32680235	32680278	44	*	G431.1|TCAAAACAACACGTTCCTCTTTCCCCATATATTCATATATTTTTG|100|3|4	0	+	3' UTR	1	32669256	32680651	11396	1	19	ENST00000482190.1	10979	5928	RBBP4	RB binding protein 4, chromatin remodeling factor	protein_coding
ENSG00000162521	chr1	32679856	32679881	26	*	G429.1|TTTTCTAAATATTAATAGGGGGGCTTG|17|2|2	0	+	3' UTR	1	32669256	32680651	11396	1	19	ENST00000482190.1	10600	5928	RBBP4	RB binding protein 4, chromatin remodeling factor	protein_coding
ENSG00000126070	chr1	36056483	36056520	38	*	G458.1|CATACCCTACTCCTGACTCCTATCTCATACACAATTCTG|13|2|2	0	+	3' UTR	1	36043264	36055262	11999	1	20	ENST00000471099.1	13219	192669	AGO3	argonaute RISC catalytic component 3	protein_coding
ENSG00000126070	chr1	36057278	36057320	43	*	G459.1|TTTTGTTTTTTGATAGTTTACTTGCTGCCTCTCATACCTTAATG|23|2|2	0	+	3' UTR	1	36043264	36055262	11999	1	20	ENST00000471099.1	14014	192669	AGO3	argonaute RISC catalytic component 3	protein_coding
ENSG00000116863	chr1	36093185	36093228	44	*	G462.1|CCTTCAATAGCCTCCAAAGGACTCTCATTTATTCCATCTCACTTG|7|2|2	0	+	Exon (ENST00000373178.5/ENSG00000116863.11, exon 6 of 6)	1	36088892	36093932	5041	1	11	ENST00000373178.5	4293	54936	ADPRS	ADP-ribosylserine hydrolase	protein_coding
ENSG00000116871	chr1	36180582	36180623	42	*	G467.1|ATGTGAATACTGTAAATAGCTTGTGCTCAGACTCCTCTGCGTG|100|2|4	0	+	Promoter (1-2kb)	1	36179021	36180315	1295	1	16	ENST00000487114.1	1561	55700	MAP7D1	MAP7 domain containing 1	protein_coding
ENSG00000214193	chr1	36304403	36304438	36	*	G472.1|ATTTTCGATCTCTTTTCCCCTGTCCTGATTTTAAAAG|69|3|4	0	+	Promoter (1-2kb)	1	36306368	36321347	14980	1	11	ENST00000453908.8	-1930	79729	SH3D21	SH3 domain containing 21	protein_coding
ENSG00000214193	chr1	36305166	36305204	39	*	G477.1|CGGACTGCACCCACCTCTCCCCCCCAGCCTTTGCCTCTTG|79|2|2	0	+	Promoter (1-2kb)	1	36306368	36321347	14980	1	11	ENST00000453908.8	-1164	79729	SH3D21	SH3 domain containing 21	protein_coding
ENSG00000183317	chr1	37705536	37705573	38	*	G481.1|ATCTTCCTCACTGTGCCAGTGGGCGGCGGAGAGGTGAAG|13|2|2	0	+	Exon (ENST00000327331.2/ENSG00000134690.11, exon 9 of 11)	1	37713893	37715020	1128	2	17	ENST00000444950.1	9447	284656	EPHA10	EPH receptor A10	protein_coding
ENSG00000183317	chr1	37709299	37709347	49	*	G489.1|GTTCATGGGAACAGGGGTGGGTGTGACTTGCTTGGTGGCCTCATTCCATG|39|3|9	0	+	3' UTR	1	37713893	37715020	1128	2	17	ENST00000444950.1	5673	284656	EPHA10	EPH receptor A10	protein_coding
ENSG00000183317	chr1	37709499	37709539	41	*	G490.1|CTTTCTCATGTAGGGCTCTCTGTGGTATTTGTTATTATTTTG|61|2|2	0	+	3' UTR	1	37713893	37715020	1128	2	17	ENST00000444950.1	5481	284656	EPHA10	EPH receptor A10	protein_coding
ENSG00000183317	chr1	37708885	37708923	39	*	G484.1|AGCAGGACAGTTGGCAGCAGTGACCTCAGTAGGGAACATG|85|3|3	0	+	3' UTR	1	37713893	37715020	1128	2	17	ENST00000444950.1	6097	284656	EPHA10	EPH receptor A10	protein_coding
ENSG00000183317	chr1	37705474	37705507	34	*	G480.1|CAGCAGGAGAGCGGATTTACAACATCTCAGGGAAT|34|2|2	0	+	Exon (ENST00000327331.2/ENSG00000134690.11, exon 9 of 11)	1	37713893	37715020	1128	2	17	ENST00000444950.1	9513	284656	EPHA10	EPH receptor A10	protein_coding
ENSG00000183520	chr1	38023577	38023610	34	*	G493.1|AAACGGTGAACTCCCCAGCTATTTATAAATTTCAG|20|2|2	0	+	Exon (ENST00000373014.5/ENSG00000183520.12, exon 8 of 8)	1	38016583	38023801	7219	1	12	ENST00000488453.1	6994	51118	UTP11	UTP11 small subunit processome component	protein_coding
ENSG00000174574	chr1	39004445	39004486	42	*	G501.1|CAAAAATTTTTTTTTGATCTTGGGGATTCTGGCTGTGAATTTG|297|10|22	0	+	3' UTR	1	38991496	39004381	12886	1	16	ENST00000531822.1	12949	79647	AKIRIN1	akirin 1	protein_coding
ENSG00000168653	chr1	39043388	39043426	39	*	G506.1|TTTTTATTAGAGATGGGGTTTCATCATGTTGGTCAGGCTG|20|3|4	0	+	Distal Intergenic	1	39026350	39034615	8266	1	11	ENST00000372969.8	17038	4725	NDUFS5	NADH:ubiquinone oxidoreductase subunit S5	protein_coding
ENSG00000168653	chr1	39034527	39034551	25	*	G505.1|ATTTTCCTGTTCTCTGTTCTCCACTG|56|2|3	0	+	3' UTR	1	39026350	39034615	8266	1	11	ENST00000372969.8	8177	4725	NDUFS5	NADH:ubiquinone oxidoreductase subunit S5	protein_coding
ENSG00000131236	chr1	40071901	40071942	42	*	G525.1|TTCACACTGGTTAATCTTTTTTTAACAATGAGCATGAAGGTAG|24|2|2	0	+	Promoter (1-2kb)	1	40070470	40071683	1214	1	18	ENST00000494114.1	1431	10487	CAP1	cyclase associated actin cytoskeleton regulatory protein 1	protein_coding
ENSG00000131236	chr1	40072080	40072106	27	*	G527.1|CATTCCTTTTATTCTCTATTCTATCCTG|14|2|2	0	+	Promoter (1-2kb)	1	40070470	40071683	1214	1	18	ENST00000494114.1	1610	10487	CAP1	cyclase associated actin cytoskeleton regulatory protein 1	protein_coding
ENSG00000131236	chr1	40072543	40072584	42	*	G530.1|AAGAGAGATTGTCCTGTGATTTCTACCCATTTCCTGAGGCCTG|146|6|9	0	+	Promoter (2-3kb)	1	40070470	40071683	1214	1	18	ENST00000494114.1	2073	10487	CAP1	cyclase associated actin cytoskeleton regulatory protein 1	protein_coding
ENSG00000131236	chr1	40072794	40072832	39	*	G2242.1|TTTTTCCTTTCTCTCTCTTAAGCCTTATTCTTCAACTAAA|8|2|2	0	-	Promoter (2-3kb)	1	40070470	40071683	1214	1	18	ENST00000494114.1	2324	10487	CAP1	cyclase associated actin cytoskeleton regulatory protein 1	protein_coding
ENSG00000131236	chr1	40071789	40071832	44	*	G524.1|AACTGCCGACTAGGACTGATGATGCATTTTAGCTTTGAGCTTTTG|67|3|3	0	+	Promoter (1-2kb)	1	40070470	40071683	1214	1	18	ENST00000494114.1	1319	10487	CAP1	cyclase associated actin cytoskeleton regulatory protein 1	protein_coding
ENSG00000132768	chr1	43970621	43970647	27	*	G562.1|CTATTGGGAGATGCTGTGGCTGTGGCTG|11|2|2	0	+	Promoter (<=1kb)	1	43970870	43971624	755	1	14	ENST00000534655.1	-223	1802	DPH2	diphthamide biosynthesis 2	protein_coding
ENSG00000117410	chr1	43976591	43976621	31	*	G568.1|CATCATCTTCTGTGAGGCTGTGGCCATCTACG|25|2|2	0	+	Promoter (<=1kb)	1	43976055	43978295	2241	1	14	ENST00000498664.1	536	533	ATP6V0B	ATPase H+ transporting V0 subunit b	protein_coding
ENSG00000117411	chr1	43978173	43978209	37	*	G570.1|TCCTCAGTGCGGGGAGCAGGCTGCTGCTGCTGACTCTG|38|2|2	0	+	Promoter (<=1kb)	1	43978943	43981327	2385	1	18	ENST00000498543.1	-734	8704	B4GALT2	beta-1,4-galactosyltransferase 2	protein_coding
ENSG00000187147	chr1	44651630	44651664	35	*	G585.1|TGGTGTGATGCTGTGTCTGTATATTCTATACAAAGG|33|3|3	0	+	3' UTR	1	44648308	44651723	3416	1	18	ENST00000474956.1	3322	55182	RNF220	ring finger protein 220	protein_coding
ENSG00000187147	chr1	44650841	44650863	23	*	G578.1|ACCGTCTCCCTTTGTACATACTTG|10|2|2	0	+	Promoter (2-3kb)	1	44648308	44651723	3416	1	18	ENST00000474956.1	2533	55182	RNF220	ring finger protein 220	protein_coding
ENSG00000200913	chr1	44776742	44776771	30	*	G594.1|TTGGACGTGGGGAATTTCTCCTGGGGCTCAG|111|2|2	0	+	Promoter (<=1kb)	1	44776490	44776593	104	1	1	ENST00000364043.1	252	94161	SNORD46	small nucleolar RNA, C/D box 46	snoRNA
ENSG00000200913	chr1	44776494	44776523	30	*	G592.1|TAGGGTGATGAAAAAGAATCCTTAGGCGTGG|56|2|3	0	+	Promoter (<=1kb)	1	44776490	44776593	104	1	1	ENST00000364043.1	4	94161	SNORD46	small nucleolar RNA, C/D box 46	snoRNA
ENSG00000202031	chr1	44777843	44777880	38	*	G595.1|TTCTCGTGATGAAAACTCTGTCCAGTTCTGCTACTGAAG|563|13|27	0	+	Promoter (<=1kb)	1	44777843	44777912	70	1	1	ENST00000365161.1	0	94162	SNORD38A	small nucleolar RNA, C/D box 38A	snoRNA
ENSG00000281859	chr1	44778431	44778455	25	*	G596.1|TAAGTGAAGATAAAGTGTGTCTGAGG|118|2|4	0	+	Promoter (<=1kb)	1	44778390	44778458	69	1	1	ENST00000625943.1	41	94163	SNORD38B	small nucleolar RNA, C/D box 38B	snoRNA
ENSG00000173660	chr1	46316695	46316730	36	*	G605.1|AACCTCATGGGTTTGGCTTAGGCTGGTAGCTTCTATG|63|2|2	0	+	3' UTR	1	46309921	46316776	6856	1	12	ENST00000460947.1	6774	7388	UQCRH	ubiquinol-cytochrome c reductase hinge protein	protein_coding
ENSG00000123080	chr1	50974526	50974568	43	*	G621.1|CTTTTCCCTTGCTTCCCCTTTTGCCAATCTCAACACCCAAGTTG|21|3|4	0	+	3' UTR	1	50970245	50974634	4390	1	12	ENST00000371761.4	4281	1031	CDKN2C	cyclin dependent kinase inhibitor 2C	protein_coding
ENSG00000123080	chr1	50974237	50974273	37	*	G620.1|CAAACGGGGCTGGGGGAGCCACAAATCTTCAATAAACG|45|2|3	0	+	3' UTR	1	50970245	50974634	4390	1	12	ENST00000371761.4	3992	1031	CDKN2C	cyclin dependent kinase inhibitor 2C	protein_coding
ENSG00000123091	chr1	51270119	51270136	18	*	G623.1|ATCCGGGAGTAAGTTTTAA|175|4|5	0	+	Promoter (<=1kb)	1	51269918	51271536	1619	1	5	ENST00000486691.1	201	26994	RNF11	ring finger protein 11	protein_coding
ENSG00000123091	chr1	51271682	51271713	32	*	G626.1|AAATAACTTTCTTCTCTTCCCCTTCCCCACCCG|23|2|2	0	+	Promoter (1-2kb)	1	51269918	51271536	1619	1	5	ENST00000486691.1	1764	26994	RNF11	ring finger protein 11	protein_coding
ENSG00000123091	chr1	51271873	51271899	27	*	G628.1|TATTATTATCGTTGGGGCTGGCTCTATG|115|5|7	0	+	Promoter (1-2kb)	1	51269918	51271536	1619	1	5	ENST00000486691.1	1955	26994	RNF11	ring finger protein 11	protein_coding
ENSG00000123091	chr1	51272362	51272389	28	*	G630.1|AAGTTATACAAAACACATCTCAGTCTCTG|9|2|2	0	+	Promoter (2-3kb)	1	51269918	51271536	1619	1	5	ENST00000486691.1	2444	26994	RNF11	ring finger protein 11	protein_coding
ENSG00000200839	chr1	51973412	51973445	34	*	G631.1|TCTATGGCTATACCACCCTGAACGCGCCCGATCTC|82|2|3	0	+	Promoter (<=1kb)	1	51973410	51973535	126	1	1	ENST00000363969.1	2	100873287	RNA5SP48	RNA, 5S ribosomal pseudogene 48	rRNA_pseudogene
ENSG00000134717	chr1	52087909	52087946	38	*	G634.1|ATCTTACTATTGTAGCTGCTCACTATACCCTCCTGCATG|19|2|2	0	+	3' UTR	1	52056332	52083500	27169	1	18	ENST00000533836.1	31577	91408	BTF3L4	basic transcription factor 3 like 4	protein_coding
ENSG00000134717	chr1	52089357	52089379	23	*	G637.1|TATCTTCCCCTTTCCTGAACAAAG|123|2|2	0	+	3' UTR	1	52056332	52083500	27169	1	18	ENST00000533836.1	33025	91408	BTF3L4	basic transcription factor 3 like 4	protein_coding
ENSG00000134748	chr1	52416946	52417004	59	*	G642.1|ATATGACTGACAAGGAAAGGCTGTGGCCACCTGATGACCCTTTCCCTTTTTATTAAACCG|22|3|3	0	+	3' UTR	1	52404628	52417022	12395	1	13	ENST00000474048.1	12318	84950	PRPF38A	pre-mRNA processing factor 38A	protein_coding
ENSG00000203995	chr1	52827149	52827178	30	*	G646.1|TGTGTATATTTCAAAGACTCTCAATTATCTG|46|2|2	0	+	3' UTR	1	52842511	52894991	52481	1	10	ENST00000612017.4	-15333	440590	ZYG11A	zyg-11 family member A, cell cycle regulator	protein_coding
ENSG00000116641	chr1	62450917	62450960	44	*	G666.1|AATTCTCTTTCCCCTTCTACATCTCCTACTTCTACTCCTTACTTG|42|4|4	0	+	Exon (ENST00000371146.5/ENSG00000162607.13, exon 9 of 9)	1	62454898	62459199	4302	2	18	ENST00000635348.1	8239	85440	DOCK7	dedicator of cytokinesis 7	protein_coding
ENSG00000116641	chr1	62451619	62451667	49	*	G668.1|TATCTGTTTAACTCATATTCTGCACGATCTGTATATAGTACATCAAACTT|233|5|6	0	+	3' UTR	1	62454898	62459199	4302	2	18	ENST00000635348.1	7532	85440	DOCK7	dedicator of cytokinesis 7	protein_coding
ENSG00000213625	chr1	65433299	65433340	42	*	G676.1|TACTTGTCTTCCGTCCTGTAGGTCTTTTCTATATAACTTTATG|112|4|4	0	+	3' UTR	1	65420716	65436007	15292	1	9	ENST00000613538.1	12583	54741	LEPROT	leptin receptor overlapping transcript	protein_coding
ENSG00000198160	chr1	66987591	66987621	31	*	G680.1|CACTGTAAAATAATTCCCTTCTCCCATTCCTT|78|2|2	0	+	3' UTR	1	66958911	66960078	1168	1	15	ENST00000493357.1	28680	57708	MIER1	MIER1 transcriptional regulator	protein_coding
ENSG00000116761	chr1	70417957	70417993	37	*	G685.1|TTTAGCAGCCACTGTAACTATTACCCATCTTTTAAAAG|15|2|2	0	+	Exon (ENST00000370938.8/ENSG00000116761.12, exon 3 of 12)	1	70411383	70439204	27822	1	12	ENST00000346806.2	6574	1491	CTH	cystathionine gamma-lyase	protein_coding
ENSG00000137955	chr1	75786594	75786631	38	*	G690.1|ATTTCTTTAAAATCGTTAGTGATGTGGTCTCGCTTTAAG|37|2|2	0	+	Promoter (<=1kb)	1	75786699	75789996	3298	1	16	ENST00000462042.5	-68	5876	RABGGTB	Rab geranylgeranyltransferase subunit beta	protein_coding
ENSG00000137955	chr1	75791302	75791328	27	*	G694.1|ATTCTCTTTTTGTGCGGTGGCAACTTTG|59|3|4	0	+	Promoter (<=1kb)	1	75791269	75791859	591	1	16	ENST00000467748.1	33	5876	RABGGTB	Rab geranylgeranyltransferase subunit beta	protein_coding
ENSG00000206620	chr1	75787084	75787131	48	*	G691.1|AGTTGGCATGTATTCTGAATCTAAAGTTGATTATTACTACTTTAGCTCT|139|7|10	0	+	Promoter (<=1kb)	1	75787072	75787150	79	1	1	ENST00000383893.1	12	692085	SNORD45C	small nucleolar RNA, C/D box 45C	snoRNA
ENSG00000207241	chr1	75787890	75787935	46	*	G692.1|GGTCAATGATGTGTTGGCATGTATTATCTGAATCTATTGCTGATGTG|309|13|22	0	+	Promoter (<=1kb)	1	75787889	75787972	84	1	1	ENST00000384512.1	1	26805	SNORD45A	small nucleolar RNA, C/D box 45A	snoRNA
ENSG00000201487	chr1	75789478	75789521	44	*	G693.1|GGTCAATGATGTAATGGCATGTATTAGCTGAATCTAAAGTTGATG|133|5|6	0	+	Promoter (<=1kb)	1	75789477	75789548	72	1	1	ENST00000364617.1	1	26804	SNORD45B	small nucleolar RNA, C/D box 45B	snoRNA
ENSG00000226084	chr1	77129171	77129202	32	*	G701.1|TTCCAATCTTCGTGTTCACTTTAAGAACACTCG|25|2|2	0	+	Promoter (<=1kb)	1	77129114	77129668	555	1	5	ENST00000471722.1	57	645441	RPL17P6	ribosomal protein L17 pseudogene 6	processed_pseudogene
ENSG00000222849	chr1	77779940	77779978	39	*	G705.1|ATCTCAGAAGCTAAGCAGGGTCGGGCCTGGTTAGTACTTG|195|4|5	0	+	Promoter (<=1kb)	1	77779904	77779999	96	1	1	ENST00000410917.1	36	100873276	RNA5SP21	RNA, 5S ribosomal pseudogene 21	rRNA_pseudogene
ENSG00000174021	chr1	84497571	84497608	38	*	G723.1|ATTTCATAAACCTTTCACGTCTGGACGAATTACCAAATG|23|2|2	0	+	3' UTR	1	84498325	84503833	5509	2	11	ENST00000487806.5	6225	2787	GNG5	G protein subunit gamma 5	protein_coding
ENSG00000142871	chr1	85583298	85583321	24	*	G727.1|AGCTTGTGGAGTTGATGACTTTCTG|25|2|2	0	+	Promoter (1-2kb)	1	85581463	85583930	2468	1	18	ENST00000675083.1	1835	3491	CCN1	cellular communication network factor 1	protein_coding
ENSG00000142871	chr1	85583568	85583604	37	*	G728.1|TTTTATTTATCAAAATGTAGCTTTTGGGGAGGGAGGGG|79|6|6	0	+	Promoter (2-3kb)	1	85581463	85583930	2468	1	18	ENST00000675083.1	2105	3491	CCN1	cellular communication network factor 1	protein_coding
ENSG00000142871	chr1	85583139	85583176	38	*	G726.1|ATGGGACTCATTGTAGAAAGGAAGCCTTGCTCATTCTTG|49|3|3	0	+	Promoter (1-2kb)	1	85581463	85583930	2468	1	18	ENST00000675083.1	1676	3491	CCN1	cellular communication network factor 1	protein_coding
ENSG00000097033	chr1	86747774	86747814	41	*	G733.1|CCTCTTAGATTGCTAAGTTCTGCTCTCATTCTTACTTCAAAG|48|2|2	0	+	3' UTR	1	86734244	86738695	4452	1	14	ENST00000602603.1	13530	51100	SH3GLB1	SH3 domain containing GRB2 like, endophilin B1	protein_coding
ENSG00000097033	chr1	86747329	86747360	32	*	G732.1|AATCAAACTCTGAGAGTGGAGCCCAGCAATCTG|39|2|3	0	+	3' UTR	1	86734244	86738695	4452	1	14	ENST00000602603.1	13085	51100	SH3GLB1	SH3 domain containing GRB2 like, endophilin B1	protein_coding
ENSG00000065243	chr1	88834707	88834761	55	*	G742.1|AAATATTTTATACAACTCTTCAAAGGATCCGTCTGTGGCTTTTTATACTCTTTTAG|122|4|5	0	+	Promoter (1-2kb)	1	88832929	88833431	503	1	20	ENST00000495119.1	1778	5586	PKN2	protein kinase N2	protein_coding
ENSG00000171488	chr1	89719340	89719374	35	*	G750.1|CTCACTAAGTTTTCTTTTTTCCCCTTGTTTACTCTG|10|2|2	0	+	3' UTR	1	89763545	89769903	6359	1	15	ENST00000416805.1	-44171	84230	LRRC8C	leucine rich repeat containing 8 VRAC subunit C	protein_coding
ENSG00000207523	chr1	92840767	92840804	38	*	G776.1|AACCAGGTTTGCAAAAGTAACTGTGGTGATGGAAATGTG|129|5|6	0	+	Promoter (<=1kb)	1	92840719	92840851	133	1	1	ENST00000384792.1	48	26782	SNORA66	small nucleolar RNA, H/ACA box 66	snoRNA
ENSG00000207523	chr1	92840721	92840749	29	*	G775.1|TGCAAACTCGATCACTAGCTCTGCGTGATG|236|6|14	0	+	Promoter (<=1kb)	1	92840719	92840851	133	1	1	ENST00000384792.1	2	26782	SNORA66	small nucleolar RNA, H/ACA box 66	snoRNA
ENSG00000237003	chr1	93185948	93185991	44	*	G781.1|GTGGTGGACATTTGGGTTCTTCCTATTTACTATCTCTGGACAATG|14|2|6	0	+	Intron (ENST00000343253.11/ENSG00000122483.17, intron 3 of 28)	1	93190740	93191060	321	2	1	ENST00000413542.1	5069	100129180	RPL36AP11	ribosomal protein L36a pseudogene 11	processed_pseudogene
ENSG00000117505	chr1	93360805	93360828	24	*	G787.1|TAAAAACTGTCTCTTTGAACTATTG|18|2|2	0	+	3' UTR	1	93354975	93360935	5961	1	13	ENST00000481583.1	5830	1810	DR1	down-regulator of transcription 1	protein_coding
ENSG00000137942	chr1	93552376	93552405	30	*	G796.1|TAATTGTTCTTTTCTTTTTCCTCCTGGACTG|50|4|5	0	+	3' UTR	1	93543826	93549314	5489	1	18	ENST00000603526.1	8550	54874	FNBP1L	formin binding protein 1 like	protein_coding
ENSG00000117528	chr1	94498604	94498642	39	*	G799.1|TTCGATCTGGGGCTAATGTTCTAATTTGTGGTCCAAATGG|71|2|2	0	+	Exon (ENST00000370214.9/ENSG00000117528.14, exon 17 of 23)	1	94513474	94518496	5023	1	14	ENST00000464165.1	-14832	5825	ABCD3	ATP binding cassette subfamily D member 3	protein_coding
ENSG00000162627	chr1	98760418	98760443	26	*	G820.1|ATTTTTTTTCTTAAATATTTGACTGTG|14|2|2	0	+	3' UTR	1	98662223	98691577	29355	1	17	ENST00000454199.1	98195	51375	SNX7	sorting nexin 7	protein_coding
ENSG00000202259	chr1	100011410	100011447	38	*	G822.1|TTCTCAATTTGTAGGACTCATGGCAGTTCTCACAGCATG|18|3|3	0	+	3' UTR	1	100000637	100000739	103	2	1	ENST00000365389.1	-10671	106480141	RNU6-1318P	RNA, U6 small nuclear 1318, pseudogene	snRNA
ENSG00000156875	chr1	100034260	100034300	41	*	G826.1|TATTTCTTACTTTACTTTTATTTGTGTCTCTCAGGTACCCTG|11|2|2	0	+	3' UTR	1	100038095	100083377	45283	1	14	ENST00000370152.8	-3795	64645	MFSD14A	major facilitator superfamily domain containing 14A	protein_coding
ENSG00000156875	chr1	100061940	100061972	33	*	G828.1|CTTATGGACTGGTATGTATGTTTATTCTATACCT|61|2|2	0	+	3' UTR	1	100058671	100062115	3445	1	14	ENST00000421661.1	3269	64645	MFSD14A	major facilitator superfamily domain containing 14A	protein_coding
ENSG00000122435	chr1	100149733	100149799	67	*	G835.1|AAAATACTAAACCAAATATATGGTAGGACTGTTATTCTCTTCTGCATCTTATCCCTATTTTGTTTCTG|143|8|11	0	+	3' UTR	1	100142907	100144351	1445	1	10	ENST00000493651.1	6826	54482	TRMT13	tRNA methyltransferase 13 homolog	protein_coding
ENSG00000162695	chr1	100975057	100975100	44	*	G842.1|GACTTTTGGTCTTTTCTTTTGTGCTCTTTCCTCCAAATCTTTTTG|232|14|23	0	+	3' UTR	1	100961828	100972658	10831	1	12	ENST00000370111.4	13229	148867	SLC30A7	solute carrier family 30 member 7	protein_coding
ENSG00000162695	chr1	100976721	100976761	41	*	G844.1|TCTTTTCCCCTATTTCTGACCTACAACTATAAACTACTCTCT|13|2|2	0	+	3' UTR	1	100961828	100972658	10831	1	12	ENST00000370111.4	14893	148867	SLC30A7	solute carrier family 30 member 7	protein_coding
ENSG00000162695	chr1	100977109	100977141	33	*	G846.1|AAGGGAGCTTTTGGATGTGTGCCTTTAAAAACTG|46|3|4	0	+	3' UTR	1	100961828	100972658	10831	1	12	ENST00000370111.4	15281	148867	SLC30A7	solute carrier family 30 member 7	protein_coding
ENSG00000162636	chr1	108636120	108636161	42	*	G865.1|TTTCCATTTTAGCTCTCTGTAGGTACTGTTTTCTTCCCCACTG|34|3|5	0	+	3' UTR	1	108624665	108639322	14658	1	16	ENST00000483371.1	11455	284611	FAM102B	family with sequence similarity 102 member B	protein_coding
ENSG00000134186	chr1	108700410	108700451	42	*	G868.1|TTAGCATGGCTGTGCTTTTCGTAATAGAATGCTAAAGACTTTG|27|3|3	0	+	Promoter (2-3kb)	1	108697700	108699385	1686	1	12	ENST00000485810.1	2710	55119	PRPF38B	pre-mRNA processing factor 38B	protein_coding
ENSG00000121940	chr1	108934323	108934356	34	*	G873.1|TAAGTGCCTGTAACAATAAAATTTCTTTTTCAATG|50|3|4	0	+	3' UTR	1	108929939	108943527	13589	2	16	ENST00000473062.1	9171	23155	CLCC1	chloride channel CLIC like 1	protein_coding
ENSG00000121940	chr1	108931407	108931446	40	*	G2573.1|CAACTTGTTCCAAGCGTGGGCCTTTGCAGTCTGTGATCCAG|90|3|3	0	-	3' UTR	1	108929939	108943527	13589	2	16	ENST00000473062.1	12081	23155	CLCC1	chloride channel CLIC like 1	protein_coding
ENSG00000244716	chr1	108992339	108992370	32	*	G874.1|TTCCAATCTTCGTGTTCACTTTAAGAACACTCG|25|2|2	0	+	Promoter (<=1kb)	1	108992282	108992836	555	1	3	ENST00000414070.1	57	100132742	RPL17P7	ribosomal protein L17 pseudogene 7	processed_pseudogene
ENSG00000278249	chr1	109100373	109100392	20	*	G884.1|ATCTTATTTGATCGGATCGTG|39|2|2	0	+	Promoter (<=1kb)	1	109100193	109100612	420	1	1	ENST00000458748.1	180	677766	SCARNA2	small Cajal body-specific RNA 2	scaRNA
ENSG00000278249	chr1	109100577	109100610	34	*	G885.2|TCCCCGGCCACTGATTATCGAGGCGATTCTGATCT|222|4|5	0	+	Promoter (<=1kb)	1	109100193	109100612	420	1	1	ENST00000458748.1	384	677766	SCARNA2	small Cajal body-specific RNA 2	scaRNA
ENSG00000278249	chr1	109100514	109100575	62	*	G885.1|CTGGCCCTGCGGGGCCCGGCGCTCAGAAGTGATGAATTGATCAGATAGACGAGGCCGGGCTTG|173|3|4	0	+	Promoter (<=1kb)	1	109100193	109100612	420	1	1	ENST00000458748.1	321	677766	SCARNA2	small Cajal body-specific RNA 2	scaRNA
ENSG00000116337	chr1	109631942	109631983	42	*	G895.1|ATCCCAGCTGGCCCCTATGTTGTGTTCTGGACTGAGGCCTTTG|31|2|2	0	+	Promoter (1-2kb)	1	109630638	109631500	863	1	20	ENST00000528958.1	1304	271	AMPD2	adenosine monophosphate deaminase 2	protein_coding
ENSG00000168765	chr1	109661349	109661392	44	*	G896.1|CCTCCTCGTTCCTTTCTCCTGTTTATTCCCATCTTTACCCCCAAG|13|3|3	0	+	Promoter (2-3kb)	1	109658814	109661700	2887	1	17	ENST00000493395.1	2535	2948	GSTM4	glutathione S-transferase mu 4	protein_coding
ENSG00000168710	chr1	110023329	110023360	32	*	G900.1|TGACCATGCTTTCTTCTCTGTAGATGTTAACAG|22|2|2	0	+	3' UTR	1	110018432	110019090	659	1	18	ENST00000469401.1	4897	10768	AHCYL1	adenosylhomocysteinase like 1	protein_coding
ENSG00000116489	chr1	112659761	112659792	32	*	G915.1|TTGGCGTGCTTAAGATTCAGGTGAGATTCCAAC|30|2|2	0	+	Promoter (<=1kb)	1	112659329	112670170	10842	1	13	ENST00000466066.1	432	829	CAPZA1	capping actin protein of muscle Z-line subunit alpha 1	protein_coding
ENSG00000155363	chr1	112670655	112670721	67	*	G918.2|CATCTCATAACTAATTTTCTAAAGTTTGGATTGGGACTTTTCAGGTCCTTTTTGGAGGGCAAAGGAAG|103|7|7	0	+	Promoter (2-3kb)	1	112673141	112674883	1743	1	18	ENST00000486416.1	-2420	4343	MOV10	Mov10 RISC complex RNA helicase	protein_coding
ENSG00000155363	chr1	112670980	112671011	32	*	G921.1|CTTTAATACTTTATGGCAGGATTGTACTATAAG|20|2|2	0	+	Promoter (2-3kb)	1	112673141	112674883	1743	1	18	ENST00000486416.1	-2130	4343	MOV10	Mov10 RISC complex RNA helicase	protein_coding
ENSG00000155363	chr1	112671147	112671192	46	*	G922.1|ATGTAAAACTTCTTTCAAATTACTCTTCCTCAGTCCTGCCTGCCAAG|118|10|16	0	+	Promoter (1-2kb)	1	112673141	112674883	1743	1	18	ENST00000486416.1	-1949	4343	MOV10	Mov10 RISC complex RNA helicase	protein_coding
ENSG00000155363	chr1	112670817	112670856	40	*	G919.1|TCTCCTTCCCATCTTAGTACCATTGTAGTTATAAACATCTG|79|6|7	0	+	Promoter (2-3kb)	1	112673141	112674883	1743	1	18	ENST00000486416.1	-2285	4343	MOV10	Mov10 RISC complex RNA helicase	protein_coding
ENSG00000155363	chr1	112670729	112670757	29	*	G918.3|CTTCTCTGGGGAACTTGTTTTTAAATCCAA|137|4|6	0	+	Promoter (2-3kb)	1	112673141	112674883	1743	1	18	ENST00000486416.1	-2384	4343	MOV10	Mov10 RISC complex RNA helicase	protein_coding
ENSG00000155363	chr1	112670598	112670653	56	*	G918.1|CTAAATGGAAGACACATTCATCCTTCTCCCTCTGACTGCTTTGATCATCATTTATTG|51|2|2	0	+	Promoter (2-3kb)	1	112673141	112674883	1743	1	18	ENST00000486416.1	-2488	4343	MOV10	Mov10 RISC complex RNA helicase	protein_coding
ENSG00000237278	chr1	113126366	113126408	43	*	G928.1|TCTTCTCTGACCTCTGGTAAGTGGAACTTTCATTAATACTTCTG|23|2|2	0	+	Promoter (<=1kb)	1	113125321	113126883	1563	2	2	ENST00000427891.2	475	100533731	RLIMP2	ring finger protein, LIM domain interacting pseudogene 2	processed_pseudogene
ENSG00000232450	chr1	113685450	113685486	37	*	G933.1|TCTGACTGTGAAACTCTTTAACCCAACAACTCAATTAG|39|2|2	0	+	3' UTR	1	113698884	113699631	748	2	1	ENST00000413412.1	14145	100270827	RPS2P14	ribosomal protein S2 pseudogene 14	transcribed_processed_pseudogene
ENSG00000118655	chr1	113912095	113912135	41	*	G934.1|CACTCAAATATCTTCTGACTCCAGTGAACTTTTTCCAGGCAG|307|10|22	0	+	3' UTR	1	113905409	113914072	8664	1	7	ENST00000466480.2	6686	64858	DCLRE1B	DNA cross-link repair 1B	protein_coding
ENSG00000118655	chr1	113913653	113913683	31	*	G937.1|TAAAATTCTCCTAGCTCAGTGACTGCCACAGG|39|3|3	0	+	3' UTR	1	113905409	113914072	8664	1	7	ENST00000466480.2	8244	64858	DCLRE1B	DNA cross-link repair 1B	protein_coding
ENSG00000163349	chr1	113941410	113941445	36	*	G938.1|TCACGTTTCCAAAGCTGTGTGCTCAACCTACTTACAG|13|2|2	0	+	Exon (ENST00000426820.7/ENSG00000163349.22, exon 2 of 16)	1	113951145	113977804	26660	1	22	ENST00000340480.8	-9700	204851	HIPK1	homeodomain interacting protein kinase 1	protein_coding
ENSG00000116774	chr1	113975095	113975138	44	*	G945.1|TGTGTGTCTCTTCCTTCCCTTTCTTCCTCCTTCCCTTATTGTAGT|56|5|5	0	+	3' UTR	1	113979391	113982254	2864	1	12	ENST00000393300.6	-4253	56944	OLFML3	olfactomedin like 3	protein_coding
ENSG00000116774	chr1	113974489	113974522	34	*	G943.1|TAATACACCTCTGTTTTGCTCATCTCTCCCTTCTG|26|2|2	0	+	3' UTR	1	113979391	113982254	2864	1	12	ENST00000393300.6	-4869	56944	OLFML3	olfactomedin like 3	protein_coding
ENSG00000116774	chr1	113977454	113977477	24	*	G950.1|TTATTGTGTGCGATTTAAACTTTTT|12|2|2	0	+	Promoter (1-2kb)	1	113979391	113982254	2864	1	12	ENST00000393300.6	-1914	56944	OLFML3	olfactomedin like 3	protein_coding
ENSG00000116774	chr1	113973832	113973868	37	*	G941.1|AAAAATATTTTGTCTCTCTGACTTGATTTCTATAAATG|72|5|5	0	+	3' UTR	1	113979391	113982254	2864	1	12	ENST00000393300.6	-5523	56944	OLFML3	olfactomedin like 3	protein_coding
ENSG00000116774	chr1	113976896	113976931	36	*	G948.1|TAGCCACTCTGGGCTCATAGGGACACTTGGTCACTCC|204|5|5	0	+	Promoter (2-3kb)	1	113979391	113982254	2864	1	12	ENST00000393300.6	-2460	56944	OLFML3	olfactomedin like 3	protein_coding
ENSG00000116774	chr1	113975414	113975443	30	*	G946.2|CGTTGCTACCTTGCTTCTGTGAGAATTCAGG|126|3|3	0	+	3' UTR	1	113979391	113982254	2864	1	12	ENST00000393300.6	-3948	56944	OLFML3	olfactomedin like 3	protein_coding
ENSG00000116774	chr1	113975360	113975410	51	*	G946.1|ATTCTCGGCTGAGTTCTCACAGAAGCATTTTCCCCATGTGGCTCTCTCACTG|15|2|2	0	+	3' UTR	1	113979391	113982254	2864	1	12	ENST00000393300.6	-3981	56944	OLFML3	olfactomedin like 3	protein_coding
ENSG00000163399	chr1	116373429	116373474	46	*	G968.1|CTCGCTCGGCCGGGAGCTGCTCTGTGCTTTTCTCTCTGATTCTCCAG|43|3|3	0	+	Promoter (<=1kb)	1	116373269	116386144	12876	1	16	ENST00000488733.1	160	476	ATP1A1	ATPase Na+/K+ transporting subunit alpha 1	protein_coding
ENSG00000163399	chr1	116387373	116387410	38	*	G969.1|ATCAAGTTTTGTCGGCAGCTCTTTGGGGGGTTCTCAATG|94|3|5	0	+	Promoter (<=1kb)	1	116387303	116388525	1223	1	16	ENST00000463382.1	70	476	ATP1A1	ATPase Na+/K+ transporting subunit alpha 1	protein_coding
ENSG00000163399	chr1	116398027	116398063	37	*	G973.1|CTGCCAAAGACAGGTCAGCCAGCACAAGGATCAGGCTG|27|3|3	0	+	Promoter (1-2kb)	1	116399471	116410261	10791	1	16	ENST00000440951.1	-1408	476	ATP1A1	ATPase Na+/K+ transporting subunit alpha 1	protein_coding
ENSG00000134247	chr1	116987070	116987111	42	*	G981.1|TCCTCTCTAATCTCAGGTGGGACTTGGCGCTCTCTCTTTTCTG|91|6|14	0	+	Promoter (<=1kb)	1	116987040	116990350	3311	1	10	ENST00000497385.1	30	5738	PTGFRN	prostaglandin F2 receptor inhibitor	protein_coding
ENSG00000198162	chr1	117525668	117525705	38	*	G987.1|AACACTGTTCTTCCTTCTACATTTATTTCTCTTCATTTT|14|2|2	0	+	3' UTR	1	117502861	117525352	22492	1	12	ENST00000422329.1	22807	10905	MAN1A2	mannosidase alpha class 1A member 2	protein_coding
ENSG00000155761	chr1	117957092	117957135	44	*	G989.1|TGCTGCCTTTCTCTTATGTCCCAGACATTCTTAAACTCTTTAACG|36|2|3	0	+	Exon (ENST00000349139.6/ENSG00000065183.16, exon 25 of 27)	1	117953861	117964810	10950	2	14	ENST00000466857.5	7675	200162	SPAG17	sperm associated antigen 17	protein_coding
ENSG00000270231	chr1	120467567	120467605	39	*	G1006.1|TGTCTATTATTATATTCATATCTCTACACTGCAAATTTTG|21|3|3	0	+	Exon (ENST00000652355.1/ENSG00000270231.4, exon 29 of 29)	1	120436353	120467739	31387	1	4	ENST00000583271.5	31214	728841	NBPF8	NBPF member 8	transcribed_unprocessed_pseudogene
ENSG00000270231	chr1	120424936	120424972	37	*	G999.1|ATTAAGGGCTGTTCAGGGTGTGCTTTGTTAAACAAATG|11|2|2	0	+	Intron (ENST00000652355.1/ENSG00000270231.4, intron 1 of 28)	1	120419850	120467739	47890	1	4	ENST00000652355.1	5086	728841	NBPF8	NBPF member 8	transcribed_unprocessed_pseudogene
ENSG00000270231	chr1	120471626	120471666	41	*	G2686.1|AATCTGTGGGTTGCTTTGAGTTGTATTTTTATCTTAACCATG|33|2|2	0	-	Distal Intergenic	1	120436353	120467739	31387	1	4	ENST00000583271.5	35273	728841	NBPF8	NBPF member 8	transcribed_unprocessed_pseudogene
ENSG00000270392	chr1	120432219	120432257	39	*	G1004.1|TTTCTTCAGACCCCCAATAAAACTCGTTTAATACTAAATG|10|2|2	0	+	Promoter (1-2kb)	1	120432204	120434037	1834	2	2	ENST00000604437.2	1780	767846	PFN1P2	profilin 1 pseudogene 2	transcribed_processed_pseudogene
ENSG00000273136	chr1	120797510	120797552	43	*	G1008.1|TACTTTCTTTTTTTTCTTTCTTTCCCACATCTCTTTATTTCTCT|71|6|10	0	+	Intron (ENST00000652763.1/ENSG00000273136.7, intron 4 of 7)	1	120805297	120842110	36814	1	7	ENST00000652444.1	-7745	101060684	NBPF26	NBPF member 26	protein_coding
ENSG00000275538	chr1	120841939	120841977	39	*	G1010.1|TGTCTATTATTATATTCATATCTCTACACTGCAAATTTTG|21|3|3	0	+	3' UTR	1	120850819	120850985	167	2	1	ENST00000613023.1	9008	101954277	RNVU1-19	RNA, variant U1 small nuclear 19	snRNA
ENSG00000227082	chr1	121388446	121388476	31	*	G1015.1|TATTGTTAACAATCCTTTGGAAGTCACTACTG|8|2|2	0	+	3' UTR	1	121396754	121463129	66376	1	3	ENST00000417218.1	-8278	107985194	LINC02798	long intergenic non-protein coding RNA 2798	lncRNA
ENSG00000215784	chr1	145112275	145112322	48	*	G1036.1|CTAAACCTAAATAAGTTATCCTGTTCCCTAGGACCTTCTCTGTAAATAG|92|5|7	0	+	3' UTR	1	145095974	145112696	16723	1	6	ENST00000400889.3	16301	728833	FAM72D	family with sequence similarity 72 member D	protein_coding
ENSG00000215784	chr1	145111782	145111821	40	*	G1033.1|CTTTTCCTCTACTTCTACTTCCTCTCCCCCACCTTTTTCTG|30|4|4	0	+	3' UTR	1	145095974	145112696	16723	1	6	ENST00000400889.3	15808	728833	FAM72D	family with sequence similarity 72 member D	protein_coding
ENSG00000215784	chr1	145112334	145112359	26	*	G1036.2|ACGAGTGGTCTGTCCTAAATCTTAAAT|22|2|2	0	+	3' UTR	1	145095974	145112696	16723	1	6	ENST00000400889.3	16360	728833	FAM72D	family with sequence similarity 72 member D	protein_coding
ENSG00000215784	chr1	145096646	145096683	38	*	G1031.1|CTCCCCTGTTCCTACTCAATAAATACTTCTTCTACTCCG|13|2|2	0	+	Promoter (<=1kb)	1	145095974	145112696	16723	1	6	ENST00000400889.3	672	728833	FAM72D	family with sequence similarity 72 member D	protein_coding
ENSG00000215784	chr1	145111859	145111893	35	*	G1034.1|ATTCTTTCACATATCACTCAGTTACCTCCCAATCTG|28|2|2	0	+	3' UTR	1	145095974	145112696	16723	1	6	ENST00000400889.3	15885	728833	FAM72D	family with sequence similarity 72 member D	protein_coding
ENSG00000272150	chr1	145568495	145568535	41	*	G1060.1|AATCTGTGGGTTGCTTTGAGTTGTATTTTTATCTTAACCATG|33|2|2	0	+	Distal Intergenic	1	145573965	145591060	17096	2	5	ENST00000606775.2	22525	101929780	NBPF25P	NBPF member 25, pseudogene	transcribed_unprocessed_pseudogene
ENSG00000168509	chr1	146038035	146038079	45	*	G1064.1|TTAGTGGCTCGCCGTGATCGTATAGTGGTTAGTACTCTGCGTTGTG|2142|12|59	0	+	Promoter (1-2kb)	1	146017547	146036746	19200	2	20	ENST00000636675.1	-1289	148738	HJV	hemojuvelin BMP co-receptor	protein_coding
ENSG00000287978	chr1	146387487	146387526	40	*	G1077.1|CCTTTTAAACCCGACTCAACTATTTCATTTCAAGTGTGCTG|67|5|7	0	+	Promoter (<=1kb)	1	146387202	146388092	891	1	1	ENST00000660431.1	285	100996756	LOC100996756	uncharacterized LOC100996756	lncRNA
ENSG00000268043	chr1	146948498	146948534	37	*	G1078.1|ATTAAGGGCTGTTCAGGGTGTGCTTTGTTAAACAAATG|11|2|2	0	+	Promoter (<=1kb)	1	146949314	146996093	46780	1	7	ENST00000611443.4	-780	149013	NBPF12	NBPF member 12	protein_coding
ENSG00000201142	chr1	147073226	147073260	35	*	G1085.1|GCCGTGATCGTATAGTGGTTAGTACTCTGCGTTGTG|2060|12|56	0	+	Distal Intergenic	1	147079746	147079870	125	1	1	ENST00000364272.1	-6486	110806291	RNU1-151P	RNA, U1 small nuclear 151, pseudogene	snRNA
ENSG00000199879	chr1	148263576	148263607	32	*	G1093.1|GGAAATTCCACTGCATAATTTGTGGTAGTGGGG|16|2|11	0	+	Promoter (<=1kb)	1	148263476	148263632	157	1	1	ENST00000363009.1	100	106481627	RNVU1-22	RNA, variant U1 small nuclear 22	snRNA
ENSG00000177144	chr1	148751671	148751709	39	*	G1109.1|TAAAATATGTACAGTATTAACGTCAACCATCTCTTTAAAG|130|5|6	0	+	Promoter (2-3kb)	1	148748774	148752415	3642	1	8	ENST00000322209.5	2897	440672	NUDT4B	nudix hydrolase 4B	protein_coding
ENSG00000177144	chr1	148751461	148751502	42	*	G1108.1|TCAGTAATCTCTGAAATTTCCTTAAATTATATACTTAACATAG|17|2|2	0	+	Promoter (2-3kb)	1	148748774	148752415	3642	1	8	ENST00000322209.5	2687	440672	NUDT4B	nudix hydrolase 4B	protein_coding
ENSG00000271383	chr1	149467849	149467891	43	*	G1120.1|TACTTTCTTTTTTTTCTTTCTTTCCCACATCTCTTTATTTCTCT|71|6|10	0	+	3' UTR	1	149475045	149556361	81317	1	8	ENST00000651566.2	-7154	101060226	NBPF19	NBPF member 19	protein_coding
ENSG00000271383	chr1	149467177	149467220	44	*	G1119.1|TCTTCTCATTTTCTTCTTTGTATTGTGCGTCCTAGACTTAGTTTG|9|2|2	0	+	3' UTR	1	149475045	149556361	81317	1	8	ENST00000651566.2	-7825	101060226	NBPF19	NBPF member 19	protein_coding
ENSG00000270882	chr1	149832786	149832841	56	*	G1127.1|CCATTCGGCGTCTAGCTCGGCGTGGCGGCGTTAAGCGGATCTCTGGCCTCATTTACG|208|5|11	0	+	Promoter (<=1kb)	1	149832678	149839767	7090	1	2	ENST00000613412.1	108	8370	H4C14	H4 clustered histone 14	protein_coding
ENSG00000023902	chr1	150145146	150145173	28	*	G1133.1|CTTCCTTTCTCTTCCCTTAACCCTTTCTG|11|2|2	0	+	3' UTR	1	150149183	150159630	10448	1	14	ENST00000369126.5	-4010	51177	PLEKHO1	pleckstrin homology domain containing O1	protein_coding
ENSG00000117360	chr1	150308254	150308292	39	*	G1138.1|CGAAACCCTCATCCAGTTTTCTCTCCATCTCTTTTCTTTG|50|2|2	0	+	3' UTR	1	150321479	150335030	13552	1	13	ENST00000496202.5	-13187	9129	PRPF3	pre-mRNA processing factor 3	protein_coding
ENSG00000143374	chr1	150473208	150473232	25	*	G1139.1|ACTTTCGGCCTAGGGAACCTTTTCTC|69|3|4	0	+	Exon (ENST00000492220.1/ENSG00000163125.16, exon 11 of 11)	1	150487364	150507609	20246	1	17	ENST00000438568.6	-14132	80222	TARS2	threonyl-tRNA synthetase 2, mitochondrial	protein_coding
ENSG00000143374	chr1	150473487	150473524	38	*	G1141.1|CTTACGTTTTACTATTCAATTCAATCCTCCCTCCCATTG|15|2|2	0	+	3' UTR	1	150487364	150507609	20246	1	17	ENST00000438568.6	-13840	80222	TARS2	threonyl-tRNA synthetase 2, mitochondrial	protein_coding
ENSG00000197622	chr1	151067635	151067678	44	*	G1146.1|TTCTATGTATTTATTTATCTATCTGTCTACTCCATTTCTCTCAAA|63|2|2	0	+	Promoter (2-3kb)	1	151050971	151070325	19355	2	13	ENST00000439374.6	2647	56882	CDC42SE1	CDC42 small effector 1	protein_coding
ENSG00000197622	chr1	151067775	151067796	22	*	G1147.1|CCTGACTGGGGACACCTGAGAGT|59|2|2	0	+	Promoter (2-3kb)	1	151050971	151070325	19355	2	13	ENST00000439374.6	2529	56882	CDC42SE1	CDC42 small effector 1	protein_coding
ENSG00000159352	chr1	151248553	151248594	42	*	G1154.1|CAGCTCCTCTTTAAACTCCTCCTCTCTTGATGAATTTCTTAAG|15|2|2	0	+	3' UTR	1	151254709	151267459	12751	1	16	ENST00000368881.8	-6115	5710	PSMD4	proteasome 26S subunit ubiquitin receptor, non-ATPase 4	protein_coding
ENSG00000159352	chr1	151249137	151249175	39	*	G1157.1|ATTGTTGAATTCCTGTTCTATCCCTTCTCTATCCCACCCT|29|3|3	0	+	3' UTR	1	151254709	151267459	12751	1	16	ENST00000368881.8	-5534	5710	PSMD4	proteasome 26S subunit ubiquitin receptor, non-ATPase 4	protein_coding
ENSG00000159377	chr1	151400451	151400474	24	*	G1166.1|AGGAGCTTCTGGGAGATGGACACAG|139|2|2	0	+	Promoter (<=1kb)	1	151400174	151401936	1763	1	11	ENST00000474100.1	277	5692	PSMB4	proteasome 20S subunit beta 4	protein_coding
ENSG00000159377	chr1	151399674	151399706	33	*	G1163.1|ATTCCTTCATGGATCCGGCGTCTGCACTTTACAG|179|3|3	0	+	Promoter (<=1kb)	1	151399590	151401934	2345	1	11	ENST00000493673.1	84	5692	PSMB4	proteasome 20S subunit beta 4	protein_coding
ENSG00000237975	chr1	152365443	152365480	38	*	G1186.1|CAAAAATTATATCTCGGGCTGCCTCACACATCTTTTAAC|32|2|2	0	+	Promoter (<=1kb)	1	152365752	152408084	42333	1	7	ENST00000628475.2	-272	339400	FLG-AS1	FLG antisense RNA 1	lncRNA
ENSG00000160679	chr1	153645513	153645551	39	*	G1190.1|TTTCCCCTCCTTTGCCCAGACTTCTCTTTGAACACAAATG|14|2|2	0	+	3' UTR	1	153638342	153644385	6044	1	13	ENST00000368686.1	7171	26097	CHTOP	chromatin target of PRMT1	protein_coding
ENSG00000160712	chr1	154465829	154465861	33	*	G1215.1|TTTCATCTTCCAACTCAAACTCTTAAAACCCAAG|88|3|6	0	+	3' UTR	1	154454109	154465248	11140	1	13	ENST00000502679.1	11720	3570	IL6R	interleukin 6 receptor	protein_coding
ENSG00000173207	chr1	154979119	154979153	35	*	G1217.1|TTTTTTCCTGCCGGGTGTTGTATGTGTGGTGACTTG|122|3|5	0	+	Promoter (1-2kb)	1	154977299	154979074	1776	1	13	ENST00000471245.1	1820	1163	CKS1B	CDC28 protein kinase regulatory subunit 1B	protein_coding
ENSG00000169241	chr1	155134008	155134049	42	*	G1222.1|CCTCTTCCCACTTGCCTGGACTGTGCTGCTCCTTCCACTTCTG|13|2|2	0	+	Promoter (1-2kb)	1	155135344	155138368	3025	1	19	ENST00000484157.5	-1295	55974	SLC50A1	solute carrier family 50 member 1	protein_coding
ENSG00000260238	chr1	156212203	156212234	32	*	G1243.1|CAGTTCCCCCCACCCTCACCCCATCTCTTTAAG|26|2|2	0	+	Promoter (<=1kb)	1	156212982	156243332	30351	1	6	ENST00000490491.5	-748	100527963	PMF1-BGLAP	PMF1-BGLAP readthrough	protein_coding
ENSG00000183853	chr1	158098218	158098253	36	*	G1257.1|CTATCGGGTCATCTGTGCTGCTCCCCACTCATTTCTG|39|5|6	0	+	3' UTR	1	158086680	158100262	13583	1	18	ENST00000368172.1	11538	55243	KIRREL1	kirre like nephrin family adhesion molecule 1	protein_coding
ENSG00000183853	chr1	158099432	158099473	42	*	G1259.1|CGTGGTCCTGACGTTCACCTCTGGGCTGCTGGAGAGGACTGAG|46|2|2	0	+	3' UTR	1	158086680	158100262	13583	1	18	ENST00000368172.1	12752	55243	KIRREL1	kirre like nephrin family adhesion molecule 1	protein_coding
ENSG00000183853	chr1	158095436	158095472	37	*	G1254.1|CATTCCCTTTCTATCCCACCCCTCTGATCTCCCATAAG|78|2|2	0	+	3' UTR	1	158086680	158100262	13583	1	18	ENST00000368172.1	8756	55243	KIRREL1	kirre like nephrin family adhesion molecule 1	protein_coding
ENSG00000162734	chr1	160213634	160213666	33	*	G1268.1|TGCGCACGCTCTGGCTGTTTGTCTATATGTCTAG|85|4|4	0	+	Promoter (2-3kb)	1	160211287	160213717	2431	1	13	ENST00000488858.1	2347	8682	PEA15	proliferation and apoptosis adaptor protein 15	protein_coding
ENSG00000162734	chr1	160215025	160215066	42	*	G1275.1|ACCTTCCCAAGTCTCCCTTTCCCTGTCTGGCTTCTCCCTTAAG|9|2|2	0	+	3' UTR	1	160211287	160213717	2431	1	13	ENST00000488858.1	3738	8682	PEA15	proliferation and apoptosis adaptor protein 15	protein_coding
ENSG00000162734	chr1	160213187	160213217	31	*	G1267.1|AACCCGTGTGCTGAAGATCTCTGAGGAGGATG|29|2|3	0	+	Promoter (1-2kb)	1	160211287	160213717	2431	1	13	ENST00000488858.1	1900	8682	PEA15	proliferation and apoptosis adaptor protein 15	protein_coding
ENSG00000162736	chr1	160358541	160358581	41	*	G1282.1|CTCCTGTTTAACTCCCTAGTTACCCACCCTAATTTGCCCTTC|39|2|3	0	+	Promoter (1-2kb)	1	160356898	160358648	1751	1	17	ENST00000469159.1	1643	23385	NCSTN	nicastrin	protein_coding
ENSG00000162738	chr1	160427166	160427199	34	*	G1285.1|GGGGTCTGTCTCTTTTCTTCTCTTCAAAAACTTTG|21|3|3	0	+	3' UTR	1	160419493	160424147	4655	1	6	ENST00000483408.1	7673	57216	VANGL2	VANGL planar cell polarity protein 2	protein_coding
ENSG00000162738	chr1	160426516	160426559	44	*	G1284.1|ATTCTCTGAGCTCTGGGCTCCGTCTGTATTGGGTTGAGGGGCAAG|47|2|2	0	+	3' UTR	1	160419493	160424147	4655	1	6	ENST00000483408.1	7023	57216	VANGL2	VANGL planar cell polarity protein 2	protein_coding
ENSG00000143258	chr1	161164182	161164220	39	*	G1294.1|CAAGGTGTCTCTGCGGGATTGTTTCAACCTTTTCACTAAG|25|2|2	0	+	Promoter (<=1kb)	1	161163879	161165505	1627	1	16	ENST00000485277.1	303	27005	USP21	ubiquitin specific peptidase 21	protein_coding
ENSG00000143252	chr1	161328460	161328500	41	*	G1297.1|TTCAAACCGTCCTCTGTCTCCCCACATTACTATCTACAGGTA|89|3|4	0	+	3' UTR	1	161323614	161362657	39044	1	16	ENST00000470743.4	4846	6391	SDHC	succinate dehydrogenase complex subunit C	protein_coding
ENSG00000188931	chr1	161362640	161362664	25	*	G1302.1|GTGGCTGCAAAAACTCCCCTTTTTTG|20|2|2	0	+	3' UTR	1	161364733	161367876	3144	2	4	ENST00000367974.2	5212	257177	CFAP126	cilia and flagella associated protein 126	protein_coding
ENSG00000188931	chr1	161362452	161362491	40	*	G1301.1|CATCATCTTCCTACACATTATTACATTCACCCATCTTTCTG|21|5|5	0	+	3' UTR	1	161364733	161367876	3144	2	4	ENST00000367974.2	5385	257177	CFAP126	cilia and flagella associated protein 126	protein_coding
ENSG00000224203	chr1	161540239	161540263	25	*	G1317.1|CCCGTCTCTGTGGCGCAATCGGTTAG|19|4|4	0	+	Promoter (2-3kb)	1	161536571	161538158	1588	2	2	ENST00000416185.2	-2081	100419471	RPS23P10	ribosomal protein S23 pseudogene 10	unprocessed_pseudogene
ENSG00000152332	chr1	162501023	162501050	28	*	G1320.1|ATCTGTGGAGCCTAGGAATCATTTTACTG|28|3|3	0	+	Promoter (2-3kb)	1	162498085	162524054	25970	1	16	ENST00000282169.8	2938	127933	UHMK1	U2AF homology motif kinase 1	protein_coding
ENSG00000227941	chr1	162523827	162523868	42	*	G1327.1|TAGATATAATGAGGTAGAAGTAGAAAGGAAGAAAAACTCAAAG|13|2|2	0	+	3' UTR	1	162541332	162541628	297	2	1	ENST00000447827.1	17760	100130719	UQCRBP2	ubiquinol-cytochrome c reductase binding protein pseudogene 2	processed_pseudogene
ENSG00000227941	chr1	162524311	162524353	43	*	G1330.1|AAACCAAATTTGGCATAAGGAGGCTGATTTATGAATTACCAAAG|12|2|2	0	+	3' UTR	1	162541332	162541628	297	2	1	ENST00000447827.1	17275	100130719	UQCRBP2	ubiquinol-cytochrome c reductase binding protein pseudogene 2	processed_pseudogene
ENSG00000227941	chr1	162524264	162524300	37	*	G1329.1|TTATTTATAATTGTCAAATTCAGGACTCTCCTTTAATG|126|5|6	0	+	3' UTR	1	162541332	162541628	297	2	1	ENST00000447827.1	17328	100130719	UQCRBP2	ubiquinol-cytochrome c reductase binding protein pseudogene 2	processed_pseudogene
ENSG00000227941	chr1	162523552	162523587	36	*	G1325.1|TTTTAAGGTTTCTCAAGATGTGGCTCTACCTACTATG|65|2|2	0	+	3' UTR	1	162541332	162541628	297	2	1	ENST00000447827.1	18041	100130719	UQCRBP2	ubiquinol-cytochrome c reductase binding protein pseudogene 2	processed_pseudogene
ENSG00000227941	chr1	162523480	162523536	57	*	G1324.1|ATGTAAATCAACCCCTCTTTTAGTTTACTTTAGACTTTGTATTAGCTCATCTTTTTTG|178|10|13	0	+	3' UTR	1	162541332	162541628	297	2	1	ENST00000447827.1	18092	100130719	UQCRBP2	ubiquinol-cytochrome c reductase binding protein pseudogene 2	processed_pseudogene
ENSG00000227941	chr1	162528745	162528774	30	*	G1340.1|AATTTACTCTTCCATTCTTAATTCTTTTTTG|21|2|2	0	+	3' UTR	1	162541332	162541628	297	2	1	ENST00000447827.1	12854	100130719	UQCRBP2	ubiquinol-cytochrome c reductase binding protein pseudogene 2	processed_pseudogene
ENSG00000283936	chr1	165923106	165923138	33	*	G1363.1|TTTCTCTCAACATTTTGGATAGATTGGTCTTCTG|25|2|2	0	+	Distal Intergenic	1	165907921	165907976	56	1	1	ENST00000636291.1	15185	100500832	MIR3658	microRNA 3658	miRNA
ENSG00000283936	chr1	165911339	165911380	42	*	G1361.1|TCCCCTTTAATCTTTTGTCTCTGGGCGTTCTGCTGCCTTCCTC|19|2|2	0	+	3' UTR	1	165907921	165907976	56	1	1	ENST00000636291.1	3418	100500832	MIR3658	microRNA 3658	miRNA
ENSG00000283936	chr1	165911124	165911160	37	*	G1360.1|CCTGTTAAAGATTCCAGGGCCAAGAACTCGGCAGGCTG|114|4|9	0	+	3' UTR	1	165907921	165907976	56	1	1	ENST00000636291.1	3203	100500832	MIR3658	microRNA 3658	miRNA
ENSG00000232341	chr1	166748646	166748689	44	*	G1365.1|AAGAAGCCTGCTGCATAAACTCTTAAATTTGATTATTCCATAAAG|59|4|4	0	+	Promoter (1-2kb)	1	166747379	166748660	1282	1	2	ENST00000447259.2	1267	646688	RPL4P2	ribosomal protein L4 pseudogene 2	processed_pseudogene
ENSG00000152382	chr1	166853715	166853760	46	*	G1371.1|ATCTGGAAACAGGCTGCCATAACCACTTTTCCTTCTTGTAGACTCAG|83|7|10	0	+	3' UTR	1	166856510	166863216	6707	2	6	ENST00000467021.1	9456	117143	TADA1	transcriptional adaptor 1	protein_coding
ENSG00000200036	chr1	167006047	167006081	35	*	G1374.1|AGACTGCCTGGGAATACTGGGTGCTGTAGGCTTTTA|259|6|254	0	+	Promoter (<=1kb)	1	167005959	167006077	119	1	1	ENST00000363166.1	88	100873300	RNA5SP65	RNA, 5S ribosomal pseudogene 65	rRNA_pseudogene
ENSG00000197965	chr1	167782389	167782432	44	*	G1382.1|GTGGCTATTTTCTCATCTCATGGGTGTTTTATAATTTGAAGACTG|16|3|3	0	+	Intron (ENST00000359523.7/ENSG00000197965.12, intron 5 of 5)	1	167787067	167788154	1088	1	12	ENST00000498279.1	-4635	9019	MPZL1	myelin protein zero like 1	protein_coding
ENSG00000197965	chr1	167789439	167789488	50	*	G1385.1|CTGCTGCTTTTTCTTCTCATCTTGTCATCTTCTGGGGATGTTTGAAGGCTG|40|4|5	0	+	Promoter (2-3kb)	1	167787067	167788154	1088	1	12	ENST00000498279.1	2372	9019	MPZL1	myelin protein zero like 1	protein_coding
ENSG00000197965	chr1	167714726	167714758	33	*	G1381.1|GGCTCGTTGGTCTAGGGGTATGATTCTCGCTTCG|142|4|6	0	+	Distal Intergenic	1	167721192	167722014	823	1	12	ENST00000487858.1	-6434	9019	MPZL1	myelin protein zero like 1	protein_coding
ENSG00000237049	chr1	168201757	168201791	35	*	G1389.1|CTTCTGGGCAACATCGTGTGTGTGTGTGTGTGTGTG|109|2|3	0	+	3' UTR	1	168210616	168210969	354	1	1	ENST00000450455.1	-8825	26514	RPL34P1	ribosomal protein L34 pseudogene 1	processed_pseudogene
ENSG00000214262	chr1	168247068	168247108	41	*	G1392.1|ATATTTCTTTTTTTTCAGATAGTCTCTTTTGTAGTACACTAG|10|2|2	0	+	Promoter (<=1kb)	1	168245788	168247204	1417	2	4	ENST00000604892.1	96	84832	ANKRD36BP1	ankyrin repeat domain 36B pseudogene 1	transcribed_processed_pseudogene
ENSG00000214262	chr1	168236713	168236753	41	*	G1390.1|TGGCATAACAAGGGACTTGCACTTATCTTCTGCATTTTGCAG|25|2|2	0	+	Exon (ENST00000471981.1/ENSG00000213064.10, exon 7 of 7)	1	168245788	168247204	1417	2	4	ENST00000604892.1	10451	84832	ANKRD36BP1	ankyrin repeat domain 36B pseudogene 1	transcribed_processed_pseudogene
ENSG00000214262	chr1	168252945	168252969	25	*	G1400.1|CTGTCTCTCCTCCCCCATCACAATTG|65|3|3	0	+	3' UTR	1	168245565	168247343	1779	2	4	ENST00000358576.4	-5602	84832	ANKRD36BP1	ankyrin repeat domain 36B pseudogene 1	transcribed_processed_pseudogene
ENSG00000214262	chr1	168252632	168252680	49	*	G1399.1|CCGCTTCTGTAGATTTTGATTGTGAAGTTGGGAGTGAGGACATTCAAAAG|188|5|6	0	+	3' UTR	1	168245565	168247343	1779	2	4	ENST00000358576.4	-5289	84832	ANKRD36BP1	ankyrin repeat domain 36B pseudogene 1	transcribed_processed_pseudogene
ENSG00000117523	chr1	171592259	171592289	31	*	G1414.1|GTTTTTTTGCTCCCTTATGTTCTTCGGATATG|23|2|2	0	+	3' UTR	1	171587662	171591313	3652	1	17	ENST00000492811.1	4597	23215	PRRC2C	proline rich coiled-coil 2C	protein_coding
ENSG00000135845	chr1	172409754	172409789	36	*	G1418.1|ATTCCCTTTGCTTCTTCCTTTGAATTCTCTAAAATAG|31|2|2	0	+	3' UTR	1	172370189	172415326	45138	2	10	ENST00000489002.5	5537	5279	PIGC	phosphatidylinositol glycan anchor biosynthesis class C	protein_coding
ENSG00000135845	chr1	172441495	172441537	43	*	G3223.1|AAAAACTTTCTGGGGACCTCTTGAATTACATGCTGTAACATATG|16|3|3	0	-	Promoter (2-3kb)	1	172442331	172443946	1616	2	10	ENST00000478184.1	2409	5279	PIGC	phosphatidylinositol glycan anchor biosynthesis class C	protein_coding
ENSG00000203739	chr1	173488279	173488306	28	*	G1425.1|AAGTTCAACTTCCTCTGTAAATATCCAAG|120|3|4	0	+	Promoter (1-2kb)	1	173417793	173489407	71615	2	4	ENST00000669220.1	1101	101928673	PRDX6-AS1	PRDX6 antisense RNA 1	lncRNA
ENSG00000203739	chr1	173488102	173488145	44	*	G1424.1|TTCTGTATTTAAAACTCAAATCTTGTTGGATCTCTGCAGGGCTTG|744|13|49	0	+	Promoter (1-2kb)	1	173417793	173489407	71615	2	4	ENST00000669220.1	1262	101928673	PRDX6-AS1	PRDX6 antisense RNA 1	lncRNA
ENSG00000201347	chr1	178560951	178560994	44	*	G1432.1|TCTGATCTCGGAAGCTAAGCAGGGTTTGACCTGGTTAGTACTTGG|17|2|5	0	+	Promoter (<=1kb)	1	178560913	178561029	117	1	1	ENST00000364477.1	38	100873304	RNA5SP69	RNA, 5S ribosomal pseudogene 69	rRNA_pseudogene
ENSG00000186283	chr1	179076003	179076035	33	*	G1438.1|AAAAACATATTTATTTTGACAAAGGGGAACACTG|18|2|2	0	+	3' UTR	1	179082070	179085855	3786	1	14	ENST00000367625.8	-6035	64222	TOR3A	torsin family 3 member A	protein_coding
ENSG00000186283	chr1	179100385	179100412	28	*	G3253.1|TTTCAGAAGGTTTTGCAGGACTGGGAACG|87|5|6	0	-	3' UTR	1	179085798	179088496	2699	1	14	ENST00000495145.1	14587	64222	TOR3A	torsin family 3 member A	protein_coding
ENSG00000186283	chr1	179099857	179099880	24	*	G3252.1|AACCTCCATCTCCTCCCAGACCCTG|16|2|2	0	-	3' UTR	1	179085798	179088496	2699	1	14	ENST00000495145.1	14059	64222	TOR3A	torsin family 3 member A	protein_coding
ENSG00000162779	chr1	179351365	179351400	36	*	G1446.1|AATGTTCTGATGTGGACTTCTCTTTTCTTGGGCAATG|45|4|4	0	+	Exon (ENST00000539888.5/ENSG00000057252.13, exon 14 of 15)	1	179365720	179379482	13763	1	22	ENST00000509175.5	-14320	126859	AXDND1	axonemal dynein light chain domain containing 1	protein_coding
ENSG00000162779	chr1	179345074	179345106	33	*	G1443.1|CCAGGTAACATGGGTACTTGTTAATTTGGTCATG|85|5|5	0	+	Exon (ENST00000539888.5/ENSG00000057252.13, exon 10 of 15)	1	179365720	179379482	13763	1	22	ENST00000509175.5	-20614	126859	AXDND1	axonemal dynein light chain domain containing 1	protein_coding
ENSG00000143324	chr1	180884156	180884196	41	*	G1459.1|AAAACAGGAGAAAACACATAACACATTTTCCGAGCTCTTCCG|74|2|2	0	+	3' UTR	1	180887572	180888448	877	1	14	ENST00000467345.1	-3376	9213	XPR1	xenotropic and polytropic retrovirus receptor 1	protein_coding
ENSG00000135829	chr1	182865316	182865353	38	*	G1465.1|TGTCTGTATCTCATTTTATTCTCACTAATTAAATCTCTG|17|2|2	0	+	Intron (ENST00000367549.4/ENSG00000135829.17, intron 12 of 27)	1	182858830	182860305	1476	1	17	ENST00000477802.1	6486	1660	DHX9	DExH-box helicase 9	protein_coding
ENSG00000224468	chr1	183144002	183144031	30	*	G1469.1|ATTTAAATCCACTCTAAACCTTCCCTCTAAG|31|3|3	0	+	Promoter (2-3kb)	1	183138402	183141282	2881	2	3	ENST00000457852.3	-2720	110841583	LAMC1-AS1	LAMC1 antisense RNA 1	lncRNA
ENSG00000116698	chr1	183552858	183552890	33	*	G1474.1|TTTTTGTGCCCCCATTCTACTTCCCACCCTCCTG|15|2|2	0	+	Promoter (2-3kb)	1	183550835	183598246	47412	1	21	ENST00000495321.1	2023	9887	SMG7	SMG7 nonsense mediated mRNA decay factor	protein_coding
ENSG00000198756	chr1	183927260	183927295	36	*	G1480.1|TCTTTTGCCATCTGGATCTTAGTACCTCTTTATTATG|481|15|26	0	+	3' UTR	1	183929889	183936924	7036	2	12	ENST00000486375.2	9629	23127	COLGALT2	collagen beta(1-O)galactosyltransferase 2	protein_coding
ENSG00000121486	chr1	185100630	185100665	36	*	G1482.1|ATTCAGTTGGCTGTCCTTTTCCTGCTCCCCTCAAAAG|11|2|2	0	+	3' UTR	1	185120053	185120869	817	2	12	ENST00000465827.1	20204	81627	TRMT1L	tRNA methyltransferase 1 like	protein_coding
ENSG00000023572	chr1	193090442	193090481	40	*	G1491.1|ACTCTCTATATCTGGTATGGCGTGACTGGGCATAACTTCTG|61|2|2	0	+	3' UTR	1	193096470	193105414	8945	2	10	ENST00000367439.8	14933	51022	GLRX2	glutaredoxin 2	protein_coding
ENSG00000233057	chr1	194190526	194190546	21	*	G1499.1|CGTGTGGCAGTTTTAAGTTATT|100|2|2	0	+	Promoter (1-2kb)	1	194188967	194190342	1376	1	1	ENST00000421195.1	1559	647167	EEF1A1P14	eukaryotic translation elongation factor 1 alpha 1 pseudogene 14	processed_pseudogene
ENSG00000233057	chr1	194189717	194189769	53	*	G1497.1|TCTACAAAATTGGTGGTATTGGTACTGTTCCTGTTGGCCGAGTGGAGACTGGTG|313|9|13	0	+	Promoter (<=1kb)	1	194188967	194190342	1376	1	1	ENST00000421195.1	750	647167	EEF1A1P14	eukaryotic translation elongation factor 1 alpha 1 pseudogene 14	processed_pseudogene
ENSG00000151414	chr1	198320608	198320645	38	*	G1503.1|AAAACTTTTTTTAAACTTTTTAAAATTTGGGCCACTCTG|53|4|4	0	+	3' UTR	1	198277704	198319749	42046	1	15	ENST00000493790.1	42904	140609	NEK7	NIMA related kinase 7	protein_coding
ENSG00000134369	chr1	201629482	201629502	21	*	G1508.1|AGACTGAGGAGAGCTTCTCCTG|49|2|2	0	+	5' UTR	1	201623283	201629540	6258	1	15	ENST00000491403.1	6199	89796	NAV1	neuron navigator 1	protein_coding
ENSG00000231871	chr1	201823775	201823803	29	*	G1515.1|TACCTAATCTCACCATCTCTTCACTTCTAG|21|2|2	0	+	3' UTR	1	201820455	201829085	8631	2	5	ENST00000421159.1	5282	100873949	IPO9-AS1	IPO9 antisense RNA 1	lncRNA
ENSG00000134375	chr1	201957561	201957600	40	*	G1521.1|CTCCACAGTTAGGAGGTAAGCAGAATTTTCATTTTAACTGA|30|2|3	0	+	Promoter (2-3kb)	1	201955510	201958028	2519	1	11	ENST00000484647.1	2051	10440	TIMM17A	translocase of inner mitochondrial membrane 17A	protein_coding
ENSG00000134375	chr1	201963626	201963658	33	*	G1522.1|CAGTTTGGGGAGGGCTGTTTTCCATGATTGACTG|77|4|5	0	+	Promoter (1-2kb)	1	201962216	201970351	8136	1	11	ENST00000482943.1	1410	10440	TIMM17A	translocase of inner mitochondrial membrane 17A	protein_coding
ENSG00000163435	chr1	202005869	202005900	32	*	G1526.1|CCTCTGCTCTGGTGGGAACTTACTTCTCTATAG|19|2|2	0	+	Promoter (2-3kb)	1	202007945	202016009	8065	1	16	ENST00000359651.7	-2045	1999	ELF3	E74 like ETS transcription factor 3	protein_coding
ENSG00000234996	chr1	202874529	202874556	28	*	G1528.1|TATTTGTTTAATACCCTGTACATATCTTT|109|2|2	0	+	Promoter (1-2kb)	1	202873294	202874326	1033	1	4	ENST00000438944.1	1235	148709	ACTG1P25	actin gamma 1 pseudogene 25	transcribed_processed_pseudogene
ENSG00000143847	chr1	203023143	203023174	32	*	G1529.1|TACATGCTCTTCAGGTTCTAGGGCTCCTGTTAG|41|2|3	0	+	3' UTR	1	203026498	203078736	52239	1	15	ENST00000367240.6	-3324	8497	PPFIA4	PTPRF interacting protein alpha 4	protein_coding
ENSG00000221643	chr1	203743202	203743245	44	*	G1537.1|CTTGTGTGGAAAAGCCTCTAAATGCATCCCTTCCTTTCTTTCCTG|16|2|2	0	+	3' UTR	1	203729581	203729705	125	1	1	ENST00000408716.1	13621	677843	SNORA77	small nucleolar RNA, H/ACA box 77	snoRNA
ENSG00000221643	chr1	203733538	203733574	37	*	G1532.1|ACAAAAATCCTACTCTAAAACCAGACTGTGTGCCCTTG|32|3|3	0	+	3' UTR	1	203729581	203729705	125	1	1	ENST00000408716.1	3957	677843	SNORA77	small nucleolar RNA, H/ACA box 77	snoRNA
ENSG00000058673	chr1	203853940	203853983	44	*	G1547.1|CTTACAGATTCCAGGTCCCTTTTGTATATATTCTTTATTCTTTTG|299|12|40	0	+	3' UTR	1	203850174	203851122	949	1	17	ENST00000488411.1	3766	9877	ZC3H11A	zinc finger CCCH-type containing 11A	protein_coding
ENSG00000058673	chr1	203853814	203853851	38	*	G1546.1|TATAGACACACCTCTACCAATCCATCTTCAGCTGACTGA|10|2|2	0	+	3' UTR	1	203850174	203851122	949	1	17	ENST00000488411.1	3640	9877	ZC3H11A	zinc finger CCCH-type containing 11A	protein_coding
ENSG00000198625	chr1	204549352	204549383	32	*	G1554.1|AAAACTCCAAACTTTTTGATCCCTGCAACTCAG|10|2|2	0	+	3' UTR	1	204542789	204549388	6600	1	13	ENST00000444261.1	6563	4194	MDM4	MDM4 regulator of p53	protein_coding
ENSG00000200408	chr1	204562413	204562442	30	*	G3365.1|ACCGCCTGGGAATACCTGGTGCTGTAGGCTT|73|4|7	0	-	Promoter (<=1kb)	1	204562413	204562521	109	2	1	ENST00000363538.1	79	100873308	RNA5SP74	RNA, 5S ribosomal pseudogene 74	rRNA_pseudogene
ENSG00000200408	chr1	204562448	204562490	43	*	G3365.2|ATCTCGGAAACTAAGCAGGGTCGGGCCTGGTTAGTACTTGGATG|103|4|4	0	-	Promoter (<=1kb)	1	204562413	204562521	109	2	1	ENST00000363538.1	31	100873308	RNA5SP74	RNA, 5S ribosomal pseudogene 74	rRNA_pseudogene
ENSG00000200408	chr1	204552802	204552841	40	*	G1556.1|ATCCTAAGATATGTGCTTGAGCCGAATTTCATCTTTACTTG|24|2|2	0	+	3' UTR	1	204562413	204562521	109	2	1	ENST00000363538.1	9680	100873308	RNA5SP74	RNA, 5S ribosomal pseudogene 74	rRNA_pseudogene
ENSG00000158711	chr1	205612266	205612309	44	*	G3374.1|ACTGCTGACTCAGGATATTCTCATTCTAATCTCCAAACATATATG|76|4|6	0	-	3' UTR	1	205597790	205600194	2405	2	14	ENST00000617725.1	-12072	2005	ELK4	ETS transcription factor ELK4	protein_coding
ENSG00000158711	chr1	205626004	205626030	27	*	G1560.1|AATTCATCTCCGAGCTGAGGATGCCTTG|47|5|5	0	+	Promoter (<=1kb)	1	205620614	205625667	5054	2	14	ENST00000468523.2	-337	2005	ELK4	ETS transcription factor ELK4	protein_coding
ENSG00000174502	chr1	205958196	205958233	38	*	G1565.1|CTATTACAAATCCTATTTACTCTCATACCCTTCTCCTTA|127|6|13	0	+	Distal Intergenic	1	205913054	205943460	30407	2	19	ENST00000367134.2	-14736	115019	SLC26A9	solute carrier family 26 member 9	protein_coding
ENSG00000174502	chr1	205957988	205958031	44	*	G1563.1|ATATAGCAATAACATTTATTGGCCGTTGTGAGCTCTTGATCCCAG|110|6|11	0	+	Distal Intergenic	1	205913054	205943460	30407	2	19	ENST00000367134.2	-14528	115019	SLC26A9	solute carrier family 26 member 9	protein_coding
ENSG00000266028	chr1	206407187	206407217	31	*	G1567.1|TATTGTTAACAATCCTTTGGAAGTCACTACTG|8|2|2	0	+	Promoter (<=1kb)	1	206406377	206456159	49783	1	8	ENST00000605476.5	810	23380	SRGAP2	SLIT-ROBO Rho GTPase activating protein 2	protein_coding
ENSG00000162889	chr1	206733059	206733097	39	*	G1570.1|CAAAGGCTTGTGGTTTGTTAGAGGGTATTTGTGGAAACTG|168|4|5	0	+	Promoter (1-2kb)	1	206731288	206732116	829	1	11	ENST00000479009.1	1771	9261	MAPKAPK2	MAPK activated protein kinase 2	protein_coding
ENSG00000284214	chr1	207794048	207794079	32	*	G1580.1|TATACTACTTTGGCTCTTGTGCATAAAAACAAG|49|3|3	0	+	3' UTR	1	207801852	207801939	88	2	1	ENST00000385231.3	7860	407026	MIR29C	microRNA 29c	miRNA
ENSG00000136643	chr1	213208459	213208490	32	*	G1601.1|ATGTTGTGGTGTGGAAATCTTTCTCATTTTTTG|21|2|2	0	+	Intron (ENST00000543354.5/ENSG00000136643.12, intron 7 of 13)	1	213242060	213262816	20757	1	12	ENST00000491616.1	-33570	26750	RPS6KC1	ribosomal protein S6 kinase C1	protein_coding
ENSG00000136636	chr1	215621189	215621216	28	*	G1609.1|ATTTTAATTTAGTCGTGCGTCATTTTCTG|13|2|2	0	+	Promoter (2-3kb)	1	215618705	215620203	1499	1	13	ENST00000465650.1	2484	51133	KCTD3	potassium channel tetramerization domain containing 3	protein_coding
ENSG00000281453	chr1	218443952	218443990	39	*	G1614.1|TCTGTTTTTGTGGTGCTCTAGTGGTAAATAAATTATTTCG|19|2|2	0	+	Promoter (1-2kb)	1	218442626	218443996	1371	1	1	ENST00000625474.1	1326	103611157	TGFB2-OT1	TGFB2 overlapping transcript 1	lncRNA
ENSG00000197520	chr1	222733886	222733928	43	*	G1625.1|GTTGTCCTGAATTACACTGGTAACTCTCTACTTCTTTATTAAAG|76|3|3	0	+	3' UTR	1	222737207	222749524	12318	1	10	ENST00000434700.5	-3279	400823	FAM177B	family with sequence similarity 177 member B	protein_coding
ENSG00000143771	chr1	224371389	224371423	35	*	G1634.1|TTTCCACTTGCTCTGCTTCTTCATGTATCTTTATAG|13|2|2	0	+	Exon (ENST00000465271.6/ENSG00000143771.12, exon 4 of 5)	1	224377051	224379459	2409	1	12	ENST00000469200.1	-5628	29097	CNIH4	cornichon family AMPA receptor auxiliary protein 4	protein_coding
ENSG00000143771	chr1	224375904	224375936	33	*	G1635.1|AACCGTGACCATAGCAGTATATATTTTCCTCTTG|122|2|3	0	+	Promoter (1-2kb)	1	224377051	224379459	2409	1	12	ENST00000469200.1	-1115	29097	CNIH4	cornichon family AMPA receptor auxiliary protein 4	protein_coding
ENSG00000163041	chr1	226071749	226071791	43	*	G1644.1|TTCAACTTTATAATAATTATAAATAAACCTGTTAAATTTTTCTG|213|9|15	0	+	3' UTR	1	226063977	226072001	8025	1	13	ENST00000366813.1	7772	3020	H3-3A	H3.3 histone A	protein_coding
ENSG00000163041	chr1	226071884	226071913	30	*	G1645.1|ATTCCATCCATTCACTATACTTTTCTAACTG|40|4|4	0	+	3' UTR	1	226063977	226072001	8025	1	13	ENST00000366813.1	7907	3020	H3-3A	H3.3 histone A	protein_coding
ENSG00000202264	chr1	227561272	227561300	29	*	G1652.1|ACCGCCTGGGAATAACGGGTGCTGTAGGCT|24|4|4	0	+	Promoter (<=1kb)	1	227561181	227561300	120	1	1	ENST00000365394.1	91	100873311	RNA5SP77	RNA, 5S ribosomal pseudogene 77	rRNA_pseudogene
ENSG00000284163	chr1	228098187	228098230	44	*	G1661.1|TAAATAGTTTTTGTTTCCAATGAGGCAGTTTCTGGTACTCCTATG|68|5|5	0	+	Promoter (<=1kb)	1	228097263	228097341	79	1	1	ENST00000584469.1	924	100500810	MIR3620	microRNA 3620	miRNA
ENSG00000284163	chr1	228099032	228099065	34	*	G1666.1|CTGGAGCTGTTAAATTTATCTTGGGGAAACCTCAG|111|5|5	0	+	Promoter (1-2kb)	1	228097263	228097341	79	1	1	ENST00000584469.1	1769	100500810	MIR3620	microRNA 3620	miRNA
ENSG00000181873	chr1	228178178	228178213	36	*	G1669.1|CTCCTGGTTATGAGGCAGGACGTGTGGTGTTTGACTG|79|2|3	0	+	3' UTR	1	228174550	228175575	1026	1	13	ENST00000546123.2	3628	200205	IBA57	iron-sulfur cluster assembly factor IBA57	protein_coding
ENSG00000168159	chr1	228494058	228494114	57	*	G1674.1|TTTTGGGGGCTGCAAACACCTCCCGGTAGAGGCTGGACCTGAGGACCCTTCCCACCTG|47|4|5	0	+	3' UTR	1	228488222	228495766	7545	1	14	ENST00000482739.2	5836	149603	RNF187	ring finger protein 187	protein_coding
ENSG00000168159	chr1	228494269	228494327	59	*	G1675.1|CAGGTACCTGAGGTGCACCATTGAGTGTCGGATTTGGGGTTAGCATCCAGAAAGAAGAAT|7|2|2	0	+	3' UTR	1	228488222	228495766	7545	1	14	ENST00000482739.2	6047	149603	RNF187	ring finger protein 187	protein_coding
ENSG00000168159	chr1	228494644	228494685	42	*	G1678.1|CTGTTATCTCTAGCTCTTTCCCTCCTCCCATTTCCTTTAGTAG|113|8|8	0	+	3' UTR	1	228488222	228495766	7545	1	14	ENST00000482739.2	6422	149603	RNF187	ring finger protein 187	protein_coding
ENSG00000168159	chr1	228494453	228494487	35	*	G1676.1|CTTATCCAAGTCGCTCTGTCCACCTCCCCCTTCCTG|16|2|3	0	+	3' UTR	1	228488222	228495766	7545	1	14	ENST00000482739.2	6231	149603	RNF187	ring finger protein 187	protein_coding
ENSG00000173409	chr1	230997233	230997262	30	*	G1696.1|ATTATGCCATCTTTAAATCTCAGGACTTCTG|14|2|2	0	+	Promoter (1-2kb)	1	230995760	231000595	4836	1	14	ENST00000459891.1	1473	64801	ARV1	ARV1 homolog, fatty acid homeostasis modulator	protein_coding
ENSG00000116906	chr1	231261791	231261831	41	*	G1702.1|TTTTATATTTTTTTCTTCTAGGAAAGCTCTTAACTTCACTTG|10|2|2	0	+	Intron (ENST00000436239.5/ENSG00000116906.13, intron 2 of 5)	1	231266134	231270056	3923	1	13	ENST00000492459.1	-4303	8443	GNPAT	glyceronephosphate O-acyltransferase	protein_coding
ENSG00000229228	chr1	231581801	231581854	54	*	G1703.1|TAACTAGCCCTTAATTATGGTGACAGTTCCTTATTGGTGTGTGTGAGATTACTCT|58|5|6	0	+	Intron (ENST00000647072.1/ENSG00000270106.6, intron 4 of 7)	1	231591292	231612090	20799	2	1	ENST00000448058.1	30236	100287814	LINC00582	long intergenic non-protein coding RNA 582	lncRNA
ENSG00000116991	chr1	232618639	232618676	38	*	G1704.1|AGTGAGACTCCATCTCAAAAAAAAAAAAAAAAACTCTTG|189|3|24	0	+	Intron (ENST00000674749.1/ENSG00000116991.11, intron 1 of 23)	1	232397966	232630109	232144	2	11	ENST00000675407.1	11433	57568	SIPA1L2	signal induced proliferation associated 1 like 2	protein_coding
ENSG00000171163	chr1	248848935	248848977	43	*	G1747.1|TCCCTTTAATGCTACTGTGCTCTCTGGTGTTTCTGATTTTCCTG|27|2|2	0	+	3' UTR	1	248850377	248854523	4147	2	16	ENST00000462037.6	5546	55657	ZNF692	zinc finger protein 692	protein_coding
ENSG00000188976	chr1	944548	944588	41	*	G1767.1|CAGTAGACACGGGACAGGCTTTATTATTTATTTTTCAGCATG|34|2|2	0	-	Promoter (<=1kb)	1	945319	945562	244	2	11	ENST00000496938.1	974	26155	NOC2L	NOC2 like nucleolar associated transcriptional repressor	protein_coding
ENSG00000186827	chr1	1217144	1217184	41	*	G1772.1|CCGGAACCTCTGGGCCCGGCCCCTCCCAGGGCCGCCGCTCCG|33|2|2	0	-	Promoter (2-3kb)	1	1211340	1214153	2814	2	11	ENST00000379236.4	-2991	7293	TNFRSF4	TNF receptor superfamily member 4	protein_coding
ENSG00000160087	chr1	1254922	1254954	33	*	G1780.1|CTTATCTTCCGTGTTGTCTTTGGACCTGTTTTAG|13|2|2	0	-	Promoter (1-2kb)	1	1255264	1256335	1072	2	21	ENST00000467339.1	1381	118424	UBE2J2	ubiquitin conjugating enzyme E2 J2	protein_coding
ENSG00000205090	chr1	1541740	1541784	45	*	G1789.1|TCTTCGTGTGCCTGCCTTCCCTCCCTCCTCCCCACCGGGCCGGACT|38|2|3	0	-	Promoter (1-2kb)	1	1534778	1540624	5847	2	9	ENST00000378733.9	-1116	339453	TMEM240	transmembrane protein 240	protein_coding
ENSG00000189409	chr1	1635380	1635423	44	*	G1795.1|TTTAATCTTCGGAGCTGGAGACCTGTTTCTGTGTTGGGATGAGCG|171|7|13	0	-	Promoter (1-2kb)	1	1634240	1635263	1024	1	14	ENST00000490017.1	1140	8510	MMP23B	matrix metallopeptidase 23B	protein_coding
ENSG00000189409	chr1	1635653	1635685	33	*	G1796.1|ACTCGGAACTCCTCGTCTTACTTTGTGCTCCATG|8|2|2	0	-	Promoter (1-2kb)	1	1634240	1635263	1024	1	14	ENST00000490017.1	1413	8510	MMP23B	matrix metallopeptidase 23B	protein_coding
ENSG00000189339	chr1	1664916	1664962	47	*	G1799.1|ATGTGTACGTTCCTTTTCTTTTTTGGACTCTGAGTATGAGGCAGGCTG|562|18|55	0	-	3' UTR	1	1663782	1670139	6358	2	12	ENST00000480991.1	5177	728661	SLC35E2B	solute carrier family 35 member E2B	protein_coding
ENSG00000008128	chr1	1702796	1702828	33	*	G1804.1|ACTCGGAACTCCTCGTCTTACTTTGTGCTCCATG|8|2|2	0	-	Promoter (1-2kb)	1	1703088	1704116	1029	2	23	ENST00000478901.1	1288	728642	CDK11A	cyclin dependent kinase 11A	protein_coding
ENSG00000008128	chr1	1702537	1702580	44	*	G1803.1|TTTAATCTTCGGAGCTGGAGACCTGTTTCTGTGTTGGGATGAGCG|171|7|13	0	-	Promoter (1-2kb)	1	1703088	1704116	1029	2	23	ENST00000478901.1	1536	728642	CDK11A	cyclin dependent kinase 11A	protein_coding
ENSG00000008130	chr1	1785760	1785794	35	*	G1817.1|CAAACGACTGCTGTTGGATTCTGAGGGTGGGGAGGG|156|3|3	0	-	3' UTR	1	1779157	1780457	1301	2	15	ENST00000480542.1	-5303	65220	NADK	NAD kinase	protein_coding
ENSG00000008130	chr1	1785997	1786052	56	*	G1818.1|TTTGCCATATTGGGTGGGTTTACTCTTAGAATCGCATGCTGTAGAAATGCTCAAAAG|410|9|11	0	-	3' UTR	1	1779157	1780457	1301	2	15	ENST00000480542.1	-5540	65220	NADK	NAD kinase	protein_coding
ENSG00000008130	chr1	1752210	1752253	44	*	G1812.1|CTTCTGCTCCCAGGAAGGTAGTTTAAATCCTGTATATACTTTTTA|24|4|4	0	-	Promoter (2-3kb)	1	1752975	1754383	1409	2	15	ENST00000498806.1	2130	65220	NADK	NAD kinase	protein_coding
ENSG00000008130	chr1	1785381	1785417	37	*	G1815.1|CACCCTTACCCCTTTCCACCTTTTGTATTTAATTTTAA|13|2|2	0	-	3' UTR	1	1779157	1780457	1301	2	15	ENST00000480542.1	-4924	65220	NADK	NAD kinase	protein_coding
ENSG00000008130	chr1	1785502	1785552	51	*	G1815.2|CTTCTCCATCCTGTTTTCTGCAACATTCTATACAAAACTGTGCTGTGACCTT|72|5|5	0	-	3' UTR	1	1779157	1780457	1301	2	15	ENST00000480542.1	-5045	65220	NADK	NAD kinase	protein_coding
ENSG00000078369	chr1	1790473	1790503	31	*	G1826.1|ACTGTTCGTCTCTGGTGCTTGTGATGCTTCAG|35|2|2	0	-	Exon (ENST00000610897.4/ENSG00000078369.18, exon 8 of 11)	1	1787987	1794197	6211	2	18	ENST00000461893.5	3694	2782	GNB1	G protein subunit beta 1	protein_coding
ENSG00000266075	chr1	3780532	3780560	29	*	G1833.1|ATTTTACGGTTTTTGATGGGATTATTCAAG|218|8|9	0	-	Promoter (2-3kb)	1	3782815	3783111	297	1	2	ENST00000581512.2	-2255	106481079	RN7SL574P	RNA, 7SL, cytoplasmic 574, pseudogene	misc_RNA
ENSG00000116254	chr1	6186659	6186685	27	*	G1841.1|AAGACGAGGATTAAATTTCATTTATCTG|55|2|2	0	-	3' UTR	1	6101787	6180321	78535	2	18	ENST00000262450.8	-6338	26038	CHD5	chromodomain helicase DNA binding protein 5	protein_coding
ENSG00000116285	chr1	8013072	8013115	44	*	G1857.1|CAAAATAAAATAGTTGAACTCTCTGTCTTCATGTGGAAGGTTTAG|32|2|2	0	-	Promoter (2-3kb)	1	8013427	8015633	2207	2	13	ENST00000467067.1	2518	54206	ERRFI1	ERBB receptor feedback inhibitor 1	protein_coding
ENSG00000142599	chr1	8353487	8353539	53	*	G1866.1|CCAGGACGTGGCCTCTTCCGATCCTTTTCTCTCAGACACTGGAGGTCTCTTCTG|24|2|2	0	-	Promoter (1-2kb)	1	8352909	8355082	2174	2	19	ENST00000467350.1	1543	473	RERE	arginine-glutamic acid dipeptide repeats	protein_coding
ENSG00000142599	chr1	8353162	8353185	24	*	G1865.1|TTCACAGGGAGGCAAAGCTGACATG|57|2|2	0	-	Promoter (1-2kb)	1	8352909	8355082	2174	2	19	ENST00000467350.1	1897	473	RERE	arginine-glutamic acid dipeptide repeats	protein_coding
ENSG00000142599	chr1	8698315	8698354	40	*	G1871.1|TATATTCAGCAGTAGTGACTTGTGTGCCTTTTAATAAAATG|14|3|3	0	-	Intron (ENST00000337907.7/ENSG00000142599.19, intron 2 of 23)	1	8656193	8703219	47027	2	19	ENST00000468247.1	4865	473	RERE	arginine-glutamic acid dipeptide repeats	protein_coding
ENSG00000142599	chr1	8354249	8354294	46	*	G1869.1|TTTTCTGCCTGGCGTTTCACTTGTGTCTGCTCCTAGCCTGTGCTCTG|25|4|4	0	-	Promoter (<=1kb)	1	8352909	8355082	2174	2	19	ENST00000467350.1	788	473	RERE	arginine-glutamic acid dipeptide repeats	protein_coding
ENSG00000142599	chr1	8352827	8352863	37	*	G1864.1|CATTCTTGTTAGCTTTGCTTTTCTCCCCATATCCCAAG|23|2|2	0	-	Promoter (2-3kb)	1	8352909	8355082	2174	2	19	ENST00000467350.1	2219	473	RERE	arginine-glutamic acid dipeptide repeats	protein_coding
ENSG00000142599	chr1	8353973	8354015	43	*	G1867.1|ATTCCATACAAATAACTCAGCACACAAGTGACCCAGGACATATG|49|3|3	0	-	Promoter (1-2kb)	1	8352909	8355082	2174	2	19	ENST00000467350.1	1067	473	RERE	arginine-glutamic acid dipeptide repeats	protein_coding
ENSG00000274258	chr1	8861007	8861041	35	*	G1872.1|TTTTGTGCTCAAAATAAAAAGCCTCAGTGACCCATG|231|6|11	0	-	3' UTR	1	8866502	8866590	89	2	1	ENST00000618792.1	5549	102465436	MIR6728	microRNA 6728	miRNA
ENSG00000274258	chr1	8862905	8862945	41	*	G1875.1|ATCAAGACTGGTGCCCCTTGCCGATCTGAGCGCTTGGCCAAG|40|2|3	0	-	3' UTR	1	8866502	8866590	89	2	1	ENST00000618792.1	3645	102465436	MIR6728	microRNA 6728	miRNA
ENSG00000274258	chr1	8863236	8863303	68	*	G1876.1|TCTCATCGTTCGGGGGAGACTGAAGATACCTTCATCGCTGACCTGGTTGTGGGGCTGTGCACTGGGCAG|223|6|9	0	-	3' UTR	1	8866502	8866590	89	2	1	ENST00000618792.1	3287	102465436	MIR6728	microRNA 6728	miRNA
ENSG00000274258	chr1	8861105	8861156	52	*	G1873.1|CAGTCGTGTAATTGGCCCAAGTCATTGTTTTTCTCGCCTCACTTTCCACCAAG|51|2|2	0	-	3' UTR	1	8866502	8866590	89	2	1	ENST00000618792.1	5434	102465436	MIR6728	microRNA 6728	miRNA
ENSG00000274258	chr1	8861303	8861343	41	*	G1874.1|CCCTTCGGTCACCTGTTGGCTACACAGACCCCTCCCCTCGTG|186|5|5	0	-	3' UTR	1	8866502	8866590	89	2	1	ENST00000618792.1	5247	102465436	MIR6728	microRNA 6728	miRNA
ENSG00000274258	chr1	8865367	8865437	71	*	G1878.1|ATAAGGTGGTCATCGGCATGGACGTAGCGGCCTCCGAGTTCTTCAGGTCTGGGAAGTATGACCTGGACTTCA|101|4|4	0	-	Promoter (1-2kb)	1	8866502	8866590	89	2	1	ENST00000618792.1	1153	102465436	MIR6728	microRNA 6728	miRNA
ENSG00000074800	chr1	8878643	8878658	16	*	G1885.1|ATCTCGCCGGCTTTACG|75|2|2	0	-	Promoter (<=1kb)	1	8868048	8878646	10599	2	16	ENST00000643438.1	0	2023	ENO1	enolase 1	protein_coding
ENSG00000074800	chr1	8870473	8870507	35	*	G1882.1|TCTCAAAGGCTGTTGAGCACATCAATAAAACTATTG|136|5|6	0	-	Promoter (1-2kb)	1	8861002	8871576	10575	2	16	ENST00000464920.2	1069	2023	ENO1	enolase 1	protein_coding
ENSG00000171603	chr1	9736041	9736072	32	*	G1897.1|TGACTTCGCCTTTTCTCCCCTGACCCAAAGGTG|37|2|2	0	-	Promoter (2-3kb)	1	9729028	9733486	4459	2	18	ENST00000477264.1	-2555	22883	CLSTN1	calsyntenin 1	protein_coding
ENSG00000171603	chr1	9730032	9730071	40	*	G1891.1|CATGTATAAATAATGGCAGGATGGGGGGTACTGTGTAGATG|24|2|2	0	-	3' UTR	1	9729028	9733486	4459	2	18	ENST00000477264.1	3415	22883	CLSTN1	calsyntenin 1	protein_coding
ENSG00000171603	chr1	9729720	9729763	44	*	G1889.1|TGGCCGGGCCTTGCCTTTGGGATTCTACCTGTTCCTAATTTGGTG|22|3|3	0	-	3' UTR	1	9729028	9733486	4459	2	18	ENST00000477264.1	3723	22883	CLSTN1	calsyntenin 1	protein_coding
ENSG00000171603	chr1	9729430	9729454	25	*	G1888.1|CCTGTTCTCTCCTCTCTCCTCCCCAG|51|4|4	0	-	3' UTR	1	9729028	9733486	4459	2	18	ENST00000477264.1	4032	22883	CLSTN1	calsyntenin 1	protein_coding
ENSG00000162441	chr1	9926814	9926872	59	*	G1900.1|TTATTAAATGACTTATAAACTGTGTTTCTCTTCCACTTCTTGCTACATTTAATCTTCTAG|25|4|5	0	-	3' UTR	1	9930261	9932180	1920	2	12	ENST00000471853.1	5308	84328	LZIC	leucine zipper and CTNNBIP1 domain containing	protein_coding
ENSG00000201801	chr1	11909827	11909877	51	*	G1907.1|ATTTCCGTGGAGAGGAATAATTCTGAGTTTTAAACCAATTTTTTAGAGGTCT|97|4|75	0	-	Promoter (<=1kb)	1	11909808	11909927	120	2	1	ENST00000364931.1	50	100873829	RNU5E-4P	RNA, U5E small nuclear 4, pseudogene	snRNA
ENSG00000233954	chr1	15807381	15807407	27	*	G1916.1|CGTGGCCCACAAACTCTTTAACAACTTG|146|4|6	0	-	Promoter (1-2kb)	1	15807169	15809348	2180	2	6	ENST00000483273.2	1941	440567	UQCRHL	ubiquinol-cytochrome c reductase hinge protein like	protein_coding
ENSG00000142627	chr1	16124475	16124515	41	*	G1917.1|CCCATGCCCCAGTCGGCCCCATCTCTCATCCTTTTGGATAAG|63|4|7	0	-	3' UTR	1	16133013	16133562	550	2	13	ENST00000462805.1	9047	1969	EPHA2	EPH receptor A2	protein_coding
ENSG00000233421	chr1	16535296	16535350	55	*	G1924.1|TCCCTGGTGGTCTAGTGGCTAGGATTCGGCGCTTTCACCGCCGCGGCCCGGGTTCG|244|4|8	0	-	Promoter (<=1kb)	1	16533886	16535649	1764	2	5	ENST00000415386.2	299	100132147	LINC01783	long intergenic non-protein coding RNA 1783	lncRNA
ENSG00000219481	chr1	16607008	16607051	44	*	G1928.1|AAACCTACATTATTTTCCAAAATCTCTGGATCTGCTTCTGTCTTG|52|3|4	0	-	Promoter (1-2kb)	1	16593562	16608650	15089	2	10	ENST00000420513.1	1599	55672	NBPF1	NBPF member 1	protein_coding
ENSG00000286898	chr1	16974792	16974850	59	*	G1938.1|CTTTTTTCCCCATCCCCATGTTCCTTTTATTCTGTAAAAAGTTAGTGGACTGCAGCCCTG|145|7|10	0	-	Promoter (1-2kb)	1	16976302	16977792	1491	1	1	ENST00000654887.1	-1452	105376806	LOC105376806	uncharacterized LOC105376806	lncRNA
ENSG00000227751	chr1	17407608	17407650	43	*	G1945.1|TTGTTGCTTTTTTCCCTATTTTCCACCCCAGTCGCTCCTTACCG|32|2|2	0	-	Promoter (<=1kb)	1	17406760	17407382	623	1	1	ENST00000439577.1	848	114515514	RCC2-AS1	RCC2 antisense RNA 1	lncRNA
ENSG00000227751	chr1	17407838	17407883	46	*	G1946.1|AGGCGACAGCTGTGGCTGGGGCTCTTGGTTTCCAGAGGGTCTGGACT|140|3|3	0	-	Promoter (1-2kb)	1	17406760	17407382	623	1	1	ENST00000439577.1	1078	114515514	RCC2-AS1	RCC2 antisense RNA 1	lncRNA
ENSG00000179051	chr1	17408414	17408454	41	*	G1948.1|TGGGGGATTGGGGATCTGTGTTTAGCCATTTATATCTACTTT|13|3|3	0	-	Promoter (<=1kb)	1	17407839	17409046	1208	2	14	ENST00000474892.1	592	55920	RCC2	regulator of chromosome condensation 2	protein_coding
ENSG00000179051	chr1	17408084	17408142	59	*	G1947.2|ATCCTGCCTCGCGCGGGCCGTCCTGTTGCTGAGACTCGGGGTACCGTTCTGCTGACCCAG|60|3|5	0	-	Promoter (<=1kb)	1	17407839	17409046	1208	2	14	ENST00000474892.1	904	55920	RCC2	regulator of chromosome condensation 2	protein_coding
ENSG00000179051	chr1	17408032	17408072	41	*	G1947.1|TCACGTTTGCTTGGCTCTGGTACCAAATAGTTGGGATTACCG|68|4|5	0	-	Promoter (<=1kb)	1	17407839	17409046	1208	2	14	ENST00000474892.1	974	55920	RCC2	regulator of chromosome condensation 2	protein_coding
ENSG00000169991	chr1	18908246	18908282	37	*	G1960.1|TGTTAACTGTGCCTTCTCCCTTAAGCTGAGCCACTTTG|16|2|2	0	-	3' UTR	1	18908291	18911992	3702	2	11	ENST00000355609.8	3710	126917	IFFO2	intermediate filament family orphan 2	protein_coding
ENSG00000127463	chr1	19218633	19218676	44	*	G1966.1|TCATTTATTAGGCTGGGCCACCAAATCTTTGTTTCAATTTATCAG|55|3|3	0	-	Promoter (2-3kb)	1	19218945	19221205	2261	2	15	ENST00000461353.1	2529	23065	EMC1	ER membrane protein complex subunit 1	protein_coding
ENSG00000077549	chr1	19339281	19339339	59	*	G1974.1|CTTCTGCCACACCTCGCTCTCAGTTCTCTCCACATTTCCATAGAGACCGTGTGGTTTTTG|67|2|2	0	-	3' UTR	1	19339137	19346362	7226	2	19	ENST00000674299.1	7023	832	CAPZB	capping actin protein of muscle Z-line subunit beta	protein_coding
ENSG00000162545	chr1	20482769	20482800	32	*	G1979.1|TGTGAGCAGCCTGTTTATTTCTCTAATATTATG|25|2|2	0	-	Promoter (1-2kb)	1	20483187	20484645	1459	2	6	ENST00000489020.1	1845	55450	CAMK2N1	calcium/calmodulin dependent protein kinase II inhibitor 1	protein_coding
ENSG00000117242	chr1	20652503	20652543	41	*	G1990.1|TCTGTCCTCCTGCAGGTATCCGTGCGGCCACTCCAGCACACG|22|2|2	0	-	Promoter (<=1kb)	1	20642657	20652193	9537	2	7	ENST00000451424.1	-310	100861548	PINK1-AS	PINK1 antisense RNA	lncRNA
ENSG00000244038	chr1	20654627	20654664	38	*	G1992.1|ACGGGCTCTTCCACCTCTTACTCCTTCTTCCCGGACAAG|79|4|5	0	-	Promoter (1-2kb)	1	20652634	20653084	451	2	11	ENST00000475210.1	-1543	1650	DDOST	dolichyl-diphosphooligosaccharide--protein glycosyltransferase non-catalytic subunit	protein_coding
ENSG00000127483	chr1	20742985	20743027	43	*	G1994.1|AAATACAAATTTCTGGTTATCATTTCTCTTCCCTGTGGCACTTG|12|2|2	0	-	3' UTR	1	20743135	20749747	6613	2	19	ENST00000488722.5	6720	50809	HP1BP3	heterochromatin protein 1 binding protein 3	protein_coding
ENSG00000127483	chr1	20742726	20742759	34	*	G1993.1|CAATCTTTCCTGTTGTAAATCTTCCTTTTTTAATG|24|2|2	0	-	3' UTR	1	20743135	20749747	6613	2	19	ENST00000488722.5	6988	50809	HP1BP3	heterochromatin protein 1 binding protein 3	protein_coding
ENSG00000127483	chr1	20775519	20775561	43	*	G2002.1|ACTACTGTGTGCAACTTTTAAAACTAAAAAGTTTTTATTTTTAG|88|2|3	0	-	Promoter (<=1kb)	1	20742682	20775005	32324	2	19	ENST00000375003.6	-514	50809	HP1BP3	heterochromatin protein 1 binding protein 3	protein_coding
ENSG00000127483	chr1	20744648	20744676	29	*	G1997.1|TGGGGAGGGACTCTAAATAAACCAGTTTAG|274|6|9	0	-	3' UTR	1	20743135	20749747	6613	2	19	ENST00000488722.5	5071	50809	HP1BP3	heterochromatin protein 1 binding protein 3	protein_coding
ENSG00000127483	chr1	20773817	20773849	33	*	G1999.1|CTAATTTATGTGACTCCTTTCTCCTGCAGCTAAG|372|9|16	0	-	Promoter (1-2kb)	1	20742682	20775005	32324	2	19	ENST00000375003.6	1156	50809	HP1BP3	heterochromatin protein 1 binding protein 3	protein_coding
ENSG00000127483	chr1	20744513	20744549	37	*	G1996.1|TATACTTGTCCTTTTTCTCTGCCTCCCCCAACCCCCTG|34|3|4	0	-	3' UTR	1	20743135	20749747	6613	2	19	ENST00000488722.5	5198	50809	HP1BP3	heterochromatin protein 1 binding protein 3	protein_coding
ENSG00000127483	chr1	20774944	20774989	46	*	G2000.1|AGATGGAGTCTTACTCTGTCACCCAGGTTGGAGTGTGGAGTGCAGTG|35|3|3	0	-	Promoter (<=1kb)	1	20742682	20775005	32324	2	19	ENST00000375003.6	16	50809	HP1BP3	heterochromatin protein 1 binding protein 3	protein_coding
ENSG00000075151	chr1	20893531	20893588	58	*	G2003.1|CCTCGAGGACCAGACTTTACACCAGCCTTTGCTGATTTTGGAAGGCAGACACCTGGTGG|177|5|10	0	-	3' UTR	1	20807025	20851268	44244	2	23	ENST00000435383.2	-42263	8672	EIF4G3	eukaryotic translation initiation factor 4 gamma 3	protein_coding
ENSG00000125944	chr1	23310254	23310311	58	*	G2021.1|TGTATATACTCAAGTCTTTTTATTTTTCCTCTTTTCATAAATGCTCTTGGACATTATTG|28|5|6	0	-	Promoter (1-2kb)	1	23309784	23311893	2110	2	21	ENST00000476660.1	1582	10236	HNRNPR	heterogeneous nuclear ribonucleoprotein R	protein_coding
ENSG00000125944	chr1	23310157	23310189	33	*	G2020.1|CTTCAAAACAAGCTGGGCACACTGTTAAATCATG|49|2|2	0	-	Promoter (1-2kb)	1	23309784	23311893	2110	2	21	ENST00000476660.1	1704	10236	HNRNPR	heterogeneous nuclear ribonucleoprotein R	protein_coding
ENSG00000125944	chr1	23310379	23310421	43	*	G2021.2|ATACGATTGGCTCTAGATCTACATTCTTCAAAAAAAAAAATTGG|1338|13|96	0	-	Promoter (1-2kb)	1	23309784	23311893	2110	2	21	ENST00000476660.1	1472	10236	HNRNPR	heterogeneous nuclear ribonucleoprotein R	protein_coding
ENSG00000117318	chr1	23559424	23559467	44	*	G2032.1|TTTTCTTTCTCTTTGGGGCACCTCTGGACTCACTCCCCAGCATGA|45|2|2	0	-	Promoter (<=1kb)	1	23558445	23559443	999	2	9	ENST00000486541.1	0	3399	ID3	inhibitor of DNA binding 3, HLH protein	protein_coding
ENSG00000188529	chr1	23969704	23969744	41	*	G2038.1|TAATACCCTTAAACCATTTATAATTTCTAGTATTTCTCTGAA|50|2|2	0	-	3' UTR	1	23971369	23975052	3684	2	15	ENST00000473754.1	5308	10772	SRSF10	serine and arginine rich splicing factor 10	protein_coding
ENSG00000188529	chr1	23978767	23978797	31	*	G2041.1|AATTTGGTCGTTATGGTCCTATAGTTGATGTG|12|2|2	0	-	Promoter (<=1kb)	1	23978155	23978946	792	2	15	ENST00000469303.1	149	10772	SRSF10	serine and arginine rich splicing factor 10	protein_coding
ENSG00000188529	chr1	23970887	23970922	36	*	G2039.1|TCTCTGTATATTTTTGTAAAGATTCTCATTTTTTATG|55|2|2	0	-	3' UTR	1	23971369	23975052	3684	2	15	ENST00000473754.1	4130	10772	SRSF10	serine and arginine rich splicing factor 10	protein_coding
ENSG00000278034	chr1	24900095	24900121	27	*	G2042.1|TTTCTTCCCTCCTGTTCTCTGGTTATAG|13|2|2	0	-	3' UTR	1	24919345	24919416	72	2	1	ENST00000614863.1	19295	102465437	MIR6731	microRNA 6731	miRNA
ENSG00000117632	chr1	25900781	25900811	31	*	G2050.1|TGTTGGTCTTTCTAATGTAGCTATTTTTCTTG|33|2|2	0	-	3' UTR	1	25901407	25903813	2407	2	23	ENST00000485226.1	3002	3925	STMN1	stathmin 1	protein_coding
ENSG00000117632	chr1	25900615	25900657	43	*	G2048.1|AATATCTGTTCACTTTTCAATCCCAATTCTGTCCCAATCTTACC|68|3|4	0	-	3' UTR	1	25901407	25903813	2407	2	23	ENST00000485226.1	3156	3925	STMN1	stathmin 1	protein_coding
ENSG00000117632	chr1	25900957	25901004	48	*	G2051.3|AACTGACTTTCTCCCCATCCCCTTCCTAAATATCCAAAGACTGTACTGG|282|6|10	0	-	Promoter (2-3kb)	1	25901407	25903813	2407	2	23	ENST00000485226.1	2809	3925	STMN1	stathmin 1	protein_coding
ENSG00000117632	chr1	25900714	25900751	38	*	G2049.1|GTGTACTGGGTTAATGGCTAGTACTGTATTGGCTCTGTG|48|3|4	0	-	3' UTR	1	25901407	25903813	2407	2	23	ENST00000485226.1	3062	3925	STMN1	stathmin 1	protein_coding
ENSG00000117632	chr1	25900838	25900897	60	*	G2051.1|TATAGGTAGATCCAGATCCAGACTGTAAGATGTTGTTTTAGGGGCTAAAGGGGAGAAACTG|301|8|9	0	-	Promoter (2-3kb)	1	25901407	25903813	2407	2	23	ENST00000485226.1	2916	3925	STMN1	stathmin 1	protein_coding
ENSG00000117632	chr1	25900899	25900927	29	*	G2051.2|ACAAATATTTTAGAAGCTAATGTAGGACTG|74|3|3	0	-	Promoter (2-3kb)	1	25901407	25903813	2407	2	23	ENST00000485226.1	2886	3925	STMN1	stathmin 1	protein_coding
ENSG00000117632	chr1	25900420	25900447	28	*	G2047.1|CACGTTCTCTGCCCCGTTTCTTGCCCCAG|35|4|4	0	-	3' UTR	1	25901407	25903813	2407	2	23	ENST00000485226.1	3366	3925	STMN1	stathmin 1	protein_coding
ENSG00000181773	chr1	27407087	27407124	38	*	G2070.1|GGGTCCCAGTAGGAAGGCTCAGGGTCTGTGCCAGCCCTG|19|3|3	0	-	3' UTR	1	27392622	27395814	3193	1	7	ENST00000374024.4	14465	2827	GPR3	G protein-coupled receptor 3	protein_coding
ENSG00000181773	chr1	27404627	27404667	41	*	G2062.1|CTCCCAAAGTGCCTTGTTTTCTCTGATACAAACATATTTATA|11|2|2	0	-	3' UTR	1	27392622	27395814	3193	1	7	ENST00000374024.4	12005	2827	GPR3	G protein-coupled receptor 3	protein_coding
ENSG00000181773	chr1	27405745	27405773	29	*	G2065.1|CTCTGCCTGACGCTCTCATTAAAATCTATG|87|4|5	0	-	3' UTR	1	27392622	27395814	3193	1	7	ENST00000374024.4	13123	2827	GPR3	G protein-coupled receptor 3	protein_coding
ENSG00000117748	chr1	27916106	27916143	38	*	G2075.1|ACGCGATGCGATTTCTGCCCAGTGCTCTGAATGTCAAAG|260|4|4	0	-	Promoter (1-2kb)	1	27891924	27914746	22823	2	10	ENST00000373909.7	-1360	6118	RPA2	replication protein A2	protein_coding
ENSG00000117748	chr1	27891731	27891761	31	*	G2073.1|CTGGCCTCTGCCTGTTTTCATTTCCCACTTTG|29|3|3	0	-	3' UTR	1	27891538	27897085	5548	2	10	ENST00000419958.5	5324	6118	RPA2	replication protein A2	protein_coding
ENSG00000221539	chr1	28578753	28578796	44	*	G2082.1|AGTGGACATCCATGGATGAGAAATGCGGATATGGGACTGAGACCA|302|6|6	0	-	Promoter (<=1kb)	1	28578749	28578822	74	2	1	ENST00000408612.1	26	692212	SNORD99	small nucleolar RNA, C/D box 99	snoRNA
ENSG00000278274	chr1	28579766	28579795	30	*	G2083.1|GTATATGGCATGTGGGCTAGTTTCAGACAGG|341|2|5	0	-	Promoter (<=1kb)	1	28579764	28579893	130	2	1	ENST00000384581.1	98	677838	SNORA61	small nucleolar RNA, H/ACA box 61	snoRNA
ENSG00000273544	chr1	28580488	28580513	26	*	G2085.1|ACAGCATGTTTCCAAGGGCTGTGGCTG|173|4|5	0	-	Promoter (<=1kb)	1	28580381	28580512	132	2	1	ENST00000384584.1	0	677825	SNORA44	small nucleolar RNA, H/ACA box 44	snoRNA
ENSG00000273544	chr1	28580423	28580461	39	*	G2084.1|CATGCAAGAGCAACCTGGAAAGACTTTGACAGCGCAGGTC|147|2|2	0	-	Promoter (<=1kb)	1	28580381	28580512	132	2	1	ENST00000384584.1	51	677825	SNORA44	small nucleolar RNA, H/ACA box 44	snoRNA
ENSG00000162512	chr1	30872624	30872660	37	*	G2101.1|GTTGTTGAATCTCTCCTCTTGCCTGCCAAGTACACATG|55|5|5	0	-	3' UTR	1	30869467	30878740	9274	2	16	ENST00000336798.11	6080	9672	SDC3	syndecan 3	protein_coding
ENSG00000162512	chr1	30870561	30870602	42	*	G2093.1|CTTTATCCTCCTGAGGATGAGGAGTCTGACCAGCCCAAATCTG|410|9|28	0	-	3' UTR	1	30869467	30878740	9274	2	16	ENST00000336798.11	8138	9672	SDC3	syndecan 3	protein_coding
ENSG00000134644	chr1	30932471	30932496	26	*	G2105.1|AGGCTGGGCGGGTGTGATTGTTTACTG|12|2|2	0	-	3' UTR	1	30933305	30945372	12068	2	16	ENST00000530669.1	12876	9698	PUM1	pumilio RNA binding family member 1	protein_coding
ENSG00000134644	chr1	30953929	30953992	64	*	G2112.1|GTAACCAACAGGAGGACTCACGAATGGCAGTGGAAGATACATCTCTGCTGCTCCAGGCGCTGAAG|57|2|5	0	-	Promoter (<=1kb)	1	30936722	30953757	17036	2	16	ENST00000529846.5	-172	9698	PUM1	pumilio RNA binding family member 1	protein_coding
ENSG00000134644	chr1	30932755	30932777	23	*	G2107.1|CTCTTCCCCACCTCCTCATTTTAG|120|3|3	0	-	3' UTR	1	30933305	30945372	12068	2	16	ENST00000530669.1	12595	9698	PUM1	pumilio RNA binding family member 1	protein_coding
ENSG00000060688	chr1	31293295	31293334	40	*	G2114.1|TTCCTCCCTTCAAGCCCCAATCATGCTGCTCTCTGGACATG|34|4|4	0	-	Exon (ENST00000263694.9/ENSG00000060688.13, exon 2 of 10)	1	31292844	31296782	3939	2	13	ENST00000463988.1	3448	9410	SNRNP40	small nuclear ribonucleoprotein U5 subunit 40	protein_coding
ENSG00000215899	chr1	31488587	31488621	35	*	G2115.1|ACTGTGCTGTCCTGATTGTTGCTGCTGGTGTTGGTG|77|2|3	0	-	Promoter (<=1kb)	1	31487589	31488930	1342	2	3	ENST00000401075.3	309	441880	LOC441880	eukaryotic translation elongation factor 1 alpha 2 pseudogene	processed_pseudogene
ENSG00000162517	chr1	31630031	31630095	65	*	G2116.1|CCTGGGGCTGGCCCTGCTCAGACAAATCTGCTCCCTGGGCATCTTTGGCCAGGCTTCTGCCCTCTG|41|2|3	0	-	3' UTR	1	31630340	31635260	4921	2	13	ENST00000461006.5	5165	553115	PEF1	penta-EF-hand domain containing 1	protein_coding
ENSG00000184007	chr1	31907026	31907057	32	*	G2123.1|CAAATCTGTAGATTCTCTCCTCTCCCATCCCAG|18|2|2	0	-	3' UTR	1	31908653	31911280	2628	2	22	ENST00000489313.1	4223	8073	PTP4A2	protein tyrosine phosphatase 4A2	protein_coding
ENSG00000184007	chr1	31908717	31908745	29	*	G2128.1|ATTCAGTACTCCTCAACCACTCTCCTAATG|23|3|3	0	-	Promoter (2-3kb)	1	31908653	31911280	2628	2	22	ENST00000489313.1	2535	8073	PTP4A2	protein tyrosine phosphatase 4A2	protein_coding
ENSG00000184007	chr1	31908461	31908497	37	*	G2127.1|CAAAACCATCTGTTTGGGGAGCACACTCTTCCATTATG|28|2|3	0	-	Promoter (2-3kb)	1	31908653	31911280	2628	2	22	ENST00000489313.1	2783	8073	PTP4A2	protein tyrosine phosphatase 4A2	protein_coding
ENSG00000175130	chr1	32334231	32334253	23	*	G2137.1|TTTACCCTACTCCCCAAATCCCTG|29|3|4	0	-	Promoter (1-2kb)	1	32333839	32336233	2395	2	7	ENST00000329421.8	1980	65108	MARCKSL1	MARCKS like 1	protein_coding
ENSG00000175130	chr1	32333947	32333982	36	*	G2135.1|TCTTTTTTTCTCCCACTGTTGTAAATAACTTTTAATG|13|2|2	0	-	Promoter (2-3kb)	1	32333839	32336233	2395	2	7	ENST00000329421.8	2251	65108	MARCKSL1	MARCKS like 1	protein_coding
ENSG00000225828	chr1	32366415	32366458	44	*	G2146.1|CTCACACCTGGGAAGGGGCTCTCTAAATCCCGGCCAGAAACTCTG|24|2|3	0	-	Promoter (2-3kb)	1	32361729	32364278	2550	2	1	ENST00000415596.1	-2137	100128071	FAM229A	family with sequence similarity 229 member A	protein_coding
ENSG00000225828	chr1	32365326	32365362	37	*	G2141.1|ACGGGATGGGGTTTTTCTCTTTGTAATTATTTCTTTAG|68|3|3	0	-	Promoter (1-2kb)	1	32361729	32364278	2550	2	1	ENST00000415596.1	-1048	100128071	FAM229A	family with sequence similarity 229 member A	protein_coding
ENSG00000004455	chr1	33010093	33010136	44	*	G2157.1|CCTTCTTTTATCTGCACTGTGTGAAGGGACTCTTTTAAATAAATG|188|9|12	0	-	Promoter (2-3kb)	1	33010519	33012357	1839	2	17	ENST00000482191.1	2221	204	AK2	adenylate kinase 2	protein_coding
ENSG00000004455	chr1	33009189	33009230	42	*	G2155.1|AAATGACTGTTGTTCCCAAAACAAGAGGGAGCTGGGCTGGAAG|62|2|2	0	-	3' UTR	1	33010519	33012357	1839	2	17	ENST00000482191.1	3127	204	AK2	adenylate kinase 2	protein_coding
ENSG00000116560	chr1	35181051	35181093	43	*	G2184.1|TACTTTTATTCCGTGGGCATTCTGGCATCACATTTCTGACAATG|24|3|3	0	-	Promoter (<=1kb)	1	35176380	35181344	4965	2	11	ENST00000490668.5	251	6421	SFPQ	splicing factor proline and glutamine rich	protein_coding
ENSG00000116560	chr1	35184283	35184326	44	*	G2188.1|TAAATGGTCTGTTTGGGCAGGTAAAATTATGTAATGCAGTGTTTG|23|2|2	0	-	Promoter (2-3kb)	1	35176380	35181606	5227	2	11	ENST00000485365.1	-2677	6421	SFPQ	splicing factor proline and glutamine rich	protein_coding
ENSG00000116560	chr1	35183136	35183186	51	*	G2186.1|TACTCTGTAACTTTTACATCTCCTTGTGCTACTTCTGTTGGGCAAAATCTAT|144|12|15	0	-	Promoter (1-2kb)	1	35176380	35181606	5227	2	11	ENST00000485365.1	-1530	6421	SFPQ	splicing factor proline and glutamine rich	protein_coding
ENSG00000116819	chr1	35602918	35603005	88	*	G2201.1|ACGGCCCCACGTTCTACTCCATGCTTGGCTTCCTTTCCAACTAGCTCTTTCATATATTTTACTTGCTAGTATCTCCATTCTCTCTAAAG|55|3|4	0	-	3' UTR	1	35587957	35595266	7310	1	9	ENST00000683984.1	14961	339488	TFAP2E	transcription factor AP-2 epsilon	protein_coding
ENSG00000116819	chr1	35603183	35603237	55	*	G2202.1|AACTTTTTTTTGATGGGCTCCTTTATTTTTTTCTACTCTTTTCAGGCGCACTCTTG|220|15|23	0	-	3' UTR	1	35587957	35595266	7310	1	9	ENST00000683984.1	15226	339488	TFAP2E	transcription factor AP-2 epsilon	protein_coding
ENSG00000142686	chr1	35714384	35714420	37	*	G2207.1|AATTGGTTTGGTTCATTTCTCTGAAGTCGGACTGTCAG|32|3|4	0	-	Promoter (2-3kb)	1	35716160	35716911	752	2	8	ENST00000503824.1	2491	127703	C1orf216	chromosome 1 open reading frame 216	protein_coding
ENSG00000092853	chr1	35735331	35735373	43	*	G2212.1|TATTACTCTTACCCCTTTCATTTTCCTGTATGCTTCTTCCCAAG|22|2|2	0	-	Promoter (2-3kb)	1	35736281	35737843	1563	2	14	ENST00000466308.1	2470	63967	CLSPN	claspin	protein_coding
ENSG00000263675	chr1	37493552	37493652	101	*	G2220.1|TTTTTCTCTTGTTGTTTTTATCTTATTTTCTTTGGGGTTTTTTTGTAATGCCTTTGTACAGCTCATACTTTCCTGCTGACATATCTGATCATCTCTTTCATG|20|5|6	0	-	3' UTR	1	37500935	37500994	60	2	1	ENST00000580821.1	7342	100847010	MIR5581	microRNA 5581	miRNA
ENSG00000201457	chr1	39567420	39567458	39	*	G2238.1|ATGGTGCTACAGAATGAGCAGAGGAAATCCAGACAGGTTG|72|2|2	0	-	Promoter (<=1kb)	1	39567374	39567508	135	2	1	ENST00000364587.1	50	677834	SNORA55	small nucleolar RNA, H/ACA box 55	snoRNA
ENSG00000197273	chr1	42176991	42177030	40	*	G2254.2|AATAGTAAATGCATGTAAACAAATGGGGACACTCTGTTCAG|38|2|3	0	-	3' UTR	1	42162690	42164745	2056	2	4	ENST00000357001.3	-12246	2980	GUCA2A	guanylate cyclase activator 2A	protein_coding
ENSG00000197273	chr1	42176964	42176986	23	*	G2254.1|AATAATCCGACTGGCATTTGTGGC|110|4|7	0	-	3' UTR	1	42162690	42164745	2056	2	4	ENST00000357001.3	-12219	2980	GUCA2A	guanylate cyclase activator 2A	protein_coding
ENSG00000198815	chr1	42178821	42178858	38	*	G2258.1|CTTAGCTCCTGTCGGGTTCATTAAGGAGAAATGTGTCTG|13|2|2	0	-	3' UTR	1	42176539	42189809	13271	2	9	ENST00000372571.5	10951	22887	FOXJ3	forkhead box J3	protein_coding
ENSG00000117394	chr1	42927197	42927222	26	*	G2270.1|TCTTCATCATCTTCACTGTGCTCCTGG|21|2|2	0	-	Promoter (2-3kb)	1	42926249	42929499	3251	2	24	ENST00000674545.1	2277	6513	SLC2A1	solute carrier family 2 member 1	protein_coding
ENSG00000117394	chr1	42931075	42931112	38	*	G2273.1|CCATCTTTTCTGTTGGGGGCATGATTGGCTCCTTCTCTG|322|12|23	0	-	Promoter (<=1kb)	1	42926174	42931769	5596	2	24	ENST00000676254.1	657	6513	SLC2A1	solute carrier family 2 member 1	protein_coding
ENSG00000117394	chr1	42926735	42926771	37	*	G2268.1|CCTGAGTCTCCTGTGCCCACATCCCAGGCTTCACCCTG|17|2|2	0	-	Promoter (2-3kb)	1	42926249	42929499	3251	2	24	ENST00000674545.1	2728	6513	SLC2A1	solute carrier family 2 member 1	protein_coding
ENSG00000200169	chr1	44731122	44731167	46	*	G2282.1|CTCTGGTTTCTCTTCAAATCGTATAAATCTTTCGCCTTTTACTAAAG|44|5|8	0	-	Promoter (<=1kb)	1	44731055	44731170	116	2	1	ENST00000363299.1	3	26830	RNU5D-1	RNA, U5D small nuclear 1	snRNA
ENSG00000202444	chr1	44819937	44819973	37	*	G2284.1|CATAAATCTTTCGCCTTTTACTAAAGATTTCCGTGGAG|24|2|2	0	-	Promoter (<=1kb)	1	44819883	44819997	115	2	1	ENST00000365574.1	24	100873832	RNU5E-6P	RNA, U5E small nuclear 6, pseudogene	snRNA
ENSG00000132763	chr1	45511101	45511136	36	*	G2288.1|CGTTGTGGGCAGGCTACTGGTTTGTATGATGTATTAG|63|2|2	0	-	Promoter (1-2kb)	1	45509433	45510505	1073	1	15	ENST00000477188.1	1668	25974	MMACHC	metabolism of cobalamin associated C	protein_coding
ENSG00000159592	chr1	45627780	45627816	37	*	G2295.1|ATATTTTATTTTATTTTTGGCTGCTCGGGTAACTTTAG|105|7|8	0	-	Promoter (1-2kb)	1	45627957	45629715	1759	2	11	ENST00000467032.1	1899	60313	GPBP1L1	GC-rich promoter binding protein 1 like 1	protein_coding
ENSG00000228237	chr1	46678489	46678519	31	*	G2310.1|ATTCCGATGGAGATGGAAGATACTCATTCCTG|150|6|8	0	-	3' UTR	1	46674128	46692097	17970	1	5	ENST00000418985.1	4361	100130197	EFCAB14-AS1	EFCAB14 antisense RNA 1	lncRNA
ENSG00000228929	chr1	52772371	52772412	42	*	G2335.1|ACTTGCTCCTGATCTTCCTGAAGATCTCTACCATTTAATTAAG|24|3|4	0	-	Promoter (<=1kb)	1	52772194	52772648	455	2	1	ENST00000437890.1	236	729236	RPS13P2	ribosomal protein S13 pseudogene 2	processed_pseudogene
ENSG00000058804	chr1	53835610	53835634	25	*	G2347.1|CTTTTTGTTTATAGGTTTTGGGCTGG|216|3|3	0	-	Promoter (2-3kb)	1	53765478	53838296	72819	2	12	ENST00000371429.4	2662	55706	NDC1	NDC1 transmembrane nucleoporin	protein_coding
ENSG00000058804	chr1	53825865	53825901	37	*	G2345.1|AATATCATCTTTTTTTCCTACTGACTGGAGCATTTATG|15|2|2	0	-	Exon (ENST00000371429.4/ENSG00000058804.12, exon 5 of 18)	1	53765478	53838296	72819	2	12	ENST00000371429.4	12395	55706	NDC1	NDC1 transmembrane nucleoporin	protein_coding
ENSG00000116209	chr1	54036663	54036705	43	*	G2350.1|ATTTTAACTACAACTCTTGTCCTCTCGGTGATGGTATTGCTTTG|30|3|3	0	-	Promoter (<=1kb)	1	54032019	54036802	4784	2	12	ENST00000470395.1	97	9528	TMEM59	transmembrane protein 59	protein_coding
ENSG00000157216	chr1	54225622	54225661	40	*	G2352.1|TTTTACTCCCTCCCTTTCTGATCCATGTATATCATATTATG|24|3|3	0	-	3' UTR	1	54225433	54229455	4023	2	16	ENST00000528930.6	3794	23648	SSBP3	single stranded DNA binding protein 3	protein_coding
ENSG00000157216	chr1	54228338	54228378	41	*	G2358.1|ACCTCCTCTCCTCTTTCCACAGAATTCTCCTAACAACATAAG|148|4|4	0	-	Promoter (1-2kb)	1	54225433	54229455	4023	2	16	ENST00000528930.6	1077	23648	SSBP3	single stranded DNA binding protein 3	protein_coding
ENSG00000162600	chr1	58539462	58539493	32	*	G2375.1|TATATATACTCTGGTTTATCTTGCTGAAAGGCG|25|2|2	0	-	Promoter (<=1kb)	1	58467927	58538818	70892	2	12	ENST00000421528.6	-644	115209	OMA1	OMA1 zinc metallopeptidase	protein_coding
ENSG00000177606	chr1	58781382	58781427	46	*	G2380.1|AGCACTCTGAGTTTACCATTTGTAATAAAGTATATAATTTTTTTATG|92|3|3	0	-	Promoter (2-3kb)	1	58780791	58784047	3257	2	8	ENST00000371222.4	2620	3725	JUN	Jun proto-oncogene, AP-1 transcription factor subunit	protein_coding
ENSG00000177606	chr1	58780985	58781028	44	*	G2378.1|TCAAACATTTCAAAGTTTGGATTGTATCAAGTGGCATGTGCTGTG|33|2|2	0	-	3' UTR	1	58780791	58784047	3257	2	8	ENST00000371222.4	3019	3725	JUN	Jun proto-oncogene, AP-1 transcription factor subunit	protein_coding
ENSG00000162434	chr1	64833734	64833761	28	*	G2390.1|TATATCCTTTTATAACTCTACCACTTTGG|14|2|2	0	-	3' UTR	1	64839496	64841258	1763	2	13	ENST00000481702.1	7497	3716	JAK1	Janus kinase 1	protein_coding
ENSG00000223263	chr1	67413074	67413101	28	*	G2402.1|TCATTCATACCATTCACACCTAAAGACTG|142|3|4	0	-	3' UTR	1	67417214	67417318	105	1	1	ENST00000411331.1	-4113	106481891	RNU6-387P	RNA, U6 small nuclear 387, pseudogene	snRNA
ENSG00000223263	chr1	67411500	67411560	61	*	G2395.1|ATAAACTTGTGCTGGTGTTTTGGATCTTATGATGCTGAGCATGTTCTGCACTGGTGCTAATG|75|4|6	0	-	3' UTR	1	67417214	67417318	105	1	1	ENST00000411331.1	-5654	106481891	RNU6-387P	RNA, U6 small nuclear 387, pseudogene	snRNA
ENSG00000223263	chr1	67412685	67412718	34	*	G2400.1|TCAAATTTTATGCTGTGTGGAATACTAACTATATG|7|2|2	0	-	3' UTR	1	67417214	67417318	105	1	1	ENST00000411331.1	-4496	106481891	RNU6-387P	RNA, U6 small nuclear 387, pseudogene	snRNA
ENSG00000116717	chr1	67705268	67705296	29	*	G2421.1|TTGTCCTTTCTCTTAAAATACCCTTTACTG|98|3|5	0	-	3' UTR	1	67685676	67686586	911	1	13	ENST00000484245.1	19592	1647	GADD45A	growth arrest and DNA damage inducible alpha	protein_coding
ENSG00000116717	chr1	67704750	67704789	40	*	G2417.1|CAATCATCTCTCCTCTCTTGAAATCTTGCTGGACCTCTTAG|30|4|4	0	-	3' UTR	1	67685676	67686586	911	1	13	ENST00000484245.1	19074	1647	GADD45A	growth arrest and DNA damage inducible alpha	protein_coding
ENSG00000162613	chr1	77948687	77948711	25	*	G2451.1|TTAAATATATGGATGCAGACGACTTG|35|2|2	0	-	Promoter (<=1kb)	1	77944055	77948333	4279	2	17	ENST00000489495.5	-354	8880	FUBP1	far upstream element binding protein 1	protein_coding
ENSG00000162613	chr1	77956579	77956607	29	*	G2452.1|CAGGTGCACCAACTACAACTCAAACTAATG|78|3|4	0	-	Promoter (1-2kb)	1	77948970	77955458	6489	2	17	ENST00000487684.1	-1121	8880	FUBP1	far upstream element binding protein 1	protein_coding
ENSG00000212308	chr1	78375198	78375237	40	*	G2454.1|ATCTTGGAAGCTAAGCAGGGTAGGGCCTGGTTAGTACTTGG|24|2|22	0	-	Promoter (<=1kb)	1	78375164	78375268	105	2	1	ENST00000391006.1	31	100873278	RNA5SP23	RNA, 5S ribosomal pseudogene 23	rRNA_pseudogene
ENSG00000117155	chr1	84647404	84647443	40	*	G2460.1|ACTTACCTTAGACATGTGGACTGGAATTTTTTTCATTAATG|575|17|42	0	-	3' UTR	1	84650371	84652441	2071	2	17	ENST00000490476.1	4998	117178	SSX2IP	SSX family member 2 interacting protein	protein_coding
ENSG00000117155	chr1	84646225	84646259	35	*	G2458.1|TAATAATAATAAATGTAGGCTCAGCTCTTTCCCAGG|52|4|5	0	-	3' UTR	1	84650371	84652441	2071	2	17	ENST00000490476.1	6182	117178	SSX2IP	SSX family member 2 interacting protein	protein_coding
ENSG00000199318	chr1	87453290	87453336	47	*	G2485.1|TCTGATCTTGGAAGCTAAGCAGGGTCGGGTCTGGTTAGTACTCGGATG|37|2|32	0	-	Promoter (<=1kb)	1	87453240	87453373	134	2	1	ENST00000362448.1	37	100873290	RNA5SP52	RNA, 5S ribosomal pseudogene 52	rRNA_pseudogene
ENSG00000137944	chr1	88988255	88988293	39	*	G2489.1|ACAATTTCTTCTTCCAAAATCCTCGGATTCTCTACTTCTG|13|2|2	0	-	Promoter (<=1kb)	1	88935773	88988355	52583	2	18	ENST00000446900.6	62	56267	KYAT3	kynurenine aminotransferase 3	protein_coding
ENSG00000162654	chr1	89184627	89184663	37	*	G2496.1|TATCCATGTGTTCTCTTTGTTTGGCCCCCATTTATAAG|51|7|8	0	-	Promoter (<=1kb)	1	89181773	89185398	3626	2	9	ENST00000471938.1	735	115361	GBP4	guanylate binding protein 4	protein_coding
ENSG00000122482	chr1	91019558	91019599	42	*	G2498.1|ACTACATCTCAAAACAAAAAAACAAAAAAACTTTCATATTCTG|19|2|2	0	-	Promoter (1-2kb)	1	90915304	91021457	106154	2	21	ENST00000347275.9	1858	84146	ZNF644	zinc finger protein 644	protein_coding
ENSG00000162669	chr1	91387539	91387592	54	*	G2499.2|TTCCGGGGACAGTGCCAGGTGGGGAGTTTGACTGGGGCTGTACACCTGTCAAACG|71|6|39	0	-	Intron (ENST00000370425.8/ENSG00000162669.16, intron 4 of 38)	1	91394173	91404735	10563	2	16	ENST00000455133.1	17143	164045	HFM1	helicase for meiosis 1	protein_coding
ENSG00000162669	chr1	91387231	91387537	307	*	G2499.1|GTAACGCAGGTGTCCTAAGGCGAGCTCAGGGAGGACAGAAACCTCCCGTGGAGCAGAAGGGCAAAAGCTCGCTTGATCTTGATTTTCAGTACGAATACAGACCGTGAAAGCGGGGCCTCACGATCCTTCTGACCTTTTGGGTTTTAAGCAGGAGGTGTCAGAAAAGTTACCACAGGGATAACTGGCTTGTGGCGGCCAAGCGTTCATAGCGACGTCGCTTTTTGATCCTTCGATGTCGGCTCTTCCTATCATTGTGAAGCAGAATTCACCAAGCGTTGGATTGTTCACCCACTAATAGGGAACGTGAG|4887|73|5323	0	-	Intron (ENST00000370425.8/ENSG00000162669.16, intron 4 of 38)	1	91394173	91404735	10563	2	16	ENST00000455133.1	17198	164045	HFM1	helicase for meiosis 1	protein_coding
ENSG00000230667	chr1	92074289	92074329	41	*	G2505.1|AAGTTCATTTTTATCCCTTCCTGTCTGAACAAAAACTGTATG|211|7|7	0	-	Promoter (1-2kb)	1	92074533	92075441	909	2	6	ENST00000596516.2	1112	646817	SETSIP	SET like protein	protein_coding
ENSG00000230667	chr1	92073928	92073997	70	*	G2503.1|ATGTTTGGGTGGGTTAAGTGGGCATTTTGACAACATGGCTTCTCCTTTGGCATGTTTAATTGTGATATTTG|34|5|5	0	-	Promoter (1-2kb)	1	92074533	92075441	909	2	6	ENST00000596516.2	1444	646817	SETSIP	SET like protein	protein_coding
ENSG00000230667	chr1	92074154	92074201	48	*	G2504.1|TAGTAGTGCATAGAATTCTAGCTTTTTTCCTCCTTTCTCTGTATATTGG|224|13|21	0	-	Promoter (1-2kb)	1	92074533	92075441	909	2	6	ENST00000596516.2	1240	646817	SETSIP	SET like protein	protein_coding
ENSG00000233125	chr1	92228769	92228807	39	*	G2508.1|TTCCCCTTGGTATTTGTTTAATACCCTGTACATATCTTTG|263|9|11	0	-	Promoter (<=1kb)	1	92229018	92229435	418	2	3	ENST00000435871.1	628	100462767	ACTBP12	ACTB pseudogene 12	processed_pseudogene
ENSG00000233125	chr1	92228598	92228639	42	*	G2507.1|TGTCAGGGCTGAGTGTTCTGGGATTTCTCTAGAGGCTGGCAAG|949|9|27	0	-	Promoter (<=1kb)	1	92229018	92229435	418	2	3	ENST00000435871.1	796	100462767	ACTBP12	ACTB pseudogene 12	processed_pseudogene
ENSG00000137936	chr1	93583232	93583270	39	*	G2519.1|CTCATATATTTTATCATTCTGACTGTCCCAGCCTTCTATG|22|2|2	0	-	Promoter (1-2kb)	1	93561787	93585082	23296	2	18	ENST00000539242.5	1812	8412	BCAR3	BCAR3 adaptor protein, NSP family member	protein_coding
ENSG00000067334	chr1	93888794	93888847	54	*	G2526.1|TTTTAAATACTTATCTTGCCTCCATATCAATCCATTCTCATGAACCTCTGTATTG|85|7|7	0	-	3' UTR	1	93875666	93879918	4253	2	14	ENST00000460191.1	-8876	30836	DNTTIP2	deoxynucleotidyltransferase terminal interacting protein 2	protein_coding
ENSG00000067334	chr1	93887445	93887498	54	*	G2522.1|ACTCCATCTCAAAAAAAAAAAAAAACTCTTGTATCTCAATATTTTTAAACCACAG|143|2|5	0	-	3' UTR	1	93875666	93879918	4253	2	14	ENST00000460191.1	-7527	30836	DNTTIP2	deoxynucleotidyltransferase terminal interacting protein 2	protein_coding
ENSG00000067334	chr1	93888588	93888611	24	*	G2525.1|CTTCTTAACTCTTATTATAACCAAG|70|2|4	0	-	3' UTR	1	93875666	93879918	4253	2	14	ENST00000460191.1	-8670	30836	DNTTIP2	deoxynucleotidyltransferase terminal interacting protein 2	protein_coding
ENSG00000137962	chr1	94171750	94171790	41	*	G2531.1|TAATAAACTCATTTCTCTGTTTTCCCTCACAGCTTAAAAATG|11|2|2	0	-	3' UTR	1	94148988	94154829	5842	2	13	ENST00000546444.1	-16921	9411	ARHGAP29	Rho GTPase activating protein 29	protein_coding
ENSG00000117525	chr1	94530521	94530560	40	*	G2541.1|TCATCATCCTTGTCATCATCCTGGCTATATCTCTACACAAG|335|10|17	0	-	Exon (ENST00000334047.12/ENSG00000117525.14, exon 6 of 6)	1	94532997	94536164	3168	2	14	ENST00000478217.5	5604	2152	F3	coagulation factor III, tissue factor	protein_coding
ENSG00000117519	chr1	94897313	94897353	41	*	G2545.1|TTTCTACATGGAAGACTAAACTCATGCTTATTGCTAAATGTG|78|5|9	0	-	3' UTR	1	94897868	94901873	4006	2	16	ENST00000461018.5	4520	1266	CNN3	calponin 3	protein_coding
ENSG00000117519	chr1	94897166	94897201	36	*	G2544.1|ATTATATGTGTACTCATTCTCTTACCTAGCGAACAAG|14|2|2	0	-	3' UTR	1	94897868	94901873	4006	2	16	ENST00000461018.5	4672	1266	CNN3	calponin 3	protein_coding
ENSG00000221986	chr1	109311093	109311135	43	*	G2578.1|TCTCTCCTGTAGGCTTTTAATTCAATGGCAACTCTATTTCAAAG|12|2|2	0	-	3' UTR	1	109292365	109307011	14647	2	7	ENST00000357155.2	-4082	343263	MYBPHL	myosin binding protein H like	protein_coding
ENSG00000155366	chr1	112703742	112703765	24	*	G2598.1|GGGATGGTGCCTGTGGGAAGACCTG|10|2|2	0	-	Promoter (<=1kb)	1	112701338	112703653	2316	2	17	ENST00000473074.1	-89	389	RHOC	ras homolog family member C	protein_coding
ENSG00000116793	chr1	113762236	113762278	43	*	G2607.1|ACCACTGTCTCTTAAAATATAGCACTTTTCAATTCTCTCTAAAG|18|2|2	0	-	Promoter (2-3kb)	1	113749522	113759489	9968	2	16	ENST00000493212.1	-2747	10745	PHTF1	putative homeodomain transcription factor 1	protein_coding
ENSG00000197323	chr1	114392879	114392914	36	*	G2609.1|CCTGTAAATAATTCTTGTTATAATGCTCTGGAATGTG|15|2|2	0	-	3' UTR	1	114396258	114397838	1581	2	12	ENST00000492227.1	4924	51592	TRIM33	tripartite motif containing 33	protein_coding
ENSG00000242769	chr1	114705471	114705512	42	*	G2618.1|AATTCTAGTTTACCTCAAAATCCTTCTCTTTCCCCAAATTAAG|21|2|2	0	-	3' UTR	1	114697627	114697924	298	2	3	ENST00000484057.3	-7547	106481041	RN7SL432P	RNA, 7SL, cytoplasmic 432, pseudogene	misc_RNA
ENSG00000242769	chr1	114705956	114705994	39	*	G2620.1|TGACTGGCAGTGATTCTTTTTCTTAAAAATCTATTAAATT|14|2|2	0	-	3' UTR	1	114697627	114697924	298	2	3	ENST00000484057.3	-8032	106481041	RN7SL432P	RNA, 7SL, cytoplasmic 432, pseudogene	misc_RNA
ENSG00000242769	chr1	114706390	114706429	40	*	G2621.1|AAAATATAATTAATTGATACCTATGAGGATTTGGAGGCTTG|9|2|2	0	-	3' UTR	1	114697627	114697924	298	2	3	ENST00000484057.3	-8466	106481041	RN7SL432P	RNA, 7SL, cytoplasmic 432, pseudogene	misc_RNA
ENSG00000213281	chr1	114717459	114717510	52	*	G2634.1|TGGGTTGGGGGGTAACTTTACTACAATTAGTAAGTATGGTGCAGAATTTCATG|115|5|6	0	-	Promoter (<=1kb)	1	114704469	114716771	12303	2	5	ENST00000369535.5	-688	4893	NRAS	NRAS proto-oncogene, GTPase	protein_coding
ENSG00000213281	chr1	114717337	114717371	35	*	G2633.1|ATCACTGCAGCTTCTAGGACCCGGTTTCTTTTACTG|41|2|2	0	-	Promoter (<=1kb)	1	114704469	114716771	12303	2	5	ENST00000369535.5	-566	4893	NRAS	NRAS proto-oncogene, GTPase	protein_coding
ENSG00000213281	chr1	114707876	114707913	38	*	G2627.1|AATAACTACCTCCTCACTTGGCTGTCTGACCAGAGAATG|50|2|2	0	-	3' UTR	1	114704469	114716771	12303	2	5	ENST00000369535.5	8858	4893	NRAS	NRAS proto-oncogene, GTPase	protein_coding
ENSG00000213281	chr1	114707544	114707592	49	*	G2625.1|TTTGTTTATAATGTTATCGGCTCTATTCTCTAAACTGGCATCTGCTCTAG|2527|16|165	0	-	3' UTR	1	114704469	114716771	12303	2	5	ENST00000369535.5	9179	4893	NRAS	NRAS proto-oncogene, GTPase	protein_coding
ENSG00000213281	chr1	114717776	114717845	70	*	G2636.1|ACTGTTATCTTGTTGGCCCTATGAAATTCTGCACTTTTCATTATATACTCTACCTTCATTAATTACTTCTG|148|12|15	0	-	Promoter (1-2kb)	1	114704469	114716771	12303	2	5	ENST00000369535.5	-1005	4893	NRAS	NRAS proto-oncogene, GTPase	protein_coding
ENSG00000009307	chr1	114727013	114727055	43	*	G2642.1|TGGGGTGAAACTGACTATTGCTTTTCAAGCCAAGGATGTGGAAG|22|2|2	0	-	Promoter (<=1kb)	1	114720216	114726348	6133	2	16	ENST00000483030.1	-665	7812	CSDE1	cold shock domain containing E1	protein_coding
ENSG00000196505	chr1	117870216	117870254	39	*	G2658.1|ATAAACCACCAAGACTGTTCACATCATCTCTCTAACATTG|27|3|3	0	-	3' UTR	1	117870184	117887733	17550	2	11	ENST00000491626.5	17479	54834	GDAP2	ganglioside induced differentiation associated protein 2	protein_coding
ENSG00000134250	chr1	119992921	119992964	44	*	G2677.1|TACTTTCTTTTTTTTCTTTCTTTCCCACATCTCTTTATTTCTCTG|71|6|10	0	-	3' UTR	1	119950365	119987050	36686	2	20	ENST00000640021.1	-5871	4853	NOTCH2	notch receptor 2	protein_coding
ENSG00000134250	chr1	119913589	119913632	44	*	G2668.1|ACTTTCTTTTAAGGGCAGAAGCATTTTAGTTAATTGTAGATAAAG|53|2|2	0	-	3' UTR	1	119922495	119923905	1411	2	20	ENST00000493703.1	10273	4853	NOTCH2	notch receptor 2	protein_coding
ENSG00000134250	chr1	119993593	119993636	44	*	G2678.1|TCTTCTCATTTTCTTCTTTGTATTGTGCGTCCTAGACTTAGTTTG|9|2|2	0	-	3' UTR	1	119950365	119987050	36686	2	20	ENST00000640021.1	-6543	4853	NOTCH2	notch receptor 2	protein_coding
ENSG00000265808	chr1	120156148	120156185	38	*	G2681.1|CTTTCTCCTGCCCCTTCTTTACTTTCTCTACCACAGTTT|15|3|4	0	-	3' UTR	1	120157291	120160501	3211	2	4	ENST00000618538.1	4316	9554	SEC22B	SEC22 homolog B, vesicle trafficking protein	protein_coding
ENSG00000265808	chr1	120156053	120156112	60	*	G2680.1|CTAACATTTAAAAAATTTTCCTGCACCCAGTAGTTTCATATCCTGTAGACATCCTCTTAGG|27|4|4	0	-	3' UTR	1	120157291	120160501	3211	2	4	ENST00000618538.1	4389	9554	SEC22B	SEC22 homolog B, vesicle trafficking protein	protein_coding
ENSG00000188610	chr1	121168513	121168557	45	*	G2698.1|CTTTTCCTCTACTTCTACTTCCTCTCCCCCACCTTTTTCTGCCCAG|30|4|4	0	-	3' UTR	1	121182923	121183398	476	2	12	ENST00000616749.1	14841	653820	FAM72B	family with sequence similarity 72 member B	protein_coding
ENSG00000188610	chr1	121168580	121168618	39	*	G2698.2|ATTTATTTATTTTCCGTCTCTAATTAGTTACCTCAGTTTG|61|3|3	0	-	3' UTR	1	121182923	121183398	476	2	12	ENST00000616749.1	14780	653820	FAM72B	family with sequence similarity 72 member B	protein_coding
ENSG00000188610	chr1	121168017	121168064	48	*	G2695.1|CTAAACCTAAATAAGTTATCCTGTTCCCTAGGACCTTCTCTGTAAATAG|91|5|7	0	-	3' UTR	1	121182923	121183398	476	2	12	ENST00000616749.1	15334	653820	FAM72B	family with sequence similarity 72 member B	protein_coding
ENSG00000188610	chr1	121168446	121168480	35	*	G2697.1|ATTCTTTCACATATCACTCAGTTACCTCCCAATCTG|28|2|2	0	-	3' UTR	1	121182923	121183398	476	2	12	ENST00000616749.1	14918	653820	FAM72B	family with sequence similarity 72 member B	protein_coding
ENSG00000188610	chr1	121183656	121183693	38	*	G2700.1|CTCCCCTGTTCCTACTCAATAAATACTTCTTCTACTCCG|13|2|2	0	-	Promoter (<=1kb)	1	121167720	121183911	16192	2	12	ENST00000355228.8	218	653820	FAM72B	family with sequence similarity 72 member B	protein_coding
ENSG00000179571	chr1	143630037	143630079	43	*	G2704.1|TCCTGTGGGTCTTTGCCTCTGGGCTCTCTGCTCTGCATTTCTTG|11|2|2	0	-	Intron (ENST00000401087.3/ENSG00000179571.10, intron 1 of 15)	1	143595216	143635641	40426	2	10	ENST00000401087.3	5562	401967	NBPF17P	NBPF member 17, pseudogene	unprocessed_pseudogene
ENSG00000263513	chr1	143956159	143956202	44	*	G2715.1|TTTTCCTCTACTTCTACTTCCTCTCCCCCACCTTTTTCTGCCCAG|30|4|4	0	-	3' UTR	1	143955878	143971965	16088	2	6	ENST00000369175.4	15763	554282	FAM72C	family with sequence similarity 72 member C	protein_coding
ENSG00000263513	chr1	143955663	143955710	48	*	G2712.1|CTAAACCTAAATAAGTTATCCTGTTCCCTAGGACCTTCTCTGTAAATAG|91|5|7	0	-	3' UTR	1	143955878	143971965	16088	2	6	ENST00000369175.4	16255	554282	FAM72C	family with sequence similarity 72 member C	protein_coding
ENSG00000263513	chr1	143971307	143971344	38	*	G2717.1|CTCCCCTGTTCCTACTCAATAAATACTTCTTCTACTCCG|13|2|2	0	-	Promoter (<=1kb)	1	143955878	143971965	16088	2	6	ENST00000369175.4	621	554282	FAM72C	family with sequence similarity 72 member C	protein_coding
ENSG00000263513	chr1	143956092	143956126	35	*	G2714.1|ATTCTTTCACATATCACTCAGTTACCTCCCAATCTG|28|2|2	0	-	3' UTR	1	143955878	143971965	16088	2	6	ENST00000369175.4	15839	554282	FAM72C	family with sequence similarity 72 member C	protein_coding
ENSG00000276756	chr1	144290908	144290942	35	*	G2721.1|TTGGAGGTGTCTTGAGTGCACTGTGTGTGAGGCCTG|15|2|2	0	-	Exon (ENST00000611488.1/ENSG00000276756.4, exon 5 of 9)	1	144276484	144302541	26058	2	4	ENST00000620141.4	11599	101927429	LOC101927429	lysine methyltransferase 2C pseudogene	transcribed_unprocessed_pseudogene
ENSG00000266338	chr1	144451037	144451077	41	*	G2725.1|ATCAATAAATACTAAGGGAACTCAGAGGCCAGTGCTGGCATG|72|2|3	0	-	Intron (ENST00000581897.6/ENSG00000266338.6, intron 1 of 18)	1	144448826	144456761	7936	2	6	ENST00000578953.1	5684	284565	NBPF15	NBPF member 15	protein_coding
ENSG00000266338	chr1	144451646	144451682	37	*	G2726.1|ATTAAGGGCTGTTCAGGGTGTGCTTTGTTAAACAAATG|11|2|2	0	-	Intron (ENST00000581897.6/ENSG00000266338.6, intron 1 of 18)	1	144448826	144456761	7936	2	6	ENST00000578953.1	5079	284565	NBPF15	NBPF member 15	protein_coding
ENSG00000278099	chr1	144551838	144551874	37	*	G2736.1|TACTCCGGATGTGCTGACCCCTGCGATTTCCCCAAATG|100|2|2	0	-	Promoter (<=1kb)	1	144551779	144551943	165	2	1	ENST00000617626.1	69	6063	RNVU1-2A	RNA, variant U1 small nuclear 2A	snRNA
ENSG00000278099	chr1	144546455	144546498	44	*	G2733.1|CTTTTAAACCCGACTCAACTATTTCATTTCAAGTGTGCTGTTCTG|41|5|6	0	-	Distal Intergenic	1	144551779	144551943	165	2	1	ENST00000617626.1	5445	6063	RNVU1-2A	RNA, variant U1 small nuclear 2A	snRNA
ENSG00000278099	chr1	144551792	144551836	45	*	G2735.1|TGGGAAACTCGACTGCATAATTTGTGGTAGTGGGGGGCTGTGTCCG|19|3|4	0	-	Promoter (<=1kb)	1	144551779	144551943	165	2	1	ENST00000617626.1	107	6063	RNVU1-2A	RNA, variant U1 small nuclear 2A	snRNA
ENSG00000196369	chr1	144891538	144891563	26	*	G2739.1|TTAACAATCCTTTGGAAGTCACTACTG|8|2|2	0	-	3' UTR	1	144897236	144955446	58211	2	11	ENST00000621582.1	63883	647135	SRGAP2B	SLIT-ROBO Rho GTPase activating protein 2B	protein_coding
ENSG00000117281	chr1	145746498	145746536	39	*	G2756.1|ATGTTTCCACCTCCTTCTCCAACCTCTACCCCACCATTAG|28|2|3	0	-	3' UTR	1	145728328	145738493	10166	1	16	ENST00000584442.2	18170	11126	CD160	CD160 molecule	protein_coding
ENSG00000131779	chr1	145911822	145911864	43	*	G2760.1|CATCTCTCTCTTTCTTTTTTCAACCTTCTCATTCTCCTATCCAG|12|3|3	0	-	Promoter (<=1kb)	1	145911350	145912406	1057	2	11	ENST00000428634.1	542	8799	PEX11B	peroxisomal biogenesis factor 11 beta	protein_coding
ENSG00000131779	chr1	145911685	145911719	35	*	G2759.1|ATTTTTCCTCCTTCAAACTCCAAACATAATTTTTAA|18|2|2	0	-	Promoter (<=1kb)	1	145911350	145912406	1057	2	11	ENST00000428634.1	687	8799	PEX11B	peroxisomal biogenesis factor 11 beta	protein_coding
ENSG00000211451	chr1	145922424	145922445	22	*	G2762.1|TTAGCAGTAGAGCCGAGACTCAG|17|2|2	0	-	3' UTR	1	145919344	145925341	5998	1	12	ENST00000361928.2	3080	114814	GNRHR2	gonadotropin releasing hormone receptor 2 (pseudogene)	transcribed_unitary_pseudogene
ENSG00000234222	chr1	145925850	145925877	28	*	G2767.2|TCCTCTGTTGTCCAGGTGTTCTCTTCAAG|9|3|3	0	-	Promoter (<=1kb)	1	145926590	145927493	904	1	6	ENST00000596355.1	-713	105371260	LIX1L-AS1	LIX1L antisense RNA 1	lncRNA
ENSG00000234222	chr1	145926115	145926143	29	*	G2769.1|AAGCCCAGGCTGCTATGGAGGGACTCAATG|74|2|3	0	-	Promoter (<=1kb)	1	145926590	145927493	904	1	6	ENST00000596355.1	-447	105371260	LIX1L-AS1	LIX1L antisense RNA 1	lncRNA
ENSG00000234222	chr1	145925768	145925807	40	*	G2767.1|TGGAACTTGCTGTGTTTATATTTAATCTCTTACCGTATATG|77|4|4	0	-	Promoter (<=1kb)	1	145926590	145927493	904	1	6	ENST00000596355.1	-783	105371260	LIX1L-AS1	LIX1L antisense RNA 1	lncRNA
ENSG00000234222	chr1	145935530	145935566	37	*	G2774.1|TATTCCCTCTAAACATCTCCCCTACTCCCCCAGCTTAG|68|4|4	0	-	3' UTR	1	145941128	145948814	7687	1	6	ENST00000437207.1	-5562	105371260	LIX1L-AS1	LIX1L antisense RNA 1	lncRNA
ENSG00000234222	chr1	145935811	145935849	39	*	G2775.1|CTATCCCTTTCCTCCCCACCACTACCTTATTCCTTCTCTG|38|4|5	0	-	3' UTR	1	145941128	145948814	7687	1	6	ENST00000437207.1	-5279	105371260	LIX1L-AS1	LIX1L antisense RNA 1	lncRNA
ENSG00000264343	chr1	146152406	146152449	44	*	G2782.1|TACTTTCTTTTTTTTCTTTCTTTCCCACATCTCTTTATTTCTCTG|71|6|10	0	-	Intron (ENST00000612520.2/ENSG00000271425.9, intron 4 of 20)	1	146146203	146147754	1552	2	6	ENST00000479995.2	-4652	388677	NOTCH2NLA	notch 2 N-terminal like A	protein_coding
ENSG00000264343	chr1	146153078	146153121	44	*	G2783.1|TCTTCTCATTTTCTTCTTTGTATTGTGCGTCCTAGACTTAGTTTG|9|2|2	0	-	Intron (ENST00000612520.2/ENSG00000271425.9, intron 4 of 20)	1	146146203	146147754	1552	2	6	ENST00000479995.2	-5324	388677	NOTCH2NLA	notch 2 N-terminal like A	protein_coding
ENSG00000226015	chr1	147203130	147203171	42	*	G2798.1|TTTGTATTCTTGGCTGGATGTTATAATAAACATATTGTTACTG|130|11|13	0	-	Promoter (1-2kb)	1	147203276	147204932	1657	2	2	ENST00000413611.2	1761	644131	CCT8P1	chaperonin containing TCP1 subunit 8 pseudogene 1	processed_pseudogene
ENSG00000206585	chr1	148038766	148038808	43	*	G2802.1|GGAAACTCGACTGCATAATTTGTGGTAGTGGGGGACTGCGTCCG|133|4|4	0	-	Promoter (<=1kb)	1	148038753	148038916	164	2	1	ENST00000383858.1	108	26864	RNVU1-7	RNA, variant U1 small nuclear 7	snRNA
ENSG00000263956	chr1	148138585	148138621	37	*	G2808.1|ATTAAGGGCTGTTCAGGGTGTGCTTTGTTAAACAAATG|11|2|2	0	-	Promoter (<=1kb)	1	148104583	148137802	33220	2	7	ENST00000613531.1	-783	200030	NBPF11	NBPF member 11	protein_coding
ENSG00000263956	chr1	148136545	148136587	43	*	G2806.1|TCCTGTGGGTCTTTGCCTCTGGGCTCTCTGCTCTGCATTTCTTG|12|2|2	0	-	Promoter (1-2kb)	1	148104583	148137802	33220	2	7	ENST00000613531.1	1215	200030	NBPF11	NBPF member 11	protein_coding
ENSG00000274020	chr1	148302771	148302811	41	*	G2809.1|TGGCTCGCCGTGATCGTATAGTGGTTAGTACTCTGCGTTGTG|2125|12|58	0	-	Intron (ENST00000648583.1/ENSG00000224481.3, intron 1 of 3)	1	148290890	148297271	6382	2	4	ENST00000434245.3	-5500	388685	LINC01138	long intergenic non-protein coding RNA 1138	lncRNA
ENSG00000270629	chr1	148604020	148604063	44	*	G2814.1|TCTTCTCATTTTCTTCTTTGTATTGTGCGTCCTAGACTTAGTTTG|9|2|2	0	-	Intron (ENST00000606877.2/ENSG00000270629.6, intron 4 of 7)	1	148531385	148596011	64627	2	6	ENST00000619423.4	-8009	25832	NBPF14	NBPF member 14	protein_coding
ENSG00000270629	chr1	148603348	148603391	44	*	G2813.1|TACTTTCTTTTTTTTCTTTCTTTCCCACATCTCTTTATTTCTCTG|71|6|10	0	-	Intron (ENST00000606877.2/ENSG00000270629.6, intron 4 of 7)	1	148531385	148596011	64627	2	6	ENST00000619423.4	-7337	25832	NBPF14	NBPF member 14	protein_coding
ENSG00000269713	chr1	149086411	149086449	39	*	G2821.1|TTTCTTCAGACCCCCAATAAAACTCGTTTAATACTAAATG|10|2|2	0	-	Intron (ENST00000615421.4/ENSG00000269713.7, intron 4 of 28)	1	149055630	149082311	26682	2	7	ENST00000610300.4	-4100	400818	NBPF9	NBPF member 9	protein_coding
ENSG00000269713	chr1	149091593	149091635	43	*	G2822.1|TCCTGTGGGTCTTTGCCTCTGGGCTCTCTGCTCTGCATTTCTTG|12|2|2	0	-	Intron (ENST00000615421.4/ENSG00000269713.7, intron 3 of 28)	1	149055630	149082311	26682	2	7	ENST00000610300.4	-9282	400818	NBPF9	NBPF member 9	protein_coding
ENSG00000269713	chr1	149093629	149093665	37	*	G2825.1|ATTAAGGGCTGTTCAGGGTGTGCTTTGTTAAACAAATG|11|2|2	0	-	Intron (ENST00000615421.4/ENSG00000269713.7, intron 2 of 28)	1	149054027	149103539	49513	2	7	ENST00000615421.4	9874	400818	NBPF9	NBPF member 9	protein_coding
ENSG00000275229	chr1	149692836	149692867	32	*	G2831.1|TCTAGTGGCTAGGATTCGGCGCTTTCACCGCCT|57|2|2	0	-	Intron (ENST00000652343.1/ENSG00000277147.6, intron 6 of 6)	1	149700151	149700296	146	2	1	ENST00000615382.1	7429	106481615	RNU1-68P	RNA, U1 small nuclear 68, pseudogene	snRNA
ENSG00000270276	chr1	149860953	149861016	64	*	G2839.1|CTCGGCGTGGCGGCGTTAAGCGGATCTCTGGCCTCATTTACGAGGAGACCCGCGGTGTGCTGAAG|232|5|11	0	-	Promoter (<=1kb)	1	149854045	149861138	7094	2	2	ENST00000621520.1	122	554313	H4C15	H4 clustered histone 15	protein_coding
ENSG00000178096	chr1	149904348	149904400	53	*	G2845.1|TTCTGAGGCAGCTCCGCAGGACTGTGTGTGAATGTGTATGTATACTTACATATG|74|5|5	0	-	3' UTR	1	149899626	149900548	923	1	9	ENST00000369150.1	4722	51027	BOLA1	bolA family member 1	protein_coding
ENSG00000178096	chr1	149904773	149904812	40	*	G2849.1|TTTTGAGATGAAGCTGTACTCCCCATTTCCCACTGCCCTTG|42|3|3	0	-	3' UTR	1	149899626	149900548	923	1	9	ENST00000369150.1	5147	51027	BOLA1	bolA family member 1	protein_coding
ENSG00000178096	chr1	149903388	149903416	29	*	G2842.1|CTCTCCTGGGGAACCCTAAACCCAACTCTG|45|2|3	0	-	3' UTR	1	149899626	149900548	923	1	9	ENST00000369150.1	3762	51027	BOLA1	bolA family member 1	protein_coding
ENSG00000266187	chr1	150218675	150218711	37	*	G2857.2|TTTTATATTTTGTAGAAGTTTTCGGTCCTATTTTAATG|81|6|6	0	-	3' UTR	1	150211632	150211925	294	1	2	ENST00000581481.2	7043	106481757	RN7SL480P	RNA, 7SL, cytoplasmic 480, pseudogene	misc_RNA
ENSG00000266187	chr1	150218895	150218937	43	*	G2859.1|AAATTCCCTGTTCTAGTTCCTAACAATTCTCATTACATACTATG|96|3|4	0	-	3' UTR	1	150211632	150211925	294	1	2	ENST00000581481.2	7263	106481757	RN7SL480P	RNA, 7SL, cytoplasmic 480, pseudogene	misc_RNA
ENSG00000266187	chr1	150218612	150218638	27	*	G2857.1|TTCCTCAAGAATCTCCTTAAAAACTTTG|168|3|3	0	-	3' UTR	1	150211632	150211925	294	1	2	ENST00000581481.2	6980	106481757	RN7SL480P	RNA, 7SL, cytoplasmic 480, pseudogene	misc_RNA
ENSG00000266187	chr1	150218731	150218749	19	*	G2858.1|TTGTGGGTGGTATTTTCATG|41|2|3	0	-	3' UTR	1	150211632	150211925	294	1	2	ENST00000581481.2	7099	106481757	RN7SL480P	RNA, 7SL, cytoplasmic 480, pseudogene	misc_RNA
ENSG00000143401	chr1	150219494	150219531	38	*	G2860.1|ATACCACTCTGCAAAGTATTTCTAACCTTTAATTCCCAG|94|2|3	0	-	3' UTR	1	150220378	150226730	6353	2	15	ENST00000534437.1	7199	81611	ANP32E	acidic nuclear phosphoprotein 32 family member E	protein_coding
ENSG00000143401	chr1	150219869	150219911	43	*	G2861.1|ATCACCTTCCCTTCTTGTTTCACTCCCTCCCGCTCTCTCAAAAG|35|2|2	0	-	3' UTR	1	150220378	150226730	6353	2	15	ENST00000534437.1	6819	81611	ANP32E	acidic nuclear phosphoprotein 32 family member E	protein_coding
ENSG00000117362	chr1	150265956	150265978	23	*	G2872.1|ATAGATGAGCTCTGAGTTTCTCAG|98|2|2	0	-	Promoter (1-2kb)	1	150267097	150267696	600	2	13	ENST00000486720.1	1718	51107	APH1A	aph-1 homolog A, gamma-secretase subunit	protein_coding
ENSG00000117362	chr1	150265983	150266038	56	*	G2872.2|CCAAGAAAAGGGACCTAGTTTAGCCATTGCCCTGGAGATGAAATTAATGGAGGCTCA|794|9|24	0	-	Promoter (1-2kb)	1	150267097	150267696	600	2	13	ENST00000486720.1	1658	51107	APH1A	aph-1 homolog A, gamma-secretase subunit	protein_coding
ENSG00000117362	chr1	150267106	150267134	29	*	G2875.1|AGGAGACGGTACTGGGCTTTGGGCCTGGTG|170|4|4	0	-	Promoter (<=1kb)	1	150267097	150267696	600	2	13	ENST00000486720.1	562	51107	APH1A	aph-1 homolog A, gamma-secretase subunit	protein_coding
ENSG00000117362	chr1	150267402	150267450	49	*	G2876.1|TGGTGTCTTCTCTGTTATCAATATTTTGGCTGATGCACTTGGGCCAGGTG|29|4|4	0	-	Promoter (<=1kb)	1	150267097	150267696	600	2	13	ENST00000486720.1	246	51107	APH1A	aph-1 homolog A, gamma-secretase subunit	protein_coding
ENSG00000117362	chr1	150265729	150265828	100	*	G2870.1|GAACTCTTCTAACCTCCTTGGGCTATATTTTCTCTCCTCGAGTTGCTCCTCATGGCTGGGCTCATTTCGGTCCCTTTCTCCTTGGTCCCAGACCTTGGGGG|421|16|34	0	-	Promoter (1-2kb)	1	150267097	150267696	600	2	13	ENST00000486720.1	1868	51107	APH1A	aph-1 homolog A, gamma-secretase subunit	protein_coding
ENSG00000117362	chr1	150265640	150265679	40	*	G2869.1|TTTTAACCTCCTTAACCACCAGCATCCCTCCTCTCCCCAAG|163|6|8	0	-	Promoter (2-3kb)	1	150267097	150267696	600	2	13	ENST00000486720.1	2017	51107	APH1A	aph-1 homolog A, gamma-secretase subunit	protein_coding
ENSG00000118292	chr1	150268074	150268115	42	*	G2877.2|GCTGGTCTCCCTGCTCCTGGCCTCTGTGGTCTGGTTCATCTTG|652|5|15	0	-	Promoter (<=1kb)	1	150268200	150280916	12717	1	9	ENST00000369102.5	-85	79630	C1orf54	chromosome 1 open reading frame 54	protein_coding
ENSG00000118292	chr1	150268004	150268032	29	*	G2877.1|GCCTCCTGATTTTTGGTGCTGCTGTCTCTG|81|2|3	0	-	Promoter (<=1kb)	1	150268200	150280916	12717	1	9	ENST00000369102.5	-168	79630	C1orf54	chromosome 1 open reading frame 54	protein_coding
ENSG00000143384	chr1	150574712	150574733	22	*	G2881.1|TTTCATGTACATTCTGTGGGGGG|23|2|2	0	-	Promoter (<=1kb)	1	150560895	150574552	13658	2	14	ENST00000617352.1	-160	4170	MCL1	MCL1 apoptosis regulator, BCL2 family member	protein_coding
ENSG00000143384	chr1	150575682	150575725	44	*	G2889.1|ACCCTCCCTCCCCACCAAGAGTCCACAGACCTTTCATCTTTCACG|30|2|2	0	-	Promoter (1-2kb)	1	150560895	150574552	13658	2	14	ENST00000617352.1	-1130	4170	MCL1	MCL1 apoptosis regulator, BCL2 family member	protein_coding
ENSG00000143384	chr1	150576247	150576309	63	*	G2891.1|TTACTGATGACTTACAAATAATGGGCTCTGATTGGGCAATACTCATTTGAGTTCCTTCCATTTG|63|3|3	0	-	Promoter (1-2kb)	1	150560895	150574552	13658	2	14	ENST00000617352.1	-1695	4170	MCL1	MCL1 apoptosis regulator, BCL2 family member	protein_coding
ENSG00000143384	chr1	150576857	150576896	40	*	G2894.1|CTTTTCCTCTCTCTAATTAGCTTTCCCAGTATACTTCTTAG|20|2|2	0	-	Promoter (2-3kb)	1	150560895	150574552	13658	2	14	ENST00000617352.1	-2305	4170	MCL1	MCL1 apoptosis regulator, BCL2 family member	protein_coding
ENSG00000143384	chr1	150576580	150576620	41	*	G2892.1|TTTTTTTCATACCCTTTTGAACTTTGCAACTTCCGTAATTAG|435|12|28	0	-	Promoter (2-3kb)	1	150560895	150574552	13658	2	14	ENST00000617352.1	-2028	4170	MCL1	MCL1 apoptosis regulator, BCL2 family member	protein_coding
ENSG00000143384	chr1	150575309	150575346	38	*	G2887.1|AACATGACCTTTAGTCTGTGGACTCCATTTAAAAATAGG|1752|11|89	0	-	Promoter (<=1kb)	1	150560895	150574552	13658	2	14	ENST00000617352.1	-757	4170	MCL1	MCL1 apoptosis regulator, BCL2 family member	protein_coding
ENSG00000143420	chr1	150646277	150646311	35	*	G2911.1|CATAATGTTCACTGCCAAACTCCTTCTCATTTAATG|24|2|3	0	-	3' UTR	1	150625200	150629612	4413	2	19	ENST00000505321.1	-16665	2029	ENSA	endosulfine alpha	protein_coding
ENSG00000143420	chr1	150622404	150622431	28	*	G2904.1|GGGTTCTAGTTGAGCTCTGTAGATAAATG|33|2|2	0	-	3' UTR	1	150624622	150629116	4495	2	19	ENST00000513281.5	6685	2029	ENSA	endosulfine alpha	protein_coding
ENSG00000143420	chr1	150625042	150625080	39	*	G2908.1|TATCTCTTACAGTTTGCTCTGGCTCTCAAATAATATAAAG|70|3|5	0	-	3' UTR	1	150624622	150629116	4495	2	19	ENST00000513281.5	4036	2029	ENSA	endosulfine alpha	protein_coding
ENSG00000143418	chr1	150967089	150967123	35	*	G2920.1|CTGGGACTCTAATCATGGCTCTGCATGACTCTTCCG|82|3|4	0	-	Promoter (<=1kb)	1	150960583	150967631	7049	2	20	ENST00000482825.7	508	29956	CERS2	ceramide synthase 2	protein_coding
ENSG00000143418	chr1	150966507	150966532	26	*	G2919.1|CATATCTTCTGGGCCTACCTCATTTTG|18|2|2	0	-	Promoter (1-2kb)	1	150960583	150967631	7049	2	20	ENST00000482825.7	1099	29956	CERS2	ceramide synthase 2	protein_coding
ENSG00000143443	chr1	151052716	151052758	43	*	G2928.1|TCTCTTTCTAGTTAGGCCTCTAATCTTCTGTTTCTGTTTACCAG|37|2|2	0	-	3' UTR	1	151048663	151049713	1051	1	10	ENST00000473308.1	4053	54964	C1orf56	chromosome 1 open reading frame 56	protein_coding
ENSG00000163156	chr1	151160528	151160563	36	*	G2932.1|AGACTCCCCCTCAGCTTCTTCCTCATCTCCAACTATG|167|9|12	0	-	3' UTR	1	151156664	151169133	12470	1	12	ENST00000602841.5	3864	79005	SCNM1	sodium channel modifier 1	protein_coding
ENSG00000197747	chr1	151983275	151983314	40	*	G2943.1|ACCCTCTGGCTGTGGACAAAATAATGAAGGACCTGGACCAG|114|2|3	0	-	Exon (ENST00000368811.8/ENSG00000197747.9, exon 3 of 3)	1	151982918	151992578	9661	2	9	ENST00000368809.1	9264	6281	S100A10	S100 calcium binding protein A10	protein_coding
ENSG00000163191	chr1	152032610	152032644	35	*	G2946.1|CCTTCAAACCCACCCCCTTTCCTTCCAGCCTTTCTG|39|3|3	0	-	3' UTR	1	152032506	152037004	4499	2	6	ENST00000271638.3	4360	6282	S100A11	S100 calcium binding protein A11	protein_coding
ENSG00000188643	chr1	153608105	153608140	36	*	G2956.1|CTACACGGAGCTGGAGAAGGCAGTCATTGTCCTGGTG|23|3|3	0	-	Promoter (<=1kb)	1	153606975	153608322	1348	2	11	ENST00000368703.6	182	140576	S100A16	S100 calcium binding protein A16	protein_coding
ENSG00000143621	chr1	153662115	153662140	26	*	G2958.1|AAAACCCCTCTCTCAACTAATACTTTG|77|3|4	0	-	Promoter (2-3kb)	1	153662065	153664474	2410	2	17	ENST00000480213.1	2334	3608	ILF2	interleukin enhancer binding factor 2	protein_coding
ENSG00000143614	chr1	153807277	153807313	37	*	G2967.1|TCTACTTGTTACTATCCATCTCCAGGCTCTGGGCCGTG|48|2|2	0	-	3' UTR	1	153789030	153812038	23009	2	10	ENST00000637918.1	4725	57459	GATAD2B	GATA zinc finger domain containing 2B	protein_coding
ENSG00000143614	chr1	153809792	153809835	44	*	G2975.1|CTATAATTATTACCATTTTTAATGATGTTGTGTGTCCTCCCTTTG|17|2|2	0	-	Promoter (2-3kb)	1	153789030	153812038	23009	2	10	ENST00000637918.1	2203	57459	GATAD2B	GATA zinc finger domain containing 2B	protein_coding
ENSG00000160741	chr1	153960169	153960204	36	*	G2989.1|AAATCCTGCCCCAGGAGCTGGCCAGTTCTGAGCAAAG|176|4|4	0	-	Promoter (1-2kb)	1	153947669	153958615	10947	2	17	ENST00000303569.10	-1554	200186	CRTC2	CREB regulated transcription coactivator 2	protein_coding
ENSG00000160741	chr1	153959524	153959569	46	*	G2983.1|TATCTTCTCTGGCCTCTCCAGTCCTGCTTACTCCTCTATTTTTAAAG|29|4|4	0	-	Promoter (<=1kb)	1	153947669	153958615	10947	2	17	ENST00000303569.10	-909	200186	CRTC2	CREB regulated transcription coactivator 2	protein_coding
ENSG00000160741	chr1	153959936	153959956	21	*	G2986.1|CTTTGGGGCTATCTGACTAATG|40|2|2	0	-	Promoter (1-2kb)	1	153947669	153958615	10947	2	17	ENST00000303569.10	-1321	200186	CRTC2	CREB regulated transcription coactivator 2	protein_coding
ENSG00000160741	chr1	153959602	153959645	44	*	G2984.1|CCTACCCTCATACCTATCTCCCTCCTCCCATCTCCTAGGGGACTG|39|2|2	0	-	Promoter (<=1kb)	1	153947669	153958615	10947	2	17	ENST00000303569.10	-987	200186	CRTC2	CREB regulated transcription coactivator 2	protein_coding
ENSG00000143552	chr1	154157459	154157493	35	*	G3004.1|TCTTTTTCGCCAAACTGTCTCTGCCTCTTCCCGGAG|122|2|3	0	-	Promoter (2-3kb)	1	153992694	154155116	162423	2	9	ENST00000271854.3	-2343	91181	NUP210L	nucleoporin 210 like	protein_coding
ENSG00000143552	chr1	154157497	154157545	49	*	G3004.2|ATCTTTAACTGGAAGGCTGCTTTCTCCTTTCACCACCCCCTCCTTCCCTG|182|7|12	0	-	Promoter (2-3kb)	1	153992694	154155116	162423	2	9	ENST00000271854.3	-2381	91181	NUP210L	nucleoporin 210 like	protein_coding
ENSG00000143552	chr1	154156919	154156987	69	*	G3002.1|AAGTTACCAAATTAAGATGGTAAGACCTCTGAGACCAAAATTTTGTCCCATCTCTACCCCCTCACAACTG|138|6|7	0	-	Promoter (1-2kb)	1	153992694	154155116	162423	2	9	ENST00000271854.3	-1803	91181	NUP210L	nucleoporin 210 like	protein_coding
ENSG00000143552	chr1	154156572	154156602	31	*	G2998.2|TCCGTGGGCTGGCAGTTTGTTGATCTTTTAAG|112|8|9	0	-	Promoter (1-2kb)	1	153992694	154155116	162423	2	9	ENST00000271854.3	-1456	91181	NUP210L	nucleoporin 210 like	protein_coding
ENSG00000143552	chr1	154156505	154156539	35	*	G2998.1|TAAGGTTTCTAGGAGGTCTGTTAGGTGTACATCCTG|154|2|2	0	-	Promoter (1-2kb)	1	153992694	154155116	162423	2	9	ENST00000271854.3	-1389	91181	NUP210L	nucleoporin 210 like	protein_coding
ENSG00000163263	chr1	154206860	154206893	34	*	G3009.1|ATCTACTTTAATTCCACACTCTCATTAATAAATTG|71|4|6	0	-	Promoter (<=1kb)	1	154199085	154206333	7249	2	7	ENST00000368525.4	-527	388701	C1orf189	chromosome 1 open reading frame 189	protein_coding
ENSG00000160710	chr1	154584339	154584380	42	*	G3024.1|TGGATTACGCAGACCCCTCTACTTCCCCTCTTTCCCTTCTGAG|32|2|2	0	-	3' UTR	1	154582077	154587767	5691	2	18	ENST00000492630.2	3387	103	ADAR	adenosine deaminase RNA specific	protein_coding
ENSG00000160710	chr1	154584728	154584749	22	*	G3026.1|GTCGTAGCATTCCTCATCACATG|22|2|2	0	-	3' UTR	1	154582077	154587767	5691	2	18	ENST00000492630.2	3018	103	ADAR	adenosine deaminase RNA specific	protein_coding
ENSG00000163348	chr1	154963306	154963334	29	*	G3045.1|CAAACAGTTCTTGGACCCCTGAATTCAATG|97|2|2	0	-	Promoter (<=1kb)	1	154959638	154963853	4216	2	4	ENST00000483463.1	519	90780	PYGO2	pygopus family PHD finger 2	protein_coding
ENSG00000163348	chr1	154963642	154963721	80	*	G3047.1|TGTTCTGTGGGCTTGGCCTTGTGTCAGAGCTGGGAGTAGCATGGACTCTGGGTTTCATATCCAGCTGAGTGAGAGGGTTTG|200|9|9	0	-	Promoter (<=1kb)	1	154959638	154963853	4216	2	4	ENST00000483463.1	132	90780	PYGO2	pygopus family PHD finger 2	protein_coding
ENSG00000163348	chr1	154962911	154962954	44	*	G3040.1|AATTTGGGCCTCTTGTACAGTTAACTCTCCCAGGTGGATTTTGTG|32|3|3	0	-	Promoter (<=1kb)	1	154958740	154962036	3297	2	4	ENST00000368456.1	-875	90780	PYGO2	pygopus family PHD finger 2	protein_coding
ENSG00000163348	chr1	154963050	154963080	31	*	G3041.1|TATATACATTTCATAAGGCCTGCCCTCCCATG|49|3|3	0	-	Promoter (<=1kb)	1	154959638	154963853	4216	2	4	ENST00000483463.1	773	90780	PYGO2	pygopus family PHD finger 2	protein_coding
ENSG00000163348	chr1	154962630	154962670	41	*	G3039.1|CCTAGGCCTGTGAGGTAACTGGGATCGCACCTTTTATACCAG|31|2|2	0	-	Promoter (<=1kb)	1	154958740	154962036	3297	2	4	ENST00000368456.1	-594	90780	PYGO2	pygopus family PHD finger 2	protein_coding
ENSG00000160767	chr1	155256107	155256128	22	*	G3054.1|ACAGGCGTGTGGGGAGTTCACTG|159|3|5	0	-	Promoter (<=1kb)	1	155252749	155255483	2735	2	21	ENST00000481822.1	-624	10712	FAM189B	family with sequence similarity 189 member B	protein_coding
ENSG00000160767	chr1	155256752	155256795	44	*	G3056.1|ACAGTGGCTGGATCTCTGCTCTGGTGGTGCCGAAGGGCAACACAG|23|2|2	0	-	Promoter (1-2kb)	1	155252749	155255483	2735	2	21	ENST00000481822.1	-1269	10712	FAM189B	family with sequence similarity 189 member B	protein_coding
ENSG00000143622	chr1	155913096	155913145	50	*	G3073.1|AATACTTTGCAGGCTGGCTTTGTATAAACTTATCCTCTGGTTTCCTATATG|62|4|8	0	-	Promoter (1-2kb)	1	155898837	155911404	12568	2	11	ENST00000651853.1	-1692	6016	RIT1	Ras like without CAAX 1	protein_coding
ENSG00000277817	chr1	155947407	155947437	31	*	G3079.1|TCCCTTTCTCCTCTCCCCTCAACCTCTTACTG|23|2|2	0	-	3' UTR	1	155951273	155951336	64	2	1	ENST00000619620.1	3899	102465442	MIR6738	microRNA 6738	miRNA
ENSG00000160803	chr1	156035308	156035328	21	*	G3087.1|TAAATAAATGGCGTGGTCTTTG|90|2|2	0	-	3' UTR	1	156041872	156042538	667	2	8	ENST00000459954.1	7210	56893	UBQLN4	ubiquilin 4	protein_coding
ENSG00000160803	chr1	156036529	156036569	41	*	G3093.1|TAACTCTCTTCCTTCTTTTTCTCCCTACCCCCCAACCCCTAG|45|4|7	0	-	3' UTR	1	156041872	156042538	667	2	8	ENST00000459954.1	5969	56893	UBQLN4	ubiquilin 4	protein_coding
ENSG00000160803	chr1	156036650	156036684	35	*	G3094.1|CAATCTTTAAACTTTCAGTGGCTGTGCAGAGTCGAG|12|2|2	0	-	3' UTR	1	156041872	156042538	667	2	8	ENST00000459954.1	5854	56893	UBQLN4	ubiquilin 4	protein_coding
ENSG00000160803	chr1	156036393	156036436	44	*	G3092.1|CACTTTTTGGTGGGAACTGTTGGAAATTCCAGGGTAAGGAGGAAG|76|2|2	0	-	3' UTR	1	156041872	156042538	667	2	8	ENST00000459954.1	6102	56893	UBQLN4	ubiquilin 4	protein_coding
ENSG00000198952	chr1	156267514	156267544	31	*	G3107.1|CTTTCCTCCCGGACCTTCTCATCTTTCAAATG|18|2|3	0	-	Promoter (<=1kb)	1	156266137	156267588	1452	2	8	ENST00000489907.2	44	23381	SMG5	SMG5 nonsense mediated mRNA decay factor	protein_coding
ENSG00000198952	chr1	156250480	156250516	37	*	G3106.1|CACCTGTAGTCACCCCACCACACGCAGACTCATGCACG|20|2|2	0	-	Promoter (<=1kb)	1	156250033	156251380	1348	2	8	ENST00000476954.1	864	23381	SMG5	SMG5 nonsense mediated mRNA decay factor	protein_coding
ENSG00000163468	chr1	156317453	156317487	35	*	G3111.1|TACATCCAGCAGCTCTGTGAGGACATTATCCAACTG|58|3|3	0	-	3' UTR	1	156308992	156325089	16098	2	15	ENST00000368261.7	7602	7203	CCT3	chaperonin containing TCP1 subunit 3	protein_coding
ENSG00000183856	chr1	156525623	156525656	34	*	G3120.1|TCACCTTAGGTTGGGGCAACAGATTCTCACTCATG|134|2|2	0	-	3' UTR	1	156536831	156538861	2031	2	11	ENST00000476565.1	13205	128239	IQGAP3	IQ motif containing GTPase activating protein 3	protein_coding
ENSG00000183856	chr1	156525434	156525475	42	*	G3119.1|TTGTCCCCACATCTACCCAACTTCCTGTACTGTTGCCCTTCTG|18|2|2	0	-	3' UTR	1	156536831	156538861	2031	2	11	ENST00000476565.1	13386	128239	IQGAP3	IQ motif containing GTPase activating protein 3	protein_coding
ENSG00000143319	chr1	156721917	156721942	26	*	G3136.1|CCTCTAAAAACTCAAATTATTCCCTTG|31|3|3	0	-	3' UTR	1	156721891	156725867	3977	2	17	ENST00000472824.2	3925	81875	ISG20L2	interferon stimulated exonuclease gene 20 like 2	protein_coding
ENSG00000143314	chr1	156742421	156742517	97	*	G3138.4|ACCCCTAACCCTTTGTGTGCTCTCCATTCTGCTCCTTCCCCATCGTTGCCCCCATTTCTGAGGTGCACTGGGAGGCTCCCCTTCTATTTGGGGCTTGA|381|13|25	0	-	Promoter (<=1kb)	1	156737530	156741590	4061	2	12	ENST00000434558.5	-831	79590	MRPL24	mitochondrial ribosomal protein L24	protein_coding
ENSG00000143314	chr1	156742619	156742657	39	*	G3139.1|ACTCCTAGCTGTCCTTTTTCCTCTCCACACAGTGCTCAAG|41|2|3	0	-	Promoter (1-2kb)	1	156737530	156741590	4061	2	12	ENST00000434558.5	-1029	79590	MRPL24	mitochondrial ribosomal protein L24	protein_coding
ENSG00000143314	chr1	156742350	156742417	68	*	G3138.3|ACTTTCTTTTTGTAGCTGGGGCTTTGATGTTCCTTCCAGTGTCATTTCTCATCCACATACCCTGACCTG|311|11|22	0	-	Promoter (<=1kb)	1	156737530	156741590	4061	2	12	ENST00000434558.5	-760	79590	MRPL24	mitochondrial ribosomal protein L24	protein_coding
ENSG00000143314	chr1	156742821	156742852	32	*	G3140.1|ACAACACCCATTTTTCCTTTTGCCGACCCCAAG|5|2|2	0	-	Promoter (1-2kb)	1	156737530	156741590	4061	2	12	ENST00000434558.5	-1231	79590	MRPL24	mitochondrial ribosomal protein L24	protein_coding
ENSG00000143314	chr1	156742288	156742316	29	*	G3138.2|TAACCCACTGAGAGGACAGAGAGAAATAAG|54|3|4	0	-	Promoter (<=1kb)	1	156737530	156741590	4061	2	12	ENST00000434558.5	-698	79590	MRPL24	mitochondrial ribosomal protein L24	protein_coding
ENSG00000143314	chr1	156742136	156742284	149	*	G3138.1|CCCTCTCCCACCCTCTTCCTACTGGTCTCTCTATGCCTCTCTACAGTCTCGTCTCTTTTACCCTGGCCCCTCTCCCTTGGGCTCTGATGAAAAATTGCTGACTGTAGCTTTGGAAGTTTAGCTCTGAGAACCGTAGATGATTTCAGTTCT|441|18|26	0	-	Promoter (<=1kb)	1	156737530	156741590	4061	2	12	ENST00000434558.5	-546	79590	MRPL24	mitochondrial ribosomal protein L24	protein_coding
ENSG00000143314	chr1	156742668	156742817	150	*	G3139.2|TTTTGGGAGTTGTAGTTAATCATCAAGAGAATTTGGGGCTTCCAAGTTGTTCGGGCCAAGGACCTGAGACCTGAAGGGTTGACTTTACCCATTTGGGTGGGAGTGTTGAGCATCTGTCCCCCTTTAGATCTCTGAAGCCACAAATAGGATG|820|24|47	0	-	Promoter (1-2kb)	1	156737530	156741590	4061	2	12	ENST00000434558.5	-1078	79590	MRPL24	mitochondrial ribosomal protein L24	protein_coding
ENSG00000143321	chr1	156743073	156743117	45	*	G3142.1|ACACCCTTCTCCCACTCTCCTAGGCATTCTGGACCTCTGGGTTGGG|121|2|2	0	-	Promoter (1-2kb)	1	156743307	156744276	970	2	19	ENST00000477306.1	1159	3068	HDGF	heparin binding growth factor	protein_coding
ENSG00000143321	chr1	156743235	156743263	29	*	G3144.1|CTCTCACCTCTAGGTCCCCATACTCCTATG|12|2|2	0	-	Promoter (1-2kb)	1	156743307	156744276	970	2	19	ENST00000477306.1	1013	3068	HDGF	heparin binding growth factor	protein_coding
ENSG00000143321	chr1	156743151	156743194	44	*	G3143.1|AGGCCACTGTGTTCCTTCCGCTTGGAGCTATTTTCCAGGCTTCTG|168|5|5	0	-	Promoter (1-2kb)	1	156743307	156744276	970	2	19	ENST00000477306.1	1082	3068	HDGF	heparin binding growth factor	protein_coding
ENSG00000143321	chr1	156743341	156743407	67	*	G3145.2|CTGTCTGGGTGCTACTGGGGAAACTGGCCATGGCCTGCAAACTGGGAACCCCTTTCCCACCCCAACCT|197|4|6	0	-	Promoter (<=1kb)	1	156743307	156744276	970	2	19	ENST00000477306.1	869	3068	HDGF	heparin binding growth factor	protein_coding
ENSG00000143321	chr1	156743296	156743338	43	*	G3145.1|CTCTCCTCTTCTACTCACTTTTCCCACTCCAAGCCCAGCCCATG|159|7|10	0	-	Promoter (<=1kb)	1	156743307	156744276	970	2	19	ENST00000477306.1	938	3068	HDGF	heparin binding growth factor	protein_coding
ENSG00000235700	chr1	157122348	157122376	29	*	G3154.1|ATTTGCACTGCACTCTGGGGTTGGGGTTGG|62|3|4	0	-	3' UTR	1	157128362	157128671	310	1	1	ENST00000422857.1	-5986	360155	CYCSP52	CYCS pseudogene 52	processed_pseudogene
ENSG00000158710	chr1	159918559	159918623	65	*	G3156.4|CTTACTAATACATTCCCTTCCCCATAGCCATCAAAACTGGACCAACTGGCCTCTTCCTTTCCCCTG|120|3|6	0	-	3' UTR	1	159918107	159923717	5611	2	15	ENST00000368096.5	5094	8407	TAGLN2	transgelin 2	protein_coding
ENSG00000158710	chr1	159918790	159918820	31	*	G3158.1|ATGCCACGCCAGATCCTCTGATCCCACCCCAG|277|2|3	0	-	3' UTR	1	159918107	159923717	5611	2	15	ENST00000368096.5	4897	8407	TAGLN2	transgelin 2	protein_coding
ENSG00000158710	chr1	159918324	159918540	217	*	G3156.3|CCTCAGTCCCTCACCGCCATGCCCTGGCCTATTCTGTCTCTCCTTCTTCCCCCTGGCCTGTTCTGTCTCTGAGCTCTGTGTCCTCCGTTCATTCCATGGCTGGGAGTCACTGATGCTGCCTCTGCCTTCTGATGCTGGACTGGCCTTGCTTCTACAAGTATGCTTCTCCCACAGCTGTGGCTGCAGGAACTTAATTTATAGGGAGGAGCCTGTGGCAG|1158|27|57	0	-	3' UTR	1	159918107	159923717	5611	2	15	ENST00000368096.5	5177	8407	TAGLN2	transgelin 2	protein_coding
ENSG00000158710	chr1	159918212	159918259	48	*	G3156.2|CAGGGGCCCTCGTGGCTTCTCATTTTCCATTCCCTTCACTGTGGCTAAG|79|4|4	0	-	3' UTR	1	159918107	159923717	5611	2	15	ENST00000368096.5	5458	8407	TAGLN2	transgelin 2	protein_coding
ENSG00000158710	chr1	159919664	159919704	41	*	G3161.1|CATTAACACCACTGACATCTTCCAAACTGTGGACCTCTGGGA|20|2|2	0	-	Exon (ENST00000368096.5/ENSG00000158710.15, exon 3 of 5)	1	159918107	159923717	5611	2	15	ENST00000368096.5	4013	8407	TAGLN2	transgelin 2	protein_coding
ENSG00000158710	chr1	159918144	159918195	52	*	G3156.1|ATGGAGAGGGAGGGCTGCCTACCATGGTCTGGGGCTTGAGGAAGATGAGTTTG|1489|9|49	0	-	3' UTR	1	159918107	159923717	5611	2	15	ENST00000368096.5	5522	8407	TAGLN2	transgelin 2	protein_coding
ENSG00000143315	chr1	160030058	160030099	42	*	G3164.1|TCTTAACTTTTAACACCCATCTTTTCTTTCTAAAGCTTTCCTG|10|3|3	0	-	Promoter (1-2kb)	1	160024953	160031990	7038	2	8	ENST00000368090.5	1891	93183	PIGM	phosphatidylinositol glycan anchor biosynthesis class M	protein_coding
ENSG00000162735	chr1	160289430	160289470	41	*	G3173.1|ACTAGGCCACACCAACTCTTAATCATCTCCCATTTTCCTTAG|46|6|7	0	-	3' UTR	1	160282071	160286348	4278	2	19	ENST00000533699.5	-3082	5824	PEX19	peroxisomal biogenesis factor 19	protein_coding
ENSG00000162735	chr1	160278926	160278961	36	*	G3170.1|ATTCTCCTCTCTCTAGGTGCTGAGCCCTCACCTCCCT|25|2|2	0	-	Promoter (1-2kb)	1	160277302	160280082	2781	2	19	ENST00000467711.5	1121	5824	PEX19	peroxisomal biogenesis factor 19	protein_coding
ENSG00000162735	chr1	160289867	160289899	33	*	G3175.1|AAAACTCTGGGCTGGGTGGAGTGGCTCATACCTG|114|3|5	0	-	3' UTR	1	160282071	160286348	4278	2	19	ENST00000533699.5	-3519	5824	PEX19	peroxisomal biogenesis factor 19	protein_coding
ENSG00000162735	chr1	160278984	160279024	41	*	G3171.1|AATTCTCTAAAGGGAAAGGGCTTTTGCATCTAATCACAATAG|91|3|5	0	-	Promoter (1-2kb)	1	160277302	160280082	2781	2	19	ENST00000467711.5	1058	5824	PEX19	peroxisomal biogenesis factor 19	protein_coding
ENSG00000162755	chr1	161100625	161100650	26	*	G3178.1|ACTCCCACTTCTAATTTCTCTTTATTG|303|8|20	0	-	Promoter (1-2kb)	1	161099508	161100346	839	1	14	ENST00000475934.1	1117	126823	KLHDC9	kelch domain containing 9	protein_coding
ENSG00000173110	chr1	161523886	161523916	31	*	G3195.1|CATTGGTGGTTCAGTGGTAGAATTCTCGCCTG|101|3|4	0	-	Promoter (<=1kb)	1	161524540	161526894	2355	1	8	ENST00000309758.6	-624	3310	HSPA6	heat shock protein family A (Hsp70) member 6	protein_coding
ENSG00000143183	chr1	165743244	165743286	43	*	G3205.1|CTTCCTTTTACCCCTCTTTCTTACATCCAAGGACTGTCTCATCG|42|3|3	0	-	3' UTR	1	165743169	165768837	25669	2	18	ENST00000481278.5	25551	54499	TMCO1	transmembrane and coiled-coil domains 1	protein_coding
ENSG00000143162	chr1	167541385	167541421	37	*	G3210.1|CTTTTTAAAAATACTTCTACTCTTAACAATTACCTAAG|252|9|11	0	-	3' UTR	1	167541013	167553762	12750	2	9	ENST00000370509.5	12341	8804	CREG1	cellular repressor of E1A stimulated genes 1	protein_coding
ENSG00000230547	chr1	171270649	171270693	45	*	G3214.1|TTCTTGTTGGTGCACAGCACAAATTAGTTATATATGGGGATGGTAG|122|9|10	0	-	Promoter (<=1kb)	1	171270954	171271590	637	2	1	ENST00000413899.1	897	100419996	HMGB1P11	high mobility group box 1 pseudogene 11	processed_pseudogene
ENSG00000230364	chr1	171683127	171683170	44	*	G3218.1|AAGAAGCCTGCTGCATAAACTCTTAAATTTGATTATTCCATAAAG|59|4|4	0	-	Promoter (1-2kb)	1	171683128	171684438	1311	2	1	ENST00000428881.1	1268	391135	RPL4P3	ribosomal protein L4 pseudogene 3	processed_pseudogene
ENSG00000117533	chr1	171713443	171713484	42	*	G3220.1|ATGTCTACGGCCATACCACCCTGAATGCGCCCGATCTCGTCTA|75|5|48	0	-	Intron (ENST00000236192.12/ENSG00000117533.15, intron 4 of 7)	1	171701092	171742060	40969	2	15	ENST00000474047.5	28576	8674	VAMP4	vesicle associated membrane protein 4	protein_coding
ENSG00000234741	chr1	173864152	173864219	68	*	G3227.1|AATACATGATGATCTCAATCCAACTTGAACTCTCTCACTGATTACTTGATGACAATAAAATATCTGATA|612|14|21	0	-	Promoter (<=1kb)	1	173863902	173864871	970	2	8	ENST00000454813.1	652	60674	GAS5	growth arrest specific 5	lncRNA
ENSG00000234741	chr1	173866636	173866666	31	*	G3236.1|AGGATCTTAACCACCATTATCTTAACTGAGGC|66|2|2	0	-	Promoter (<=1kb)	1	173864484	173867030	2547	2	8	ENST00000422008.5	364	60674	GAS5	growth arrest specific 5	lncRNA
ENSG00000234741	chr1	173867679	173867706	28	*	G3239.1|AGTAATGATGAATGCCAACCGCTCTGATG|395|6|13	0	-	Promoter (<=1kb)	1	173865244	173867689	2446	2	8	ENST00000432536.5	0	60674	GAS5	growth arrest specific 5	lncRNA
ENSG00000234741	chr1	173864369	173864445	77	*	G3228.1|AACCAATGATGTAATGATTCTGCCAAATGAAATATAATGATATCACTGTAAAACCGTTCCATTTTGATTCTGAGGTTA|152|9|10	0	-	Promoter (<=1kb)	1	173863902	173864871	970	2	8	ENST00000454813.1	426	60674	GAS5	growth arrest specific 5	lncRNA
ENSG00000234741	chr1	173864825	173864862	38	*	G3230.1|CAATATTAAGTCTTTCGCTCCTATCTGATGTATCTGGCG|226|6|9	0	-	Promoter (<=1kb)	1	173863902	173864871	970	2	8	ENST00000454813.1	9	60674	GAS5	growth arrest specific 5	lncRNA
ENSG00000234741	chr1	173866001	173866028	28	*	G3234.1|CCTGGATGATGATAAGCAAATGCTGACTG|1072|6|35	0	-	Promoter (<=1kb)	1	173863901	173866206	2306	2	8	ENST00000414075.5	178	60674	GAS5	growth arrest specific 5	lncRNA
ENSG00000135870	chr1	173934541	173934578	38	*	G3240.1|AGCCAAAGACTTGTGCTTTACTCTGTTTTGGTTTTGGGG|143|7|7	0	-	3' UTR	1	173938576	173941449	2874	2	12	ENST00000479099.2	6871	149041	RC3H1	ring finger and CCCH-type domains 1	protein_coding
ENSG00000143322	chr1	179102974	179103000	27	*	G3255.1|ATGTTGACAGTGTCTTTTTTAACCTATG|172|6|12	0	-	3' UTR	1	179116857	179119484	2628	2	21	ENST00000662960.1	16484	27	ABL2	ABL proto-oncogene 2, non-receptor tyrosine kinase	protein_coding
ENSG00000169905	chr1	179865205	179865248	44	*	G3266.1|TTTGGGCGTCTCTCTCTGTCACTGTTGTCTCTTGCTGTCACATTG|14|2|2	0	-	5' UTR	1	179873706	179877772	4067	2	13	ENST00000483123.1	12524	163590	TOR1AIP2	torsin 1A interacting protein 2	protein_coding
ENSG00000135821	chr1	182384332	182384369	38	*	G3278.1|TTCTTCATCCCACTCCAACTCTTCCCCCTCTCCCAGTTG|49|4|5	0	-	Promoter (1-2kb)	1	182384415	182385939	1525	2	19	ENST00000461447.1	1570	2752	GLUL	glutamate-ammonia ligase	protein_coding
ENSG00000285609	chr1	182944407	182944449	43	*	G3281.1|ATCTCGGAAGCTAAGCAGGGTCGGGCCTGGTTAGTGCTTGGATG|316|4|9	0	-	Promoter (<=1kb)	1	182944365	182944490	126	2	1	ENST00000648701.1	41	100873305	RNA5SP71	RNA, 5S ribosomal pseudogene 71	rRNA_pseudogene
ENSG00000162704	chr1	183626382	183626422	41	*	G3282.1|TTATAAATATCGAGTAGCTCTAAAACAAACCACCTGACCAAG|29|2|2	0	-	3' UTR	1	183630325	183633309	2985	2	16	ENST00000602490.1	6887	10092	ARPC5	actin related protein 2/3 complex subunit 5	protein_coding
ENSG00000162704	chr1	183627078	183627118	41	*	G3287.1|ATATTTATAAAAAATATGAGAGACTGGCAGCTATTAACATTG|48|3|4	0	-	3' UTR	1	183630325	183633309	2985	2	16	ENST00000602490.1	6191	10092	ARPC5	actin related protein 2/3 complex subunit 5	protein_coding
ENSG00000116679	chr1	185300078	185300111	34	*	G3305.1|AAAGTTATACATCGTTGGTGGCTCTGATCCATATG|114|3|3	0	-	Promoter (<=1kb)	1	185300097	185300918	822	2	16	ENST00000468217.1	807	10625	IVNS1ABP	influenza virus NS1A binding protein	protein_coding
ENSG00000116679	chr1	185299818	185299842	25	*	G3304.1|TACATAATCGGAGGTGCAGAATCTTG|13|2|2	0	-	Promoter (1-2kb)	1	185300097	185300918	822	2	16	ENST00000468217.1	1076	10625	IVNS1ABP	influenza virus NS1A binding protein	protein_coding
ENSG00000047410	chr1	186333265	186333308	44	*	G3312.1|CCTTCTATCTCTCAACCTATTTTAACTGTTCAGCAACAAACACAG|13|3|3	0	-	Exon (ENST00000367478.9/ENSG00000047410.14, exon 37 of 51)	1	186325519	186326220	702	2	14	ENST00000492973.1	-7045	7175	TPR	translocated promoter region, nuclear basket protein	protein_coding
ENSG00000134365	chr1	196908315	196908345	31	*	G3313.1|GTTTTCAAGTAGGATTTTAGTTAATAGTGCAT|13|2|2	0	-	Intron (ENST00000367416.6/ENSG00000134365.13, intron 5 of 9)	1	196914750	196916630	1881	1	13	ENST00000647770.1	-6405	10877	CFHR4	complement factor H related 4	protein_coding
ENSG00000134365	chr1	196910561	196910600	40	*	G3314.1|CATGAACAACTCTTCCTTTGGTACCATCTCTGTCATATAAG|96|6|6	0	-	Intron (ENST00000367416.6/ENSG00000134365.13, intron 6 of 9)	1	196914750	196916630	1881	1	13	ENST00000647770.1	-4150	10877	CFHR4	complement factor H related 4	protein_coding
ENSG00000066279	chr1	197155207	197155247	41	*	G3316.1|ATTTATATATCATTTTAAAAATCTCTGTTGTGGCCTTTATAG|26|3|3	0	-	3' UTR	1	197084128	197146694	62567	2	19	ENST00000294732.11	-8513	259266	ASPM	assembly factor for spindle microtubules	protein_coding
ENSG00000162702	chr1	200405572	200405607	36	*	G3319.1|GCAGTGGCTCTACTCTAAAACTGCTTTTTAGCAATTG|19|3|3	0	-	3' UTR	1	200406730	200409992	3263	2	8	ENST00000367352.3	4385	23528	ZNF281	zinc finger protein 281	protein_coding
ENSG00000162702	chr1	200406429	200406471	43	*	G3321.1|ACATTTCAAATTGCTATCTCCATCTGGGCTGATCCAAAATTCTG|76|6|7	0	-	3' UTR	1	200406730	200409992	3263	2	8	ENST00000367352.3	3521	23528	ZNF281	zinc finger protein 281	protein_coding
ENSG00000118193	chr1	200552618	200552659	42	*	G3324.1|TATGTTCAAGGGTGTAGCTTCCTGTTTCTTTCCAAATTATAAG|19|3|3	0	-	3' UTR	1	200551497	200618723	67227	2	12	ENST00000614960.4	66064	9928	KIF14	kinesin family member 14	protein_coding
ENSG00000232237	chr1	201135436	201135485	50	*	G3330.1|AAGAGGGATGTGGTCTCTGATCTCTGTTGTCTTCTTGGGTCTTTGGGGTTG|68|3|6	0	-	3' UTR	1	201113943	201127184	13242	2	4	ENST00000449188.3	-8252	647219	ASCL5	achaete-scute family bHLH transcription factor 5	protein_coding
ENSG00000159176	chr1	201483913	201483952	40	*	G3334.1|CTCAAATCTTCATTTATCTCTGGCCTTAACCCTGGCTCCTG|131|4|4	0	-	3' UTR	1	201483532	201492499	8968	2	14	ENST00000533402.5	8547	1465	CSRP1	cysteine and glycine rich protein 1	protein_coding
ENSG00000159346	chr1	202945148	202945182	35	*	G3351.1|TACCCTCCTGCAGGTTTCGTGCTGTTTCTCTTTTTG|23|2|2	0	-	Promoter (<=1kb)	1	202940826	202944796	3971	2	13	ENST00000495562.5	-352	51094	ADIPOR1	adiponectin receptor 1	protein_coding
ENSG00000069275	chr1	205713298	205713326	29	*	G3380.1|CATTGTCCCCTTTATTTTTTTCTCTTTTTG|26|2|2	0	-	3' UTR	1	205718452	205719726	1275	2	13	ENST00000464938.1	6400	64710	NUCKS1	nuclear casein kinase and cyclin dependent kinase substrate 1	protein_coding
ENSG00000069275	chr1	205714385	205714429	45	*	G3387.1|CCTGTTGCCATGCCAATGGAGTGACTGAACTGGTGACATCTGTTTG|394|11|19	0	-	3' UTR	1	205718452	205719726	1275	2	13	ENST00000464938.1	5297	64710	NUCKS1	nuclear casein kinase and cyclin dependent kinase substrate 1	protein_coding
ENSG00000069275	chr1	205714675	205714712	38	*	G3389.1|CTGGTTGCTCTTGAGGTTAGAAAATTGTCTGTTTCTCTG|10|2|2	0	-	3' UTR	1	205718452	205719726	1275	2	13	ENST00000464938.1	5014	64710	NUCKS1	nuclear casein kinase and cyclin dependent kinase substrate 1	protein_coding
ENSG00000069275	chr1	205713359	205713438	80	*	G3381.1|TTTCCAGGACTGCGTGTCTGCTCCTGAGCTCTGTTTTAAGTATGTGTATCCTTTGCTTGTATTTTGTATTAAAAAAATAAG|129|6|6	0	-	3' UTR	1	205718452	205719726	1275	2	13	ENST00000464938.1	6288	64710	NUCKS1	nuclear casein kinase and cyclin dependent kinase substrate 1	protein_coding
ENSG00000069275	chr1	205713747	205713804	58	*	G3384.1|TCCATGGGCTGAGACCGGGGCATCTCTTTTCTTCATACTGCAATGTTGCTAGATACATG|280|9|14	0	-	3' UTR	1	205718452	205719726	1275	2	13	ENST00000464938.1	5922	64710	NUCKS1	nuclear casein kinase and cyclin dependent kinase substrate 1	protein_coding
ENSG00000069275	chr1	205715535	205715572	38	*	G3395.2|GTAGCATACTTTCATCTTATTCAGTCTTTCTGTAACCTG|35|2|2	0	-	3' UTR	1	205718452	205719726	1275	2	13	ENST00000464938.1	4154	64710	NUCKS1	nuclear casein kinase and cyclin dependent kinase substrate 1	protein_coding
ENSG00000069275	chr1	205715705	205715730	26	*	G3396.1|TGCTCAGGAAGTGGGACGTTAACTTTG|209|5|10	0	-	3' UTR	1	205718452	205719726	1275	2	13	ENST00000464938.1	3996	64710	NUCKS1	nuclear casein kinase and cyclin dependent kinase substrate 1	protein_coding
ENSG00000069275	chr1	205715920	205715963	44	*	G3397.1|ATTTAAAACACTCTAGTCTTCCCCTCAAATCATGCATGCAAATAG|602|10|35	0	-	3' UTR	1	205718452	205719726	1275	2	13	ENST00000464938.1	3763	64710	NUCKS1	nuclear casein kinase and cyclin dependent kinase substrate 1	protein_coding
ENSG00000069275	chr1	205716448	205716479	32	*	G3399.1|ACGGTTAAATTCAGAGGTGTGAACTTTGTAATG|21|2|2	0	-	3' UTR	1	205718452	205719726	1275	2	13	ENST00000464938.1	3247	64710	NUCKS1	nuclear casein kinase and cyclin dependent kinase substrate 1	protein_coding
ENSG00000069275	chr1	205717338	205717369	32	*	G3402.1|TCTACAGGTCACAGTGGATTTCTTTTCAAACTG|212|7|19	0	-	Promoter (2-3kb)	1	205718452	205719726	1275	2	13	ENST00000464938.1	2357	64710	NUCKS1	nuclear casein kinase and cyclin dependent kinase substrate 1	protein_coding
ENSG00000069275	chr1	205717446	205717486	41	*	G3403.1|CCAAAACTCTTGATTTCATATTTCCTTCTCTAAATATATATG|161|7|11	0	-	Promoter (2-3kb)	1	205718452	205719726	1275	2	13	ENST00000464938.1	2240	64710	NUCKS1	nuclear casein kinase and cyclin dependent kinase substrate 1	protein_coding
ENSG00000069275	chr1	205717562	205717605	44	*	G3404.1|AGGGTATGGGCTTTCTTTTTTATTTCATCACTTGTTATCTCAAAG|69|6|6	0	-	Promoter (2-3kb)	1	205718452	205719726	1275	2	13	ENST00000464938.1	2121	64710	NUCKS1	nuclear casein kinase and cyclin dependent kinase substrate 1	protein_coding
ENSG00000069275	chr1	205718083	205718125	43	*	G3408.1|TAACATTTCTCTCTCTCTCTCTTTTTTTTTTTTTTTTTTTAAAG|53|3|3	0	-	Promoter (1-2kb)	1	205718452	205719726	1275	2	13	ENST00000464938.1	1601	64710	NUCKS1	nuclear casein kinase and cyclin dependent kinase substrate 1	protein_coding
ENSG00000069275	chr1	205715481	205715527	47	*	G3395.1|CTTTTAGTCCTCCTCACCTCAGATCGGAATCAATGGAGTGGGCCCAGA|1546|4|18	0	-	3' UTR	1	205718452	205719726	1275	2	13	ENST00000464938.1	4199	64710	NUCKS1	nuclear casein kinase and cyclin dependent kinase substrate 1	protein_coding
ENSG00000069275	chr1	205715091	205715116	26	*	G3392.1|ACTAAACTTGACTCTTTTTTTTAATGG|21|2|3	0	-	3' UTR	1	205718452	205719726	1275	2	13	ENST00000464938.1	4610	64710	NUCKS1	nuclear casein kinase and cyclin dependent kinase substrate 1	protein_coding
ENSG00000133065	chr1	205791130	205791166	37	*	G3415.1|TGGGCTCTGGATTTTTGGTTTTGTTTTCTTTTTATCTG|69|7|10	0	-	3' UTR	1	205790920	205796616	5697	2	11	ENST00000484228.1	5450	254428	SLC41A1	solute carrier family 41 member 1	protein_coding
ENSG00000196550	chr1	206202191	206202228	38	*	G3425.1|CTCCCCTGTTCCTACTCAATAAATACTTCTTCTACTCCG|13|2|2	0	-	Promoter (<=1kb)	1	206201281	206202419	1139	2	11	ENST00000607379.1	191	729533	FAM72A	family with sequence similarity 72 member A	protein_coding
ENSG00000224668	chr1	210858314	210858334	21	*	G3432.1|CTAAAAATGACAACTCCCTCTG|125|3|4	0	-	3' UTR	1	210859177	210862285	3109	2	1	ENST00000455509.1	3951	100418819	IPO8P1	importin 8 pseudogene 1	processed_pseudogene
ENSG00000224668	chr1	210858685	210858719	35	*	G3433.1|TCTCTTCCTCACCATTGGGTATCTATTCTTTATATG|13|2|2	0	-	3' UTR	1	210859177	210862285	3109	2	1	ENST00000455509.1	3566	100418819	IPO8P1	importin 8 pseudogene 1	processed_pseudogene
ENSG00000224763	chr1	211662898	211662936	39	*	G3439.1|CTTATAAATATTCCATTGCTCTGTAGTTCAAATCTGTTAG|51|6|6	0	-	Promoter (1-2kb)	1	211660189	211661277	1089	2	1	ENST00000438304.1	-1621	401981	FDPSP8	farnesyl diphosphate synthase pseudogene 8	processed_pseudogene
ENSG00000215817	chr1	219608044	219608087	44	*	G3467.1|CTTACAGATTCCAGGTCCCTTTTGTATATATTCTTTATTCTTTTG|299|12|40	0	-	3' UTR	1	219609606	219613069	3464	2	7	ENST00000367211.6	4982	643136	ZC3H11B	zinc finger CCCH-type containing 11B	protein_coding
ENSG00000266618	chr1	224389029	224389058	30	*	G3487.1|TATAACTGATGCTCTTCTGGAATACCACATG|19|2|2	0	-	3' UTR	1	224398227	224398311	85	2	1	ENST00000581069.1	9253	100616468	MIR4742	microRNA 4742	miRNA
ENSG00000143815	chr1	225401795	225401836	42	*	G3490.1|CTCCAGCATCCGGTAGTCTTTAAACATTCTTTTAGTGAAATTG|73|3|3	0	-	Promoter (2-3kb)	1	225403090	225404565	1476	2	15	ENST00000441022.1	2729	3930	LBR	lamin B receptor	protein_coding
ENSG00000143815	chr1	225403167	225403198	32	*	G3493.1|TACTTTTTTTTTTCTTTTTGAGTCAGGACTATG|25|3|3	0	-	Promoter (1-2kb)	1	225403090	225404565	1476	2	15	ENST00000441022.1	1367	3930	LBR	lamin B receptor	protein_coding
ENSG00000143815	chr1	225418124	225418158	35	*	G3504.1|CCTGCCTGTGTTCCTCTTCCTGTTGCTGTTGATGTG|37|6|6	0	-	Promoter (1-2kb)	1	225417550	225419362	1813	2	15	ENST00000487054.1	1204	3930	LBR	lamin B receptor	protein_coding
ENSG00000143815	chr1	225406762	225406794	33	*	G3498.1|ATTTGGATTCATGCTGGCTTTTGGAGACTTGGTG|48|3|3	0	-	Promoter (2-3kb)	1	225403090	225404565	1476	2	15	ENST00000441022.1	-2197	3930	LBR	lamin B receptor	protein_coding
ENSG00000143815	chr1	225412568	225412608	41	*	G3502.1|AACATCTCTCTTCCAGGGCGTAGAGTTTCATTACGTGTACAG|26|3|3	0	-	Promoter (1-2kb)	1	225406562	225411417	4856	2	15	ENST00000424022.2	-1151	3930	LBR	lamin B receptor	protein_coding
ENSG00000154380	chr1	225496090	225496119	30	*	G3512.1|TGCCATATTTGCTTTGAACTCTGATTATCAG|23|2|2	0	-	3' UTR	1	225497423	225501256	3834	2	17	ENST00000498108.5	5137	55740	ENAH	ENAH actin regulator	protein_coding
ENSG00000154380	chr1	225496566	225496601	36	*	G3515.1|TTCACATAATATCTTAACTGTGGAACTCAAAAGTTTG|11|2|2	0	-	3' UTR	1	225497423	225501256	3834	2	17	ENST00000498108.5	4655	55740	ENAH	ENAH actin regulator	protein_coding
ENSG00000143751	chr1	225983083	225983118	36	*	G3527.1|TTCTCTCTGTATCTTTTAATAAGTTTAACATTAAATG|11|2|2	0	-	3' UTR	1	225982702	225999343	16642	2	10	ENST00000272091.8	16225	163859	SDE2	SDE2 telomere maintenance homolog	protein_coding
ENSG00000234478	chr1	226145217	226145255	39	*	G3530.1|TTTTTTGTGTGCTGTATTTCTTTCTGTTTTTTAATACCTG|30|4|4	0	-	Promoter (2-3kb)	1	226148003	226155071	7069	1	1	ENST00000440540.1	-2748	107985353	ACBD3-AS1	ACBD3 antisense RNA 1	lncRNA
ENSG00000234478	chr1	226146130	226146163	34	*	G3531.1|CCATTTTTAAAACTTAAAAACTCAACACCTCACAG|60|2|2	0	-	Promoter (1-2kb)	1	226148003	226155071	7069	1	1	ENST00000440540.1	-1840	107985353	ACBD3-AS1	ACBD3 antisense RNA 1	lncRNA
ENSG00000143799	chr1	226360735	226360774	40	*	G3533.1|TCTTCCAAATTAAAACTCTACCACAAATATACTTACCCAAG|120|6|6	0	-	Promoter (1-2kb)	1	226361410	226362252	843	2	14	ENST00000491816.1	1478	142	PARP1	poly(ADP-ribose) polymerase 1	protein_coding
ENSG00000201321	chr1	228628148	228628225	78	*	G3547.1|ATCTCGGAAGCTAAGCAGGGTCGGGCCTGGTTAGTACTTGGACGGGAGACCGCCTGGGAATACCGGGTGCTGTAGGCTT|626|6|12	0	-	Promoter (<=1kb)	1	228628148	228628266	119	2	1	ENST00000364451.1	41	100169760	RNA5S9	RNA, 5S ribosomal 9	rRNA
ENSG00000234975	chr1	228687355	228687398	44	*	G3548.1|TTTCCTTTACCTTTTCTATAAGTTGTACCAAAACATCCACTTAAG|1093|15|74	0	-	Promoter (<=1kb)	1	228687415	228687826	412	1	6	ENST00000466086.2	-17	2497	FTH1P2	ferritin heavy chain 1 pseudogene 2	processed_pseudogene
ENSG00000135766	chr1	231364144	231364185	42	*	G3571.1|TGGGTTGTGCTTGCCAGACAGGTCTTAAATTGTATATTTTTTG|76|3|3	0	-	3' UTR	1	231370240	231374090	3851	2	9	ENST00000663780.1	9905	54583	EGLN1	egl-9 family hypoxia inducible factor 1	protein_coding
ENSG00000135766	chr1	231365404	231365431	28	*	G3572.1|TTAAATTTTTTAAAAAACTAAAGTGACTG|19|2|2	0	-	3' UTR	1	231370240	231374090	3851	2	9	ENST00000663780.1	8659	54583	EGLN1	egl-9 family hypoxia inducible factor 1	protein_coding
ENSG00000135749	chr1	233255065	233255096	32	*	G3577.1|CTTCCTGGGCTGGTTACTCTGGATAATGGGTTG|13|2|4	0	-	Promoter (2-3kb)	1	233201492	233252687	51196	2	19	ENST00000324142.4	-2378	80003	PCNX2	pecanex 2	protein_coding
ENSG00000188739	chr1	235167142	235167178	37	*	G3603.1|CTAACGTGTCAGAATCCTTTACATTCAACTTTTCTAAG|101|7|11	0	-	3' UTR	1	235160150	235161283	1134	2	15	ENST00000486751.5	-5859	23029	RBM34	RNA binding motif protein 34	protein_coding
ENSG00000119285	chr1	236564505	236564548	44	*	G3609.1|TCAGTGTCCTTCATGTCTCAGCTCCTGTCTTCCAATAATTTTCTG|10|2|2	0	-	Exon (ENST00000366582.8/ENSG00000119285.11, exon 32 of 45)	1	236573996	236574775	780	2	11	ENST00000490339.1	10227	55127	HEATR1	HEAT repeat containing 1	protein_coding
ENSG00000153187	chr1	244853446	244853482	37	*	G3636.1|TATCTCCTTAGCCTGCTGATTTCTTTTTCTTTCTAAAG|43|3|5	0	-	Promoter (1-2kb)	1	244845252	244854503	9252	2	20	ENST00000489705.2	1021	3192	HNRNPU	heterogeneous nuclear ribonucleoprotein U	protein_coding
ENSG00000153187	chr1	244853794	244853855	62	*	G3638.2|AAAACTAAAACTTGGAACTAAGATAGAGAAGATGGAGTGTATGTAGAAGGGCTGTTAAAAATG|227|5|8	0	-	Promoter (<=1kb)	1	244845252	244854503	9252	2	20	ENST00000489705.2	648	3192	HNRNPU	heterogeneous nuclear ribonucleoprotein U	protein_coding
ENSG00000153187	chr1	244853945	244854001	57	*	G3639.1|CATTAAGACTCTGTACTGCTCATATTACACTCCATCCTCTCTGTAGTTTGCTGGGTAG|412|14|24	0	-	Promoter (<=1kb)	1	244845252	244854503	9252	2	20	ENST00000489705.2	502	3192	HNRNPU	heterogeneous nuclear ribonucleoprotein U	protein_coding
ENSG00000153187	chr1	244853547	244853581	35	*	G3637.1|TGTGCTTGTAGTAGTTAACTCCACCATCTTTGTAAG|45|2|2	0	-	Promoter (<=1kb)	1	244845252	244854503	9252	2	20	ENST00000489705.2	922	3192	HNRNPU	heterogeneous nuclear ribonucleoprotein U	protein_coding
ENSG00000153187	chr1	244853726	244853779	54	*	G3638.1|CATTATTTGTGGAGGCTCAAACTTGTGAAGGTTAATACCATAATTTTTCCATTTG|55|2|2	0	-	Promoter (<=1kb)	1	244845252	244854503	9252	2	20	ENST00000489705.2	724	3192	HNRNPU	heterogeneous nuclear ribonucleoprotein U	protein_coding
ENSG00000153187	chr1	244855474	244855503	30	*	G3645.1|TTTTTCCTGGCCGTGGTAGTTACTCAAACAG|65|2|3	0	-	Promoter (<=1kb)	1	244846625	244855597	8973	2	20	ENST00000640264.1	94	3192	HNRNPU	heterogeneous nuclear ribonucleoprotein U	protein_coding
ENSG00000153187	chr1	244854392	244854428	37	*	G3643.1|ATACATATTTCTCCAAAACCTTCACAAGAAGTCGACTG|79|3|3	0	-	Promoter (<=1kb)	1	244845252	244854503	9252	2	20	ENST00000489705.2	75	3192	HNRNPU	heterogeneous nuclear ribonucleoprotein U	protein_coding
ENSG00000153187	chr1	244854998	244855056	59	*	G3644.1|TCCTTTTTGTAGAACTTCAGAGGACGAGGAAACAATCGTGGCTACAAAAATCAATCTCAG|158|4|4	0	-	Promoter (<=1kb)	1	244840638	244854748	14111	2	20	ENST00000366527.4	-250	3192	HNRNPU	heterogeneous nuclear ribonucleoprotein U	protein_coding
ENSG00000153207	chr1	246899471	246899498	28	*	G3653.1|TTAAACTCGGGAGTTGTTCATTTAACTTG|109|5|5	0	-	Promoter (<=1kb)	1	246839098	246899480	60383	2	16	ENST00000470300.5	0	25909	AHCTF1	AT-hook containing transcription factor 1	protein_coding
ENSG00000173848	chr10	5457544	5457587	44	*	G3673.1|TTTGTTTTTCACTGTACATTCCTCATTTTACATTCATTTAACCTG|133|10|12	0	+	3' UTR	10	5454381	5456530	2150	1	19	ENST00000484741.1	3163	10276	NET1	neuroepithelial cell transforming 1	protein_coding
ENSG00000108021	chr10	5731136	5731170	35	*	G3676.1|ACAACAGCTCGGACTCTCCAACAACTCTTAAGTTAG|21|2|2	0	+	Promoter (<=1kb)	10	5730662	5739813	9152	1	20	ENST00000380270.3	474	54906	TASOR2	transcription activation suppressor family member 2	protein_coding
ENSG00000152457	chr10	14902562	14902603	42	*	G3695.1|TTAACATTTTTAAAAATACATATTTGGGACTCTTATTATCAAG|26|5|6	0	+	3' UTR	10	14909170	14911322	2153	2	18	ENST00000489845.1	8719	64421	DCLRE1C	DNA cross-link repair 1C	protein_coding
ENSG00000229124	chr10	17229929	17229971	43	*	G3698.1|CCCGCGTCGAGGTGGAGCGCGACAACCTGGCCGAGGACATCATG|103|4|5	0	+	Promoter (<=1kb)	10	17215196	17229985	14790	2	7	ENST00000605833.1	14	100507347	VIM-AS1	VIM antisense RNA 1	lncRNA
ENSG00000229124	chr10	17229664	17229705	42	*	G3697.1|CAGGACTCGGTGGACTTCTCGCTGGCCGACGCCATCAACACCG|165|2|2	0	+	Promoter (<=1kb)	10	17214332	17229420	15089	2	7	ENST00000661048.1	-244	100507347	VIM-AS1	VIM antisense RNA 1	lncRNA
ENSG00000165997	chr10	18675304	18675340	37	*	G3708.1|TTTAATTTATAACAACACAAACCTCTGAGAGCAACACT|12|2|2	0	+	3' UTR	10	18659431	18681639	22209	1	5	ENST00000377275.4	15873	221079	ARL5B	ADP ribosylation factor like GTPase 5B	protein_coding
ENSG00000120549	chr10	23868092	23868128	37	*	G3729.1|GTCTACGGCCATACCACCCTGAATGCGCCCGATCTCGT|92|2|2	0	+	Intron (ENST00000376462.5/ENSG00000120549.18, intron 1 of 18)	10	23694782	23877495	182714	1	18	ENST00000481700.1	173310	56243	KIAA1217	KIAA1217	protein_coding
ENSG00000099246	chr10	27538095	27538134	40	*	G3733.1|ACATCTTTCTGTATATAAACTCTTTAACTGCTATTTTAGGG|68|4|5	0	+	Promoter (<=1kb)	10	27537876	27543207	5332	1	18	ENST00000684457.1	219	22931	RAB18	RAB18, member RAS oncogene family	protein_coding
ENSG00000099246	chr10	27538045	27538082	38	*	G3732.1|TGTTATAAACTCTGGGAAATTCCATCTCTTGCATATTTG|36|2|2	0	+	Promoter (<=1kb)	10	27537876	27543207	5332	1	18	ENST00000684457.1	169	22931	RAB18	RAB18, member RAS oncogene family	protein_coding
ENSG00000095787	chr10	28620165	28620225	61	*	G3737.1|TTTTTCATTTCCCGTGTGTTTCCATTTCCTTCTGAAATTCTGATTTTATCCATTTTTTTAAG|24|2|2	0	+	3' UTR	10	28614999	28618041	3043	1	24	ENST00000480474.2	5166	51322	WAC	WW domain containing adaptor with coiled-coil	protein_coding
ENSG00000177291	chr10	35569753	35569805	53	*	G3749.1|CGCTGTCTTCTGAGCTTTCTTCCTCACCAGTGGGCTGTGCTTGTTCCATTTCTG|71|6|6	0	+	3' UTR	10	35605341	35608935	3595	1	4	ENST00000321660.2	-35536	219770	GJD4	gap junction protein delta 4	protein_coding
ENSG00000252416	chr10	42816615	42816642	28	*	G3758.1|ACTTTGAAGACTTGGAAACAGGGGACGTG|10|2|2	0	+	Exon (ENST00000374518.6/ENSG00000165733.8, exon 14 of 23)	10	42832447	42832550	104	2	1	ENST00000516607.1	15908	106481458	RNU6-885P	RNA, U6 small nuclear 885, pseudogene	snRNA
ENSG00000165512	chr10	45004864	45004890	27	*	G3764.1|ACCTCTTCTGGCATTCTCCTGTGCTCTG|10|2|2	0	+	3' UTR	10	45000923	45005326	4404	1	5	ENST00000298299.4	3941	7570	ZNF22	zinc finger protein 22	protein_coding
ENSG00000107643	chr10	48426010	48426052	43	*	G3778.1|CTTTGAGAAACTCTTCCCTGATGTCCTTTTCCCAGCTGACTCAG|28|2|2	0	+	Promoter (<=1kb)	10	48425854	48426612	759	1	16	ENST00000482840.1	156	5599	MAPK8	mitogen-activated protein kinase 8	protein_coding
ENSG00000227972	chr10	52413414	52413449	36	*	G3784.1|ATTTAATGGTGGACACATATATTAAACTCTATACAAG|56|3|5	0	+	Promoter (2-3kb)	10	52411135	52413492	2358	1	1	ENST00000456373.1	2279	399774	THAP12P3	THAP domain containing 12 pseudogene 3	processed_pseudogene
ENSG00000108064	chr10	58398751	58398790	40	*	G3793.1|TACCCATTATTTCTCTTAATTTTACTAACATTTACTATAAG|13|2|2	0	+	3' UTR	10	58385604	58394539	8936	1	11	ENST00000395377.2	13147	7019	TFAM	transcription factor A, mitochondrial	protein_coding
ENSG00000150347	chr10	62096571	62096612	42	*	G3800.1|CAGCATAATCTCTTGGCTGTTTATACTTTTTTAAACTTTCCTG|147|9|9	0	+	3' UTR	10	62049211	62093064	43854	1	17	ENST00000309334.5	47360	84159	ARID5B	AT-rich interaction domain 5B	protein_coding
ENSG00000198954	chr10	68983757	68983787	31	*	G3820.1|TAACAAATTCATAACTGGAAAGCAAAGAGAAG|22|2|2	0	+	3' UTR	10	68988803	69005986	17184	1	9	ENST00000625461.2	-5016	26128	KIFBP	kinesin family binding protein	protein_coding
ENSG00000198954	chr10	68984248	68984308	61	*	G3822.1|AATCTTTCTTGGTCCTGATTTCTCTTGCTTAATCCAGTCTTTATCTCTAACTGCCCCTTATT|48|5|6	0	+	3' UTR	10	68988803	69005986	17184	1	9	ENST00000625461.2	-4495	26128	KIFBP	kinesin family binding protein	protein_coding
ENSG00000198954	chr10	68984937	68984973	37	*	G3826.1|AAAATATTTTCTAATTTAAGTTGGAGCTATCTGTGCAG|38|5|5	0	+	3' UTR	10	68988803	69005986	17184	1	9	ENST00000625461.2	-3830	26128	KIFBP	kinesin family binding protein	protein_coding
ENSG00000198954	chr10	68984811	68984837	27	*	G3824.1|TTTCTCCTGGATCCCAGAATTCAACCTG|22|2|2	0	+	3' UTR	10	68988803	69005986	17184	1	9	ENST00000625461.2	-3966	26128	KIFBP	kinesin family binding protein	protein_coding
ENSG00000198954	chr10	68984865	68984906	42	*	G3825.1|CTACTTTTTGGTTTAAATGAACTTGTTGGGTTAGCTTGGTAAA|15|2|2	0	+	3' UTR	10	68988803	69005986	17184	1	9	ENST00000625461.2	-3897	26128	KIFBP	kinesin family binding protein	protein_coding
ENSG00000229001	chr10	69024816	69024851	36	*	G3827.1|TATGAAGGCTTTTGGTCTCCCTGGGAGTGGGTGGAGG|156|4|8	0	+	Promoter (2-3kb)	10	69022778	69023866	1089	1	1	ENST00000411655.1	2038	389976	ACTBP14	ACTB pseudogene 14	processed_pseudogene
ENSG00000099284	chr10	70112150	70112186	37	*	G3831.1|CCCCCATCCCTATAATATCTGTAACTACTCCTAAAAAG|18|2|2	0	+	3' UTR	10	70109033	70110428	1396	1	15	ENST00000678526.1	3117	55506	MACROH2A2	macroH2A.2 histone	protein_coding
ENSG00000172731	chr10	70352300	70352339	40	*	G3835.1|TTTGTATGAAATTCTGAGGCCTTGATTTAAATCTTTCATTG|22|2|2	0	+	Intron (ENST00000395011.5/ENSG00000172731.15, intron 2 of 3)	10	70298970	70376779	77810	2	15	ENST00000395011.5	24440	55222	LRRC20	leucine rich repeat containing 20	protein_coding
ENSG00000138315	chr10	72886882	72886918	37	*	G3862.1|TGTGTGGATCTCAAAGGGTGCAATTTATCTTTATATAG|49|2|2	0	+	3' UTR	10	72893584	72932689	39106	1	13	ENST00000622652.1	-6666	170392	OIT3	oncoprotein induced transcript 3	protein_coding
ENSG00000196968	chr10	73772071	73772105	35	*	G3870.1|ATGCCCCTGCTCTGGACCTCTCATTTCTCTTCATTG|56|3|4	0	+	Promoter (<=1kb)	10	73772276	73776219	3944	1	11	ENST00000372841.8	-171	170384	FUT11	fucosyltransferase 11	protein_coding
ENSG00000122861	chr10	73916778	73916805	28	*	G3873.1|AGGGGTGGTCCTGACTCAACATGTTACTG|32|4|4	0	+	3' UTR	10	73911147	73913753	2607	1	16	ENST00000494287.1	5631	5328	PLAU	plasminogen activator, urokinase	protein_coding
ENSG00000185009	chr10	74119167	74119201	35	*	G3882.1|TTTTTGTAGCCTTCCTCCACATCCTTTCTAAACAAG|54|4|4	0	+	3' UTR	10	74128878	74130004	1127	2	13	ENST00000480373.1	10803	26985	AP3M1	adaptor related protein complex 3 subunit mu 1	protein_coding
ENSG00000108179	chr10	79315949	79315989	41	*	G3896.1|CTCATGTAATATACTCTGACCCTGAGTGGAAAGGGGTTTTTG|53|2|2	0	+	3' UTR	10	79347469	79351609	4141	1	14	ENST00000498681.5	-31480	10105	PPIF	peptidylprolyl isomerase F	protein_coding
ENSG00000108179	chr10	79316324	79316360	37	*	G3897.1|ATGATGTGACAACCTCTAATATTTATCTAATAAATATG|12|3|3	0	+	3' UTR	10	79347469	79351609	4141	1	14	ENST00000498681.5	-31109	10105	PPIF	peptidylprolyl isomerase F	protein_coding
ENSG00000108179	chr10	79313636	79313673	38	*	G3892.1|CAACTTCTAACTTTGCTCCAAGCCACTCTCTTTTTAAAC|18|2|2	0	+	3' UTR	10	79347469	79351609	4141	1	14	ENST00000498681.5	-33796	10105	PPIF	peptidylprolyl isomerase F	protein_coding
ENSG00000108179	chr10	79347694	79347726	33	*	G3898.1|TACCTGGACGTGGACGCCAACGGGAAGCCGCTCG|76|2|2	0	+	Promoter (<=1kb)	10	79347658	79354086	6429	1	14	ENST00000448165.1	36	10105	PPIF	peptidylprolyl isomerase F	protein_coding
ENSG00000108179	chr10	79355063	79355094	32	*	G3902.1|AGGTGTTTGGATCATGGGGACGGGTATTTCATG|29|2|2	0	+	3' UTR	10	79347658	79354086	6429	1	14	ENST00000448165.1	7405	10105	PPIF	peptidylprolyl isomerase F	protein_coding
ENSG00000253626	chr10	79513676	79513728	53	*	G3911.1|CTTTACCCTTCCCTGCGGGCTCTCTCCCCGACACATTTGTTAAAATCAAACCTG|272|8|14	0	+	Promoter (1-2kb)	10	79512533	79516440	3908	1	4	ENST00000520547.4	1143	143244	EIF5AL1	eukaryotic translation initiation factor 5A like 1	protein_coding
ENSG00000108219	chr10	80518781	80518820	40	*	G3917.1|AATGTTCTCACACCATTTCACTTCCTCTTCCTCTCCTCCAG|40|4|4	0	+	3' UTR	10	80515467	80519635	4169	1	15	ENST00000265450.5	3314	81619	TSPAN14	tetraspanin 14	protein_coding
ENSG00000108219	chr10	80519410	80519448	39	*	G3919.1|CCATAGCTCAGACCACTTCTCATCGTTCAGGGATGGACTG|59|2|5	0	+	3' UTR	10	80515467	80519635	4169	1	15	ENST00000265450.5	3943	81619	TSPAN14	tetraspanin 14	protein_coding
ENSG00000200176	chr10	86889640	86889676	37	*	G3936.1|CACTCCAGATGTGCTGACCCCTGCGATTTCCCCAAATG|99|2|3	0	+	Promoter (<=1kb)	10	86889569	86889733	165	1	1	ENST00000363306.1	71	100873861	RNU1-19P	RNA, U1 small nuclear 19, pseudogene	snRNA
ENSG00000171862	chr10	87965990	87966021	32	*	G3943.1|CTCAGAAAGGAAATAATTTTATGCTGGACTCTG|65|3|3	0	+	3' UTR	10	87952199	87961309	9111	1	11	ENST00000472832.2	13791	5728	PTEN	phosphatase and tensin homolog	protein_coding
ENSG00000138182	chr10	89741222	89741264	43	*	G3946.1|GTTTGCACTCCTATGAGAATCTAATGCCTCTGTTGATCTGACAG|43|4|4	0	+	Intron (ENST00000371728.8/ENSG00000138182.15, intron 21 of 32)	10	89723576	89774939	51364	1	15	ENST00000478929.1	17646	9585	KIF20B	kinesin family member 20B	protein_coding
ENSG00000283578	chr10	89774300	89774343	44	*	G3948.1|GAAAGAGGCTGTTATTCTCATTTATTTTGCTATACAGGATGTAAT|67|5|5	0	+	3' UTR	10	89786610	89787107	498	1	1	ENST00000637720.1	-12267	109729157	MTND5P42	MT-ND5 pseudogene 42	processed_pseudogene
ENSG00000148688	chr10	90905359	90905390	32	*	G3950.1|TCTCCTCTGAGGTTGGCCCATGGCCAGTGACTG|33|2|2	0	+	Exon (ENST00000480406.6/ENSG00000148688.14, exon 6 of 6)	10	90896326	90908553	12228	1	14	ENST00000470933.1	9033	10556	RPP30	ribonuclease P/MRP subunit p30	protein_coding
ENSG00000148688	chr10	90900685	90900732	48	*	G3949.1|AATGCCCCAGTCTCTGTCAGCACTCCCTTCTTCCCTTTTATAGTTCATC|26|4|4	0	+	3' UTR	10	90896326	90908553	12228	1	14	ENST00000470933.1	4359	10556	RPP30	ribonuclease P/MRP subunit p30	protein_coding
ENSG00000180628	chr10	91222810	91222839	30	*	G3952.1|ACTTTCATCTACTTAGGACCCCTCTTTGCCC|12|2|3	0	+	Promoter (2-3kb)	10	91220783	91227960	7178	1	15	ENST00000490164.1	2027	84333	PCGF5	polycomb group ring finger 5	protein_coding
ENSG00000264313	chr10	92654160	92654194	35	*	G3964.1|AGCAAGACTCGGTCTCAAAAACAAAATTTAAAAAAG|92|2|2	0	+	3' UTR	10	92659044	92659302	259	1	2	ENST00000577919.2	-4850	106481853	RN7SL644P	RNA, 7SL, cytoplasmic 644, pseudogene	misc_RNA
ENSG00000138180	chr10	93528859	93528898	40	*	G3975.1|TTAAAATAAACTTTAATAAACCCATGTAGCCCTCTCATTTG|81|3|5	0	+	3' UTR	10	93517207	93520277	3071	1	16	ENST00000496302.1	11652	55165	CEP55	centrosomal protein 55	protein_coding
ENSG00000138180	chr10	93528549	93528590	42	*	G3972.1|CATTTTTTATCCAAGCACTTAGAAAACCTACAATCCTAATTTT|42|4|4	0	+	3' UTR	10	93517207	93520277	3071	1	16	ENST00000496302.1	11342	55165	CEP55	centrosomal protein 55	protein_coding
ENSG00000236552	chr10	96750522	96750539	18	*	G3982.1|CATCTTCTGGCGGACCGTG|37|2|2	0	+	Promoter (<=1kb)	10	96750288	96750899	612	1	2	ENST00000439189.1	234	728658	RPL13AP5	ribosomal protein L13a pseudogene 5	processed_pseudogene
ENSG00000187122	chr10	96991919	96991954	36	*	G3990.1|CATTTTTCTCTCAAAACTCTTTTCCTCTAGTATTTAG|18|2|2	0	+	3' UTR	10	96998120	96999666	1547	2	17	ENST00000494968.2	7712	6585	SLIT1	slit guidance ligand 1	protein_coding
ENSG00000171314	chr10	97432950	97432984	35	*	G3996.1|CCTGGGGGCTCTAGTCATTCCAGTGGAAGACGAATG|59|3|3	0	+	3' UTR	10	97427534	97432690	5157	1	9	ENST00000467867.1	5416	5223	PGAM1	phosphoglycerate mutase 1	protein_coding
ENSG00000171314	chr10	97432814	97432845	32	*	G3994.1|CGAGTGCTTTGTTTACTAAGGACTTTGGGGAGG|24|2|2	0	+	3' UTR	10	97427534	97432690	5157	1	9	ENST00000467867.1	5280	5223	PGAM1	phosphoglycerate mutase 1	protein_coding
ENSG00000155229	chr10	97479579	97479606	28	*	G3999.1|TGTTATATAACTTCCTGGCTCCTTCACTG|129|3|3	0	+	Intron (ENST00000415383.5/ENSG00000155229.21, intron 2 of 29)	10	97465865	97470140	4276	2	21	ENST00000434392.5	-9439	64210	MMS19	MMS19 homolog, cytosolic iron-sulfur assembly component	protein_coding
ENSG00000155229	chr10	97465656	97465698	43	*	G3998.1|ATTCAGTTGGACGCAGGCATCAGTATTTTTTTTTTCTTTTAAAA|12|2|2	0	+	Promoter (1-2kb)	10	97458324	97463982	5659	2	21	ENST00000495415.5	-1674	64210	MMS19	MMS19 homolog, cytosolic iron-sulfur assembly component	protein_coding
ENSG00000235823	chr10	100362474	100362514	41	*	G4015.1|ATTCTTGATTCCTGGCTCTACCCTGTCTGTCCCTTTTCTTTG|74|5|5	0	+	3' UTR	10	100373099	100383372	10274	1	3	ENST00000668904.1	-10585	90271	OLMALINC	oligodendrocyte maturation-associated long intergenic non-coding RNA	lncRNA
ENSG00000235823	chr10	100363484	100363535	52	*	G4018.1|ATCACTGTAGTTTAGTTCTGTTGACCTGTGCACCTACCCCTTGGAAATGTCTG|360|12|27	0	+	3' UTR	10	100373099	100383372	10274	1	3	ENST00000668904.1	-9564	90271	OLMALINC	oligodendrocyte maturation-associated long intergenic non-coding RNA	lncRNA
ENSG00000235823	chr10	100361912	100361975	64	*	G4012.1|ATATTGGTTCTTCCCCTCATAGTAATAAGATGGCTGTGGCATTTCCAAACATCCAAAAAAAGGGA|62|5|5	0	+	3' UTR	10	100373099	100383372	10274	1	3	ENST00000668904.1	-11124	90271	OLMALINC	oligodendrocyte maturation-associated long intergenic non-coding RNA	lncRNA
ENSG00000166135	chr10	100553749	100553790	42	*	G4025.1|ATTTACTTAACCTCTCTGAGCCTCAGTTTCCTCAACTATAATA|27|2|2	0	+	3' UTR	10	100536470	100545497	9028	1	14	ENST00000478787.1	17279	55662	HIF1AN	hypoxia inducible factor 1 subunit alpha inhibitor	protein_coding
ENSG00000166135	chr10	100536415	100536441	27	*	G4023.1|CCTGTGGTGCTGACCGACACAAATCTTG|10|2|2	0	+	Promoter (<=1kb)	10	100536470	100545497	9028	1	14	ENST00000478787.1	-29	55662	HIF1AN	hypoxia inducible factor 1 subunit alpha inhibitor	protein_coding
ENSG00000107862	chr10	102382718	102382752	35	*	G4041.1|GCCACCTCCTCCAGTTCTTCCTCTTTTACTAATTAG|12|2|2	0	+	Promoter (<=1kb)	10	102382056	102382899	844	1	6	ENST00000679080.1	662	8729	GBF1	golgi brefeldin A resistant guanine nucleotide exchange factor 1	protein_coding
ENSG00000252994	chr10	102813563	102813604	42	*	G4048.1|TGACTCATTCCTCATACCCTAACTCCATCTCCTTTCTTTAAAG|24|2|2	0	+	3' UTR	10	102803929	102804031	103	1	1	ENST00000517185.1	9634	106480104	RNU6-1231P	RNA, U6 small nuclear 1231, pseudogene	snRNA
ENSG00000252994	chr10	102813689	102813731	43	*	G4049.1|ATTCTTGGTGATGGAATAGGTTTGTGCTCTGATTCTAGTTTAAG|543|16|42	0	+	3' UTR	10	102803929	102804031	103	1	1	ENST00000517185.1	9760	106480104	RNU6-1231P	RNA, U6 small nuclear 1231, pseudogene	snRNA
ENSG00000076685	chr10	103176423	103176445	23	*	G4052.1|TTTACCCTACTCCCCAAATCCCTG|27|2|3	0	+	Promoter (<=1kb)	10	103088482	103176899	88418	2	19	ENST00000675040.1	454	22978	NT5C2	5'-nucleotidase, cytosolic II	protein_coding
ENSG00000200626	chr10	106970059	106970102	44	*	G4069.1|TCTGATCTCGGAAGCTAAGCACGGTCGGGCCTGGTTAGTACTTGG|357|5|8	0	+	Promoter (<=1kb)	10	106970021	106970150	130	1	1	ENST00000363756.1	38	100873591	RNA5SP325	RNA, 5S ribosomal pseudogene 325	rRNA_pseudogene
ENSG00000221214	chr10	111012320	111012357	38	*	G4073.1|ATTTCTTTTGTTTGTTTTGATTTGCTCTGTTTTATTCAG|19|4|4	0	+	3' UTR	10	110988926	110989013	88	1	1	ENST00000408287.1	23394	100313921	MIR548E	microRNA 548e	miRNA
ENSG00000148737	chr10	113167528	113167567	40	*	G4082.1|TTGTGATGTTACTGTTCCGTTTTATGCTCTTATTCCAAGTT|212|10|17	0	+	3' UTR	10	113161231	113165681	4451	1	17	ENST00000494353.1	6297	6934	TCF7L2	transcription factor 7 like 2	protein_coding
ENSG00000148737	chr10	113166659	113166700	42	*	G4078.1|TACCTGTATGTCGTCCCTTTTTAAATATGTTTTCCTTTTTCTT|12|2|2	0	+	3' UTR	10	113161231	113165681	4451	1	17	ENST00000494353.1	5428	6934	TCF7L2	transcription factor 7 like 2	protein_coding
ENSG00000154473	chr10	123164447	123164489	43	*	G4108.1|AAAACCTCCTAATATCATTTTGTGACTGTAAACAATTATTTATT|10|2|2	0	+	Promoter (2-3kb)	10	123162254	123163241	988	1	18	ENST00000481952.1	2193	9184	BUB3	BUB3 mitotic checkpoint protein	protein_coding
ENSG00000154473	chr10	123165301	123165342	42	*	G4110.1|CTCTTTTTGTAATATACTCTAAACCTGTTATTTCTGTGCTAAT|96|4|4	0	+	3' UTR	10	123162254	123163241	988	1	18	ENST00000481952.1	3047	9184	BUB3	BUB3 mitotic checkpoint protein	protein_coding
ENSG00000154473	chr10	123164321	123164362	42	*	G4106.1|TCCATTATTTTCTGAAGCAGATGGTTCATCATTTCCTGGGCTG|33|2|2	0	+	Promoter (2-3kb)	10	123162254	123163241	988	1	18	ENST00000481952.1	2067	9184	BUB3	BUB3 mitotic checkpoint protein	protein_coding
ENSG00000107929	chr10	812001	812040	40	*	G4126.1|CTCCGTGTGGACATCTCCCTGTACCTCTGCATCAGCACATG|22|2|2	0	-	Promoter (2-3kb)	10	806914	815010	8097	2	15	ENST00000614908.4	2970	23185	LARP4B	La ribonucleoprotein 4B	protein_coding
ENSG00000107929	chr10	810425	810454	30	*	G4123.1|CTGCCCTCCGGTCAATACACTGTAGTTACTG|39|2|2	0	-	3' UTR	10	806914	815010	8097	2	15	ENST00000614908.4	4556	23185	LARP4B	La ribonucleoprotein 4B	protein_coding
ENSG00000107929	chr10	813092	813123	32	*	G4127.1|CCAAACACTGTTGGTTGTGGGAAGGAGGAAAAG|61|2|3	0	-	Promoter (1-2kb)	10	806914	815010	8097	2	15	ENST00000614908.4	1887	23185	LARP4B	La ribonucleoprotein 4B	protein_coding
ENSG00000196372	chr10	5639450	5639484	35	*	G4135.1|ACTTTGCATGATTAGTTCAGGGATGAGTGGTTTCTG|19|2|2	0	-	Promoter (2-3kb)	10	5638867	5641812	2946	2	13	ENST00000493897.1	2328	79754	ASB13	ankyrin repeat and SOCS box containing 13	protein_coding
ENSG00000196372	chr10	5639970	5640010	41	*	G4137.1|TCTTCAGTATTAGGTCTCCAACTCTTGTAAAAAGTTTATATG|53|4|5	0	-	Promoter (1-2kb)	10	5638867	5641812	2946	2	13	ENST00000493897.1	1802	79754	ASB13	ankyrin repeat and SOCS box containing 13	protein_coding
ENSG00000057608	chr10	5765241	5765281	41	*	G4139.1|TCTCAAAATGGCTCCAAATGATTTCTGTACTGCAAAATAAAG|226|3|5	0	-	3' UTR	10	5765229	5769389	4161	2	17	ENST00000479928.1	4108	2665	GDI2	GDP dissociation inhibitor 2	protein_coding
ENSG00000057608	chr10	5765845	5765879	35	*	G4141.1|TAAATACTCCCCTTCACCTTTCTAATTATTAACTTG|19|2|2	0	-	3' UTR	10	5765229	5769389	4161	2	17	ENST00000479928.1	3510	2665	GDI2	GDP dissociation inhibitor 2	protein_coding
ENSG00000065809	chr10	14519301	14519334	34	*	G4155.1|ATTCGGGACTGGCTCATATCTTTTTATCTAACTAG|37|2|2	0	-	Promoter (2-3kb)	10	14521096	14522225	1130	2	14	ENST00000475858.1	2891	83641	FAM107B	family with sequence similarity 107 member B	protein_coding
ENSG00000201766	chr10	14663407	14663457	51	*	G4156.1|TCAGATCTCGGAAGCTAAGCAGGGTTGGGCCTGGTTAGTACTTGGATGGGGG|241|4|69	0	-	Promoter (<=1kb)	10	14663395	14663494	100	2	1	ENST00000364896.1	37	106479004	RNA5SP302	RNA, 5S ribosomal pseudogene 302	rRNA_pseudogene
ENSG00000148481	chr10	15778989	15779030	42	*	G4163.1|TTACTCTGGACCACAGATCGCTCTCCTTCACTAAATTAATTTG|31|2|2	0	-	3' UTR	10	15778854	15782335	3482	2	14	ENST00000476912.1	3305	80013	MINDY3	MINDY lysine 48 deubiquitinase 3	protein_coding
ENSG00000150867	chr10	22535404	22535436	33	*	G4175.1|TCGTGCCCTCCGTATACTGTCCACTCATTTTATG|28|2|3	0	-	3' UTR	10	22536893	22539635	2743	2	14	ENST00000474335.1	4199	5305	PIP4K2A	phosphatidylinositol-5-phosphate 4-kinase type 2 alpha	protein_coding
ENSG00000251711	chr10	25840046	25840082	37	*	G4179.1|AAAATATTTTCTAATTTAAGTTGGAGCTATCTGTGCAG|37|5|5	0	-	Distal Intergenic	10	25819363	25819426	64	2	1	ENST00000515902.1	-20620	106479846	RNU6-632P	RNA, U6 small nuclear 632, pseudogene	snRNA
ENSG00000148459	chr10	26747246	26747284	39	*	G4181.1|TTTTCTCTTCTTGTCTTGTGTATAATTCTCTATTGCTTAG|17|2|2	0	-	3' UTR	10	26734651	26746782	12132	1	16	ENST00000470978.1	12595	23590	PDSS1	decaprenyl diphosphate synthase subunit 1	protein_coding
ENSG00000136758	chr10	27134952	27134978	27	*	G4187.1|TTTCTTTTGCGGGACAGAGGATCAGATG|108|3|3	0	-	Promoter (1-2kb)	10	27123547	27136337	12791	2	19	ENST00000463270.1	1359	10730	YME1L1	YME1 like 1 ATPase	protein_coding
ENSG00000136758	chr10	27136355	27136385	31	*	G4188.1|TTTTCATACAGTCTCGGGGTTTTAAAACTTTG|141|6|7	0	-	Promoter (<=1kb)	10	27123547	27136337	12791	2	19	ENST00000463270.1	-18	10730	YME1L1	YME1 like 1 ATPase	protein_coding
ENSG00000197321	chr10	29457558	29457595	38	*	G4201.1|AATCAACCTTTCTACCTTAATATCTCCCCAAAAATGTAT|20|2|2	0	-	3' UTR	10	29473534	29481655	8122	2	15	ENST00000460007.1	24060	6840	SVIL	supervillin	protein_coding
ENSG00000170759	chr10	32010469	32010509	41	*	G4205.1|AATTAAAAATATATATAGGTCAATTTTGGTCTGAAATCCCTG|14|2|2	0	-	3' UTR	10	32017207	32021094	3888	2	11	ENST00000493889.1	10585	3799	KIF5B	kinesin family member 5B	protein_coding
ENSG00000170759	chr10	32015600	32015639	40	*	G4208.1|CAACATCCAGCAGCTTCTCCAACTCACCCAAGTGCAATTCG|10|2|2	0	-	Exon (ENST00000302418.5/ENSG00000170759.11, exon 25 of 26)	10	32017207	32021094	3888	2	11	ENST00000493889.1	5455	3799	KIF5B	kinesin family member 5B	protein_coding
ENSG00000170759	chr10	32009599	32009632	34	*	G4204.1|TTCTTGTAAGATGTATCATGGGTATTGGTGCTGTG|21|2|2	0	-	3' UTR	10	32017207	32021094	3888	2	11	ENST00000493889.1	11462	3799	KIF5B	kinesin family member 5B	protein_coding
ENSG00000170759	chr10	32011087	32011135	49	*	G4206.1|CTTCTTGTTTTTCTTTTCCTATTAAAACGTCTTCCTTTTTTTTTCTTAAG|20|4|5	0	-	3' UTR	10	32017207	32021094	3888	2	11	ENST00000493889.1	9959	3799	KIF5B	kinesin family member 5B	protein_coding
ENSG00000150093	chr10	32901295	32901331	37	*	G4223.1|CCTTTTTGACCTTTTCTTCCTGGACTATTGAAATCAAG|10|2|2	0	-	3' UTR	10	32901564	32912064	10501	2	20	ENST00000494395.1	10733	3688	ITGB1	integrin subunit beta 1	protein_coding
ENSG00000150093	chr10	32900935	32900960	26	*	G4220.1|CTTTAAAACCTGTGTGCCATTTTAAGA|28|2|2	0	-	3' UTR	10	32901564	32912064	10501	2	20	ENST00000494395.1	11104	3688	ITGB1	integrin subunit beta 1	protein_coding
ENSG00000099250	chr10	33178785	33178822	38	*	G4231.1|TGACAGTATCTTTTTTCCTTATCTATTCTATTCAAAATG|60|4|4	0	-	3' UTR	10	33179897	33185655	5759	2	18	ENST00000413802.1	6833	8829	NRP1	neuropilin 1	protein_coding
ENSG00000148498	chr10	34391285	34391346	62	*	G4237.1|TAGTGCATAGAATTCTAGCTTTTTTCCTCCTTTCTCTGTATATTGGGCTCAGAGAGTACACTG|415|14|25	0	-	Intron (ENST00000545260.5/ENSG00000148498.16, intron 6 of 22)	10	34346198	34372533	26336	2	16	ENST00000651752.1	-18752	56288	PARD3	par-3 family cell polarity regulator	protein_coding
ENSG00000148498	chr10	34391084	34391153	70	*	G4236.1|ATGTTTGGGTGGGTTAAGTGGGCATTTTGACAACATGGCTTCTCCTTTGGCATGTTTAATTGTGATATTTG|38|5|5	0	-	Intron (ENST00000545260.5/ENSG00000148498.16, intron 6 of 22)	10	34346198	34372533	26336	2	16	ENST00000651752.1	-18551	56288	PARD3	par-3 family cell polarity regulator	protein_coding
ENSG00000229644	chr10	36522661	36522690	30	*	G4242.1|CCAAATTATTTGTTGGTTTATGGACATACTG|74|2|2	0	-	Promoter (1-2kb)	10	36521721	36524234	2514	2	6	ENST00000440465.1	1544	646309	NAMPTP1	nicotinamide phosphoribosyltransferase pseudogene 1	processed_pseudogene
ENSG00000229644	chr10	36522165	36522196	32	*	G4241.1|AATTACTAACCTTACTGCCCCTTGTAGAATATG|22|2|2	0	-	Promoter (2-3kb)	10	36521721	36524234	2514	2	6	ENST00000440465.1	2038	646309	NAMPTP1	nicotinamide phosphoribosyltransferase pseudogene 1	processed_pseudogene
ENSG00000169813	chr10	43386943	43386974	32	*	G4248.1|ACATTTACAACTTCTTCTCTCCTCTCAACCCTG|10|2|2	0	-	Exon (ENST00000443950.6/ENSG00000169813.17, exon 3 of 3)	10	43387643	43396817	9175	2	17	ENST00000498176.1	9843	3185	HNRNPF	heterogeneous nuclear ribonucleoprotein F	protein_coding
ENSG00000232004	chr10	43603847	43603881	35	*	G4249.1|AAGAGAGATTGTCCTGTGATTTCTACCCATTTCCTG|90|6|8	0	-	Promoter (2-3kb)	10	43604843	43606251	1409	2	1	ENST00000417455.1	2370	399748	CAP1P2	CAP1 pseudogene 2	processed_pseudogene
ENSG00000165874	chr10	46635123	46635164	42	*	G4261.1|CAAATTGTTGGATATGGTGGGGAAAGTACAAATACCTATTATG|84|3|3	0	-	Promoter (<=1kb)	10	46625929	46635145	9217	2	13	ENST00000475914.1	0	414241	SHLD2P1	shieldin complex subunit 2 pseudogene 1	transcribed_unprocessed_pseudogene
ENSG00000225830	chr10	49457120	49457158	39	*	G4264.1|TTTCTGGGGAGCTCTTAATTTCTATTTTTATAATCATTAG|50|8|10	0	-	3' UTR	10	49460024	49470281	10258	2	16	ENST00000465653.1	13123	2074	ERCC6	ERCC excision repair 6, chromatin remodeling factor	protein_coding
ENSG00000225830	chr10	49457611	49457654	44	*	G4265.1|ATTTGTATTCTCTGGCATGCTCTTTTCCTCTCTCTCATTTTTCTG|11|2|2	0	-	3' UTR	10	49460024	49470281	10258	2	16	ENST00000465653.1	12627	2074	ERCC6	ERCC excision repair 6, chromatin remodeling factor	protein_coding
ENSG00000178645	chr10	49703084	49703126	43	*	G4266.1|ACCTTGTTGAGCTTGACTCTAGTCTGGCATGGTGAAGAGACACG|12|5|14	0	-	Intron (ENST00000374112.7/ENSG00000178645.13, intron 2 of 2)	10	49679686	49710261	30576	1	13	ENST00000535836.1	23398	282966	C10orf53	chromosome 10 open reading frame 53	protein_coding
ENSG00000178645	chr10	49703296	49703338	43	*	G4267.1|ATTTCTGCCCAGTGCTCTGAATGCCAAAGTGAAGAAATTCAATG|511|10|27	0	-	Intron (ENST00000374112.7/ENSG00000178645.13, intron 2 of 2)	10	49679686	49710261	30576	1	13	ENST00000535836.1	23610	282966	C10orf53	chromosome 10 open reading frame 53	protein_coding
ENSG00000229870	chr10	49819133	49819152	20	*	G4269.1|ACTCACGTGGACTTAGATATG|21|2|2	0	-	3' UTR	10	49815096	49815562	467	1	1	ENST00000444021.1	4037	100271422	RPL21P89	ribosomal protein L21 pseudogene 89	processed_pseudogene
ENSG00000156521	chr10	70151513	70151551	39	*	G4289.1|CACAGATTCTAGGGGGACATTTTTCTGAATAGGAAGACAG|38|2|2	0	-	3' UTR	10	70137981	70146700	8720	2	14	ENST00000287078.7	-4813	219743	TYSND1	trypsin like peroxisomal matrix peptidase 1	protein_coding
ENSG00000079332	chr10	70152285	70152328	44	*	G4291.1|CCCAGTGGTGACATGTGCTCTTCTCCACACTGTTGGGAGGTAATG|62|3|4	0	-	3' UTR	10	70152150	70157823	5674	2	15	ENST00000452767.1	5495	56681	SAR1A	secretion associated Ras related GTPase 1A	protein_coding
ENSG00000166224	chr10	70824321	70824353	33	*	G4294.1|CAAAATACCAATCTGGCTTCTAGTCTCTTTACTG|17|2|2	0	-	Intron (ENST00000373202.8/ENSG00000166224.17, intron 2 of 14)	10	70815961	70820484	4524	1	17	ENST00000486993.1	8360	8879	SGPL1	sphingosine-1-phosphate lyase 1	protein_coding
ENSG00000197746	chr10	71816836	71816869	34	*	G4298.1|TGGCTTGGGACATCAGTGGGGCCAAGGGTTCTCTG|22|3|4	0	-	Promoter (2-3kb)	10	71818622	71819271	650	2	14	ENST00000495196.1	2402	5660	PSAP	prosaposin	protein_coding
ENSG00000148719	chr10	72367531	72367574	44	*	G4306.1|CTTCATGGCTCTGTGCACTCCCTTTTCTTCCTCGCAGCCTCCCTA|19|2|2	0	-	3' UTR	10	72332830	72355149	22320	2	16	ENST00000394903.6	-12382	54788	DNAJB12	DnaJ heat shock protein family (Hsp40) member B12	protein_coding
ENSG00000213700	chr10	73006508	73006539	32	*	G4310.1|TTCCAATCTTCGTGTTCACTTTAAGAACACTCG|25|2|2	0	-	Promoter (<=1kb)	10	73005833	73006595	763	2	3	ENST00000396131.2	56	729046	RPL17P50	ribosomal protein L17 pseudogene 50	processed_pseudogene
ENSG00000156113	chr10	77637314	77637344	31	*	G4325.1|GGGGCCTCTTCATCATCTTGCTCTGGCGGACG|41|2|3	0	-	Promoter (<=1kb)	10	77011994	77637335	625342	2	24	ENST00000638249.1	0	3778	KCNMA1	potassium calcium-activated channel subfamily M alpha 1	protein_coding
ENSG00000148672	chr10	87050564	87050606	43	*	G4342.1|TAAGAGTCAGCTTTTTTTTTTTTTTTAACTCTAACACCCTTCAG|22|8|18	0	-	3' UTR	10	87050611	87053862	3252	2	10	ENST00000684665.1	3256	2746	GLUD1	glutamate dehydrogenase 1	protein_coding
ENSG00000138138	chr10	87753344	87753397	54	*	G4345.1|TATTTCTTTAAAAACTCTAAATCTTTATTCATGTGTCACTGGATTAATTTATCTG|11|3|4	0	-	3' UTR	10	87753117	87814882	61766	2	14	ENST00000328142.3	61485	84896	ATAD1	ATPase family AAA domain containing 1	protein_coding
ENSG00000107438	chr10	95237800	95237880	81	*	G4362.1|CTTTTTCTCTCAGTGTTCTGGCCCTCTCCTCTCTTGAAAGTTCTCTGCTTACTTTGGTTTTCCCTCTGCTTGTAAAACATTG|64|5|7	0	-	Promoter (<=1kb)	10	95237940	95238848	909	2	9	ENST00000492511.1	968	9124	PDLIM1	PDZ and LIM domain 1	protein_coding
ENSG00000077147	chr10	96521113	96521162	50	*	G4367.1|TGTGTGTCATACTTCTTTTGGGAGGGGGGTTGTTTTCTTCTGTTTATTTTC|114|7|15	0	-	3' UTR	10	96522277	96528173	5897	2	16	ENST00000485093.1	7011	56889	TM9SF3	transmembrane 9 superfamily member 3	protein_coding
ENSG00000077147	chr10	96522207	96522236	30	*	G4371.1|ATCAATTTCTTTTTCATAGGGGTGGAACTTG|32|2|2	0	-	3' UTR	10	96522277	96528173	5897	2	16	ENST00000485093.1	5937	56889	TM9SF3	transmembrane 9 superfamily member 3	protein_coding
ENSG00000077147	chr10	96522119	96522146	28	*	G4370.1|TGGGTCTCTCTTTCGTCGGTGGCTTAAAG|24|2|3	0	-	3' UTR	10	96522277	96528173	5897	2	16	ENST00000485093.1	6027	56889	TM9SF3	transmembrane 9 superfamily member 3	protein_coding
ENSG00000119943	chr10	98364960	98364977	18	*	G4381.1|TGTTTGATCTCCTGTAATT|13|2|16	0	-	Distal Intergenic	10	98387201	98388436	1236	2	13	ENST00000464808.1	23459	84795	PYROXD2	pyridine nucleotide-disulphide oxidoreductase domain 2	protein_coding
ENSG00000212464	chr10	100237235	100237266	32	*	G4388.1|TTTTCAAATGGGCCTAACTCTGCCACATATATA|28|4|4	0	-	Promoter (<=1kb)	10	100237156	100237302	147	2	1	ENST00000391162.1	36	677800	SNORA12	small nucleolar RNA, H/ACA box 12	snoRNA
ENSG00000095485	chr10	100275228	100275264	37	*	G4389.1|AATCTCACACTTATAACTTCCTACCTTTTACTTGAATG|11|2|2	0	-	3' UTR	10	100232298	100267680	35383	2	18	ENST00000468709.5	-7548	55280	CWF19L1	CWF19 like cell cycle control factor 1	protein_coding
ENSG00000198728	chr10	102107258	102107298	41	*	G4398.1|TCTCTGTGTCCCCATTCTCTGGACTCTGGCCTGCCCTCCTAG|38|3|3	0	-	3' UTR	10	102110392	102111133	742	2	11	ENST00000461873.5	3835	8861	LDB1	LIM domain binding 1	protein_coding
ENSG00000198728	chr10	102106699	102106737	39	*	G4397.1|CTAACACCACCTCTCTCCCCACTCTTCCCTCTGGATTCTG|10|2|2	0	-	3' UTR	10	102110392	102111133	742	2	11	ENST00000461873.5	4396	8861	LDB1	LIM domain binding 1	protein_coding
ENSG00000119953	chr10	110294081	110294121	41	*	G4419.1|CAGGGCTTTACATTTACCTTTTTATCCTTATATTTTTCTAAA|45|2|2	0	-	3' UTR	10	110298677	110304131	5455	2	14	ENST00000477763.1	10010	10285	SMNDC1	survival motor neuron domain containing 1	protein_coding
ENSG00000119953	chr10	110294205	110294246	42	*	G4420.1|TAAAGTTGGAGTAGGAACCTGTGGAATTGCTGATAAACCTATG|421|8|15	0	-	Exon (ENST00000369603.10/ENSG00000119953.14, exon 6 of 6)	10	110298677	110304131	5455	2	14	ENST00000477763.1	9885	10285	SMNDC1	survival motor neuron domain containing 1	protein_coding
ENSG00000119953	chr10	110293406	110293441	36	*	G4418.1|TTTTGGATGTGTGATGTTTATATGGGAGAACAAAAAG|16|3|3	0	-	3' UTR	10	110298677	110304131	5455	2	14	ENST00000477763.1	10690	10285	SMNDC1	survival motor neuron domain containing 1	protein_coding
ENSG00000165806	chr10	113703702	113703743	42	*	G4426.1|ACCTGCTTCTGGGTTGGGGTTTCGTATGTAGCAGAGCAGCTCC|87|4|80	0	-	Intron (ENST00000621345.4/ENSG00000165806.21, intron 2 of 6)	10	113709261	113730903	21643	1	21	ENST00000672138.1	-5518	840	CASP7	caspase 7	protein_coding
ENSG00000107560	chr10	118008307	118008335	29	*	G4436.1|AAGCTGCTTCAAATCACTCTTGACTACATG|50|3|3	0	-	3' UTR	10	118005756	118015110	9355	2	12	ENST00000476207.1	6775	22841	RAB11FIP2	RAB11 family interacting protein 2	protein_coding
ENSG00000151893	chr10	118681535	118681565	31	*	G4439.1|TGTGGCTCTGGGGTTAAGAATTCTGTGGTTTG|105|4|4	0	-	3' UTR	10	118685959	118686781	823	2	15	ENST00000490610.1	5216	143384	CACUL1	CDK2 associated cullin domain 1	protein_coding
ENSG00000151893	chr10	118681605	118681644	40	*	G4440.1|CTGGTTGGAAATTATCTTCATCTCTGGACTGCATTGTTTAG|27|2|28	0	-	3' UTR	10	118685959	118686781	823	2	15	ENST00000490610.1	5137	143384	CACUL1	CDK2 associated cullin domain 1	protein_coding
ENSG00000165672	chr10	119177059	119177083	25	*	G4450.1|GAAGAACGAGCTTGACAAATTTATTG|17|2|2	0	-	Promoter (1-2kb)	10	119167720	119178812	11093	2	7	ENST00000298510.4	1729	10935	PRDX3	peroxiredoxin 3	protein_coding
ENSG00000151923	chr10	119596719	119596760	42	*	G4454.1|CAGGCTGTCGCGGCTGGCCTGAGCGGTGACCTGGCGGGTCGCG|75|3|3	0	-	Promoter (<=1kb)	10	119588167	119596632	8466	2	18	ENST00000479729.1	-87	7073	TIAL1	TIA1 cytotoxic granule associated RNA binding protein like 1	protein_coding
ENSG00000198825	chr10	119830073	119830113	41	*	G4455.1|TTCAACTTTTCCTAAACTCAAATCTATTTTTATAAACAAATG|75|5|5	0	-	3' UTR	10	119819507	119823897	4391	1	15	ENST00000490818.1	10566	22876	INPP5F	inositol polyphosphate-5-phosphatase F	protein_coding
ENSG00000198825	chr10	119831045	119831084	40	*	G4456.1|ATTTCTTATGTTTTCTAGTTCTCTGTTTTTCCAGTTCACAG|14|2|3	0	-	3' UTR	10	119819507	119823897	4391	1	15	ENST00000490818.1	11538	22876	INPP5F	inositol polyphosphate-5-phosphatase F	protein_coding
ENSG00000148773	chr10	128098434	128098475	42	*	G4471.1|AATCTCAGGGTCCCAGGCTGTGGGCCATCACGACCTCAAACTG|154|5|7	0	-	3' UTR	10	128101484	128103128	1645	2	14	ENST00000464771.1	4653	4288	MKI67	marker of proliferation Ki-67	protein_coding
ENSG00000148773	chr10	128098573	128098614	42	*	G4473.1|CTTTGGAGAATGACTCGTGAGCACATCTTTAGGGACCAAGAGT|54|3|3	0	-	3' UTR	10	128101484	128103128	1645	2	14	ENST00000464771.1	4514	4288	MKI67	marker of proliferation Ki-67	protein_coding
ENSG00000148773	chr10	128098662	128098696	35	*	G4474.1|TCCCCAAATTAAGGCTATTGGACATCTGCACAGGAC|43|3|4	0	-	3' UTR	10	128101484	128103128	1645	2	14	ENST00000464771.1	4432	4288	MKI67	marker of proliferation Ki-67	protein_coding
ENSG00000148773	chr10	128097368	128097391	24	*	G4466.1|TTTTCATTTTACAGGGCTGTTGATG|16|2|2	0	-	3' UTR	10	128101484	128103128	1645	2	14	ENST00000464771.1	5737	4288	MKI67	marker of proliferation Ki-67	protein_coding
ENSG00000148773	chr10	128097833	128097874	42	*	G4468.1|TACTATATTGGCTGCCATGATAGGGTTCTCACAGCGTCATCCA|12|2|2	0	-	3' UTR	10	128101484	128103128	1645	2	14	ENST00000464771.1	5254	4288	MKI67	marker of proliferation Ki-67	protein_coding
ENSG00000177963	chr11	214507	214535	29	*	G4488.1|ATTTGCCTCTGGTCCAGTTTCTCATCTCTG|17|2|2	0	+	Promoter (1-2kb)	11	213449	214556	1108	1	15	ENST00000531541.1	1058	60626	RIC8A	RIC8 guanine nucleotide exchange factor A	protein_coding
ENSG00000177600	chr11	810311	810343	33	*	G4499.1|ATCTTGGACAGCGTGGGTATCGAGGCGGACGACG|158|4|5	0	+	Promoter (<=1kb)	11	810269	812871	2603	1	9	ENST00000530398.1	42	6181	RPLP2	ribosomal protein lateral stalk subunit P2	protein_coding
ENSG00000177697	chr11	837982	838011	30	*	G4505.1|CACCTGAGGGTCATTGGGGCTGTGGGGATCG|15|2|2	0	+	Promoter (<=1kb)	11	838180	839831	1652	1	19	ENST00000525181.1	-169	977	CD151	CD151 molecule (Raph blood group)	protein_coding
ENSG00000177697	chr11	838142	838177	36	*	G4506.1|CATGATCTTCACGTGCTGCCTGTACAGGAGTCTCAAG|33|3|3	0	+	Promoter (<=1kb)	11	838180	839831	1652	1	19	ENST00000525181.1	-3	977	CD151	CD151 molecule (Raph blood group)	protein_coding
ENSG00000110651	chr11	2397317	2397377	61	*	G4516.1|TCCTTTCTAACACGTCGCCTTCAACTGTAATCACAACATCCTGACTCCGTCATTTAATAAAG|29|4|6	0	+	Promoter (1-2kb)	11	2396313	2397299	987	1	12	ENST00000481386.1	1004	975	CD81	CD81 molecule	protein_coding
ENSG00000148985	chr11	3825876	3825916	41	*	G4518.1|TATTTCATGATCTACTGTGCACATCCAGGCCTGTGGCCACAG|42|2|2	0	+	Promoter (1-2kb)	11	3824571	3825875	1305	1	20	ENST00000528526.1	1305	27315	PGAP2	post-GPI attachment to proteins 2	protein_coding
ENSG00000166441	chr11	8684258	8684317	60	*	G4525.1|CTATTGCCTGAGTGTGCTAGAGTCCTCGAAGAGTAACTGCTGACCTTATTCACTGGCTGTG|224|4|5	0	+	Promoter (<=1kb)	11	8684259	8685848	1590	1	13	ENST00000530913.1	0	6157	RPL27A	ribosomal protein L27a	protein_coding
ENSG00000166441	chr11	8684831	8684860	30	*	G4526.1|ACACGGGTGAATGCTGCTAAAAACAAGACTG|36|2|2	0	+	Promoter (<=1kb)	11	8684259	8685848	1590	1	13	ENST00000530913.1	572	6157	RPL27A	ribosomal protein L27a	protein_coding
ENSG00000166483	chr11	9589015	9589053	39	*	G4542.1|TACCTGTGTGTCCATCTTATATTTCTTTTTTTTTTAATTG|41|5|5	0	+	Promoter (2-3kb)	11	9586714	9593457	6744	1	12	ENST00000527848.1	2301	7465	WEE1	WEE1 G2 checkpoint kinase	protein_coding
ENSG00000110696	chr11	16755483	16755523	41	*	G4578.1|TATTCTTTAATTATTCTTTGTTATAGTAGAGCTGTTCATTAT|29|4|5	0	+	Promoter (<=1kb)	11	16756025	16756881	857	1	10	ENST00000524508.1	-502	10944	C11orf58	chromosome 11 open reading frame 58	protein_coding
ENSG00000222427	chr11	22688389	22688423	35	*	G4594.1|TCTGATCTCGGAAGCTAAGCGGGGTCGGGCCTGGTT|109|2|4	0	+	Promoter (<=1kb)	11	22688351	22688435	85	1	1	ENST00000410495.1	38	100873601	RNA5SP338	RNA, 5S ribosomal pseudogene 338	rRNA_pseudogene
ENSG00000060749	chr11	32977542	32977585	44	*	G4606.1|ATAATTAGACTATTTGCAGTGTTAAACACAGCTTCCTTAACTCTT|58|3|4	0	+	3' UTR	11	32957806	32969068	11263	1	16	ENST00000528034.1	19736	79832	QSER1	glutamine and serine rich 1	protein_coding
ENSG00000135387	chr11	34099550	34099581	32	*	G4615.1|AAACTATTTTTACTCTGCATGTTCTGTCCTAAG|26|2|2	0	+	3' UTR	11	34096160	34097272	1113	1	21	ENST00000533562.1	3390	4076	CAPRIN1	cell cycle associated protein 1	protein_coding
ENSG00000135372	chr11	34101022	34101061	40	*	G4616.1|AGTTTTTGCTGGTTTTGTAACCTACCAAAATGGATAGGCTG|28|2|2	0	+	3' UTR	11	34105617	34108323	2707	1	9	ENST00000532503.5	-4556	55226	NAT10	N-acetyltransferase 10	protein_coding
ENSG00000135372	chr11	34101147	34101186	40	*	G4617.1|TTCTTGACTTTTCTCATGTGTGGTTGTGGTACATCATATTG|39|4|4	0	+	3' UTR	11	34105617	34108323	2707	1	9	ENST00000532503.5	-4431	55226	NAT10	N-acetyltransferase 10	protein_coding
ENSG00000110435	chr11	35030916	35030944	29	*	G4622.1|CTTCTAATTATAACTCGTCCTGGCTTCTCA|21|3|3	0	+	Distal Intergenic	11	34984633	35020591	35959	1	13	ENST00000477173.3	46283	8050	PDHX	pyruvate dehydrogenase complex component X	protein_coding
ENSG00000026508	chr11	35176631	35176665	35	*	G4625.1|CTACAGCATCTCTCGGACGGAGGCCGCTGACCTCTG|54|3|3	0	+	Promoter (<=1kb)	11	35176641	35209969	33329	1	20	ENST00000527889.6	0	960	CD44	CD44 molecule (Indian blood group)	protein_coding
ENSG00000026508	chr11	35230362	35230405	44	*	G4634.1|TTTGCATGACCTGTTATCCCTGGGGCCCTATTTCATAGAGGCTGG|48|4|5	0	+	3' UTR	11	35219344	35229789	10446	1	20	ENST00000525469.1	11018	960	CD44	CD44 molecule (Indian blood group)	protein_coding
ENSG00000026508	chr11	35230698	35230741	44	*	G4636.1|TACTGGCTTTATCCTCTAACCTCATATTTTCTCCCACTTGGCAAG|105|8|11	0	+	3' UTR	11	35219344	35229789	10446	1	20	ENST00000525469.1	11354	960	CD44	CD44 molecule (Indian blood group)	protein_coding
ENSG00000026508	chr11	35229372	35229410	39	*	G4629.1|AAACATAACCATTACAGGGAGCTGGGACACTTAACAGATG|501|7|17	0	+	3' UTR	11	35219344	35229789	10446	1	20	ENST00000525469.1	10028	960	CD44	CD44 molecule (Indian blood group)	protein_coding
ENSG00000026508	chr11	35229562	35229615	54	*	G4631.1|AATTTGATCGTTCCAGTTCCCACTTGGAGGCCTTTCATCCCTCGGGTGTGCTATG|58|3|3	0	+	3' UTR	11	35219344	35229789	10446	1	20	ENST00000525469.1	10218	960	CD44	CD44 molecule (Indian blood group)	protein_coding
ENSG00000026508	chr11	35231110	35231141	32	*	G4638.1|AAAAACTTCCTTTCTCTTCTGTGAACATCATTG|62|3|3	0	+	3' UTR	11	35219344	35229789	10446	1	20	ENST00000525469.1	11766	960	CD44	CD44 molecule (Indian blood group)	protein_coding
ENSG00000026508	chr11	35231160	35231193	34	*	G4639.1|TGGTCTGGATTTCTTTTTATTTTCTTTTCAACTTG|38|3|3	0	+	3' UTR	11	35219344	35229789	10446	1	20	ENST00000525469.1	11816	960	CD44	CD44 molecule (Indian blood group)	protein_coding
ENSG00000166181	chr11	43344332	43344375	44	*	G4665.1|TTGACTGTTCCCTTATCCCTCACCCTTCCCCTTCCCTTTCCTAAG|27|2|3	0	+	3' UTR	11	43335279	43339373	4095	1	13	ENST00000529334.1	9053	8539	API5	apoptosis inhibitor 5	protein_coding
ENSG00000085117	chr11	44614085	44614125	41	*	G4673.1|CTCACTGTAACCTCCATCTCCTGGGTTCAAGCAATTCTCCTG|40|2|2	0	+	Intron (ENST00000526958.5/ENSG00000085117.12, intron 6 of 6)	11	44618270	44619709	1440	1	12	ENST00000524750.1	-4145	3732	CD82	CD82 molecule	protein_coding
ENSG00000175224	chr11	46673186	46673223	38	*	G4681.1|TTTTTCACTTGGAGAAGGCGGAGGGCTCTTCCTGGGACG|148|6|10	0	+	Promoter (<=1kb)	11	46672795	46674513	1719	1	17	ENST00000526485.1	391	9776	ATG13	autophagy related 13	protein_coding
ENSG00000156599	chr11	57672991	57673026	36	*	G4696.1|TACTCCTCTCTGTTGCTTCCCTCCTCCCATTTTCTTG|17|2|3	0	+	Promoter (<=1kb)	11	57673144	57690392	17249	1	11	ENST00000532842.1	-118	25921	ZDHHC5	zinc finger DHHC-type palmitoyltransferase 5	protein_coding
ENSG00000211450	chr11	57740334	57740370	37	*	G4703.1|TTTTCCCTTTGGCTGTGACTGGGTGGGGCAGCATGCAG|62|5|6	0	+	Promoter (<=1kb)	11	57741250	57743411	2162	1	10	ENST00000622257.4	-880	280636	SELENOH	selenoprotein H	protein_coding
ENSG00000211450	chr11	57740854	57740931	78	*	G4705.1|ACTTTCCTTTGTGTGGTAGGACTTGGAGGAGAAATCCCCTGGACTTTCACTAACCCTCTGACATACTCCCCACACCCAG|83|4|5	0	+	Promoter (<=1kb)	11	57741250	57743411	2162	1	10	ENST00000622257.4	-319	280636	SELENOH	selenoprotein H	protein_coding
ENSG00000198561	chr11	57809325	57809345	21	*	G4706.1|AACTCCTCTTGGAATTTCTCTG|8|3|3	0	+	Promoter (2-3kb)	11	57812228	57816509	4282	1	16	ENST00000525821.2	-2883	1500	CTNND1	catenin delta 1	protein_coding
ENSG00000198561	chr11	57818197	57818273	77	*	G4716.1|CTCTTTTTTCTCGGTGGGGTGTGGGTAATAGAACAGCCGTGGGCTTTTGGGGACCTTTAACTTTTTTTTCTCTCTTTT|357|10|19	0	+	3' UTR	11	57812228	57816509	4282	1	16	ENST00000525821.2	5969	1500	CTNND1	catenin delta 1	protein_coding
ENSG00000198561	chr11	57818309	57818344	36	*	G4717.1|AACCAAAAATCCCACCTTCCCACCGAACACTACTAAG|105|2|2	0	+	3' UTR	11	57812228	57816509	4282	1	16	ENST00000525821.2	6081	1500	CTNND1	catenin delta 1	protein_coding
ENSG00000242689	chr11	58619034	58619074	41	*	G4720.1|CTTTATCAGTTCATTCCAGCTCCCTGTTAGTGAAGGACACTG|847|10|39	0	+	3' UTR	11	58622665	58625733	3069	1	3	ENST00000361987.6	-3591	1270	CNTF	ciliary neurotrophic factor	protein_coding
ENSG00000242689	chr11	58620316	58620352	37	*	G4721.1|CCTCATTGTCCTTCCAGGGAGCTCTTTTAATCTTAAAG|1141|14|146	0	+	Promoter (2-3kb)	11	58622665	58625733	3069	1	3	ENST00000361987.6	-2313	1270	CNTF	ciliary neurotrophic factor	protein_coding
ENSG00000242689	chr11	58618048	58618089	42	*	G4718.1|ATGTGCTCTGGATCAGCTTTTAACTTTTAATCATATATTACTG|4588|19|330	0	+	3' UTR	11	58622665	58625733	3069	1	3	ENST00000361987.6	-4576	1270	CNTF	ciliary neurotrophic factor	protein_coding
ENSG00000189057	chr11	59126023	59126048	26	*	G4723.1|ATACTTGTTTCTCTGATGGGTCCTCAG|24|2|2	0	+	Exon (ENST00000411426.1/ENSG00000189057.11, exon 2 of 2)	11	59109534	59127410	17877	1	11	ENST00000620384.1	16489	374393	FAM111B	FAM111 trypsin like peptidase B	protein_coding
ENSG00000166801	chr11	59154528	59154569	42	*	G4724.1|ATTCAACCAAGCCTGCAAATCTCCCTCTTGTGGAATTCCACTG|24|3|3	0	+	3' UTR	11	59148245	59155036	6792	1	17	ENST00000531147.1	6283	63901	FAM111A	FAM111 trypsin like peptidase A	protein_coding
ENSG00000110104	chr11	60842097	60842127	31	*	G4728.1|CAGGGGTGTGGAAACTTACCGGCTGAGCCATG|17|2|2	0	+	Promoter (<=1kb)	11	60842113	60851081	8969	1	13	ENST00000227520.10	0	79080	CCDC86	coiled-coil domain containing 86	protein_coding
ENSG00000110108	chr11	60922368	60922405	38	*	G4730.1|GTTCTCTGTCTGGGGTTGGCTCTCTTAACCCTTTCTCTG|64|6|8	0	+	Promoter (<=1kb)	11	60922618	60923443	826	1	10	ENST00000540280.1	-213	79073	TMEM109	transmembrane protein 109	protein_coding
ENSG00000110108	chr11	60922603	60922640	38	*	G4731.1|TTTTCCTCATCCTCCTACCCTGTACTCCCACCAAACCAT|59|4|4	0	+	Promoter (<=1kb)	11	60922618	60923443	826	1	10	ENST00000540280.1	0	79073	TMEM109	transmembrane protein 109	protein_coding
ENSG00000149503	chr11	62152550	62152577	28	*	G4749.1|CAGGTGGAGCTCCTTCCTATTTTTTGGGG|42|2|2	0	+	Promoter (<=1kb)	11	62152482	62153163	682	1	13	ENST00000531099.1	68	3619	INCENP	inner centromere protein	protein_coding
ENSG00000149503	chr11	62152045	62152075	31	*	G4746.1|TGTCTTGGTCTGTTGCCCTCCTTCTTGGCATG|143|7|7	0	+	Promoter (<=1kb)	11	62152482	62153163	682	1	13	ENST00000531099.1	-407	3619	INCENP	inner centromere protein	protein_coding
ENSG00000149503	chr11	62152196	62152229	34	*	G4748.1|AAATGGGCCCAGCCCCACATGGCCTGCAGACAGTG|380|3|7	0	+	Promoter (<=1kb)	11	62152482	62153163	682	1	13	ENST00000531099.1	-253	3619	INCENP	inner centromere protein	protein_coding
ENSG00000206597	chr11	62665472	62665513	42	*	G4768.1|TACGGAGGAAGAGGGAAAGGGCTCTGGCCCCCTCGGCGTCATG|41|2|2	0	+	Promoter (<=1kb)	11	62665422	62665570	149	1	1	ENST00000383870.1	50	692158	SNORA57	small nucleolar RNA, H/ACA box 57	snoRNA
ENSG00000168003	chr11	62888487	62888530	44	*	G4774.1|TTTTCTGGTAGTGCTTAACTTTGGGGATGTGGGCCTCTCGGCTGG|79|2|2	0	+	Promoter (<=1kb)	11	62887870	62888520	651	1	18	ENST00000542793.1	617	6520	SLC3A2	solute carrier family 3 member 2	protein_coding
ENSG00000168003	chr11	62888711	62888788	78	*	G4775.1|ACCCACTACCCTTCTCCTTTCCTTCCCAGGCCCTTTGGCTTCTGATTTTTCTCTTTTTTAAAAACAAACAAACAAACTG|12|3|3	0	+	Promoter (<=1kb)	11	62887870	62888520	651	1	18	ENST00000542793.1	841	6520	SLC3A2	solute carrier family 3 member 2	protein_coding
ENSG00000133315	chr11	63997708	63997751	44	*	G4796.1|TGTGTGCGTGTCCCTGCTCTGCTGCCCGCCTGGCTGCTCTGTCTG|93|6|7	0	+	Promoter (1-2kb)	11	63998560	63999222	663	2	12	ENST00000542105.5	1471	28992	MACROD1	mono-ADP ribosylhydrolase 1	protein_coding
ENSG00000133315	chr11	63997891	63997919	29	*	G4797.1|CTGGCTCAGGGGCTTCTATGGGATCCTGGA|92|2|2	0	+	Promoter (1-2kb)	11	63998560	63999222	663	2	12	ENST00000542105.5	1303	28992	MACROD1	mono-ADP ribosylhydrolase 1	protein_coding
ENSG00000133315	chr11	63998303	63998337	35	*	G4800.1|CTTTTTGCCTTCACCTCTTTTCTTCCCCGCCCCCTG|16|3|3	0	+	Promoter (<=1kb)	11	63998560	63999222	663	2	12	ENST00000542105.5	885	28992	MACROD1	mono-ADP ribosylhydrolase 1	protein_coding
ENSG00000168439	chr11	64204360	64204442	83	*	G4801.2|TCTCTTTCCCCTGCCCCTAGTTGCTGTCTCGGCTGCTCTCCCATAGTTGGTTTTTTTTTTATTTGGGGCAGTGGGCATGTTATG|273|15|20	0	+	Promoter (1-2kb)	11	64202405	64203144	740	1	17	ENST00000355603.3	1955	10963	STIP1	stress induced phosphoprotein 1	protein_coding
ENSG00000168439	chr11	64204458	64204500	43	*	G4801.3|TTCTTCCAGCCTCAGGTCCCAGCTGTCTCACGTTGTTTATTCTG|95|3|4	0	+	Promoter (2-3kb)	11	64202405	64203144	740	1	17	ENST00000355603.3	2053	10963	STIP1	stress induced phosphoprotein 1	protein_coding
ENSG00000168439	chr11	64204223	64204307	85	*	G4801.1|AAGGCCTCATCTCTCTATATTTATACATAACCCCGGGGAAGACACAGAGACTCGTACCTGCGCTGTTTGTGCCGCCGCTGCCTCTG|68|6|7	0	+	Promoter (1-2kb)	11	64202405	64203144	740	1	17	ENST00000355603.3	1818	10963	STIP1	stress induced phosphoprotein 1	protein_coding
ENSG00000173825	chr11	65351974	65352006	33	*	G4813.1|CCCCTAGGCGTGCGTGTGGCCCAGTTTCTCTCTG|39|2|2	0	+	Promoter (2-3kb)	11	65354751	65357613	2863	1	7	ENST00000309880.6	-2745	220359	TIGD3	tigger transposable element derived 3	protein_coding
ENSG00000173825	chr11	65352899	65352954	56	*	G4818.1|CTTTGGAGTTGAGGTGTCTTTTTTTTTTCTTTCTTTAGTTCCTGTATTCTAAACATT|19|3|18	0	+	Promoter (1-2kb)	11	65354751	65357613	2863	1	7	ENST00000309880.6	-1797	220359	TIGD3	tigger transposable element derived 3	protein_coding
ENSG00000245532	chr11	65426337	65426374	38	*	G4829.1|TATTAGTCACGCATGTATGGGGAAGTAGTCTCGGGTATG|103|2|2	0	+	Promoter (<=1kb)	11	65425551	65426385	835	1	9	ENST00000616315.2	786	283131	NEAT1	nuclear paraspeckle assembly transcript 1	lncRNA
ENSG00000245532	chr11	65425814	65425855	42	*	G4827.1|TATCTTCAAATTGTAGTCTTTGTAACAACCAAATAACCTTTTG|11|2|2	0	+	Promoter (<=1kb)	11	65425551	65426385	835	1	9	ENST00000616315.2	263	283131	NEAT1	nuclear paraspeckle assembly transcript 1	lncRNA
ENSG00000251562	chr11	65500692	65500718	27	*	G4837.1|AGCAGGCGTTGTGCGTAGAGGATCCTAG|18|2|2	0	+	Promoter (<=1kb)	11	65500223	65500713	491	1	8	ENST00000610481.1	469	378938	MALAT1	metastasis associated lung adenocarcinoma transcript 1	lncRNA
ENSG00000251562	chr11	65501820	65501857	38	*	G4843.1|ACTTCTTAAAAGTTTTATTAAAGGGGAGGGGCAAATATT|16|2|2	0	+	Promoter (<=1kb)	11	65501848	65503609	1762	1	8	ENST00000508832.2	0	378938	MALAT1	metastasis associated lung adenocarcinoma transcript 1	lncRNA
ENSG00000251562	chr11	65502238	65502292	55	*	G4845.1|CAAAAGTTGTTTGGATATGGTAGTGTGTGGTTCTCTTTTGGAATTTTTTTCAGGTG|64|7|8	0	+	Promoter (<=1kb)	11	65501960	65504463	2504	1	8	ENST00000616527.4	278	378938	MALAT1	metastasis associated lung adenocarcinoma transcript 1	lncRNA
ENSG00000251562	chr11	65500857	65500926	70	*	G4838.1|TACTGAGGTGTAAAGGGATTTATATGGGGACGTAGGCCGATTTCCGGGTGTTGTAGGTTTCTCTTTTTCAG|368|12|25	0	+	Promoter (<=1kb)	11	65500223	65500713	491	1	8	ENST00000610481.1	634	378938	MALAT1	metastasis associated lung adenocarcinoma transcript 1	lncRNA
ENSG00000251562	chr11	65501430	65501473	44	*	G4840.1|AAATGGCTGGTAGTTACTCTTTTTTCCCCCCACCCCCTTAATCAG|117|6|6	0	+	Promoter (<=1kb)	11	65501848	65503609	1762	1	8	ENST00000508832.2	-375	378938	MALAT1	metastasis associated lung adenocarcinoma transcript 1	lncRNA
ENSG00000251562	chr11	65503488	65503515	28	*	G4851.1|AATCTCTGAAGGCTCTATGAAAGGAATAG|217|4|7	0	+	Promoter (<=1kb)	11	65503679	65504463	785	1	8	ENST00000620465.4	-164	378938	MALAT1	metastasis associated lung adenocarcinoma transcript 1	lncRNA
ENSG00000251562	chr11	65504176	65504207	32	*	G4855.1|CATATGAGTGCTTGGCTCTTCCTTCTGTTCTAG|83|3|3	0	+	Promoter (<=1kb)	11	65504005	65504848	844	1	8	ENST00000618132.1	171	378938	MALAT1	metastasis associated lung adenocarcinoma transcript 1	lncRNA
ENSG00000251562	chr11	65504780	65504816	37	*	G4859.1|GTTTCTCTCTCCCCTCCCTTGGTCTTAATTCTTACATG|64|4|7	0	+	Promoter (<=1kb)	11	65504838	65506465	1628	1	8	ENST00000618227.1	-22	378938	MALAT1	metastasis associated lung adenocarcinoma transcript 1	lncRNA
ENSG00000251562	chr11	65504884	65504921	38	*	G4860.1|CCTATTTACTTTAAATAAACCAAACATTCCATTTTAAAT|16|2|2	0	+	Promoter (<=1kb)	11	65504838	65506465	1628	1	8	ENST00000618227.1	46	378938	MALAT1	metastasis associated lung adenocarcinoma transcript 1	lncRNA
ENSG00000251562	chr11	65505367	65505404	38	*	G4861.1|AATGCTTGAAGTACCCCTGGGCTTCTCTTAACATTTAAG|176|6|7	0	+	Promoter (<=1kb)	11	65505207	65506516	1310	1	8	ENST00000616691.1	160	378938	MALAT1	metastasis associated lung adenocarcinoma transcript 1	lncRNA
ENSG00000251562	chr11	65502576	65502600	25	*	G4847.1|AATGTCTCTTAGAGGGTGGGCTTTTG|102|2|3	0	+	Promoter (<=1kb)	11	65502729	65503760	1032	1	8	ENST00000618925.1	-129	378938	MALAT1	metastasis associated lung adenocarcinoma transcript 1	lncRNA
ENSG00000251562	chr11	65502294	65502375	82	*	G4846.1|ATTTAATAATAATTTAAAACTACTATAGAAACTGCAGAGCAAAGGAAGTGGCTTAATGATCCTGAAGGGATTTCTTCTGATGG|264|9|11	0	+	Promoter (<=1kb)	11	65501960	65504463	2504	1	8	ENST00000616527.4	334	378938	MALAT1	metastasis associated lung adenocarcinoma transcript 1	lncRNA
ENSG00000274072	chr11	65505673	65505701	29	*	G4862.1|GTGTCGAGGTCTTTGGTGGGTTGAACTATG|77|3|3	0	+	Promoter (<=1kb)	11	65506117	65506173	57	1	1	ENST00000611300.1	-416	109136578	MASCRNA	MALAT1-associated small cytoplasmic RNA	sRNA
ENSG00000176973	chr11	65571855	65571883	29	*	G4865.1|CCTCTTCACCTCTCCACTCTGCTCTCCTTG|14|2|2	0	+	Promoter (<=1kb)	11	65572349	65574198	1850	1	8	ENST00000316409.2	-466	23625	FAM89B	family with sequence similarity 89 member B	protein_coding
ENSG00000176973	chr11	65571920	65571957	38	*	G4866.1|TTTCCCCAGTCAGGATGAGGGAGTAGGTAGAGGACTATG|14|3|3	0	+	Promoter (<=1kb)	11	65572349	65574198	1850	1	8	ENST00000316409.2	-392	23625	FAM89B	family with sequence similarity 89 member B	protein_coding
ENSG00000175334	chr11	66003951	66003982	32	*	G4878.1|CTCTTGCATGCCTCCCCCGTCCTTTTTCCCTTG|90|6|11	0	+	Promoter (<=1kb)	11	66003236	66003893	658	1	8	ENST00000528648.1	715	8815	BANF1	BAF nuclear assembly factor 1	protein_coding
ENSG00000087365	chr11	66059846	66059885	40	*	G4882.1|GTTCACCTCAAGGCCACTCGGAACTCTGTGCCTGTGCCACG|24|3|4	0	+	Promoter (<=1kb)	11	66060691	66068878	8188	1	16	ENST00000530981.1	-806	10992	SF3B2	splicing factor 3b subunit 2	protein_coding
ENSG00000175115	chr11	66222539	66222557	19	*	G4888.1|GTGAGTGTTGTCGCGATGTG|11|2|9	0	+	Promoter (1-2kb)	11	66220670	66221643	974	1	13	ENST00000534273.1	1869	55690	PACS1	phosphofurin acidic cluster sorting protein 1	protein_coding
ENSG00000173933	chr11	66646226	66646256	31	*	G4909.1|TCCTTCAATACTTCTGTAGCTTCCCATTCATG|19|2|2	0	+	Promoter (2-3kb)	11	66643750	66646468	2719	1	21	ENST00000515838.2	2476	5936	RBM4	RNA binding motif protein 4	protein_coding
ENSG00000173120	chr11	67255614	67255648	35	*	G4920.1|TCCTTAACTGTGCTCTCCCTCCTTTCCTCTCCCTTG|42|3|3	0	+	3' UTR	11	67252338	67257670	5333	1	15	ENST00000524657.1	3276	22992	KDM2A	lysine demethylase 2A	protein_coding
ENSG00000173020	chr11	67281539	67281581	43	*	G4926.1|CTCTCGCTCGTCAGCACTGGGGTGAGCTGGGTGGGCCGGGCTGC|57|3|3	0	+	Promoter (<=1kb)	11	67281509	67284369	2861	1	11	ENST00000532099.5	30	156	GRK2	G protein-coupled receptor kinase 2	protein_coding
ENSG00000084207	chr11	67586610	67586646	37	*	G4932.1|TTTGCCTTCCTTTCTCCAGGACCAATAAAATTTCTAAG|47|5|6	0	+	Promoter (<=1kb)	11	67586104	67586439	336	1	18	ENST00000495996.1	506	2950	GSTP1	glutathione S-transferase pi 1	protein_coding
ENSG00000069482	chr11	68684989	68685024	36	*	G4939.1|CGGGGCTCTGGTCGCCGGTAAGTGCGGGGCGCGTCTC|89|3|4	0	+	Promoter (<=1kb)	11	68684544	68691175	6632	1	7	ENST00000265643.4	445	51083	GAL	galanin and GMAP prepropeptide	protein_coding
ENSG00000110092	chr11	69651419	69651462	44	*	G4941.1|TTTTTTCCTTTGCTCTTTCCCCCTTCCATCTCTGACTTAAGCAAA|44|3|3	0	+	3' UTR	11	69647957	69651407	3451	1	4	ENST00000542367.1	3462	595	CCND1	cyclin D1	protein_coding
ENSG00000110092	chr11	69652392	69652433	42	*	G4947.1|TACTTGTTTGCAAGCAGGACTTTGAGGCAAGTGTGGGCCACTG|49|4|4	0	+	3' UTR	11	69647957	69651407	3451	1	4	ENST00000542367.1	4435	595	CCND1	cyclin D1	protein_coding
ENSG00000110092	chr11	69652435	69652459	25	*	G4947.2|TGGTGGCAGTGGAGGTGGGGTGTTTG|9|2|2	0	+	3' UTR	11	69647957	69651407	3451	1	4	ENST00000542367.1	4478	595	CCND1	cyclin D1	protein_coding
ENSG00000110092	chr11	69651821	69651863	43	*	G4943.1|GGGTTCTAGGCATCTCTGTACTTTGCTTGCTCATATGCATGTAG|73|2|3	0	+	3' UTR	11	69647957	69651407	3451	1	4	ENST00000542367.1	3864	595	CCND1	cyclin D1	protein_coding
ENSG00000110092	chr11	69652262	69652296	35	*	G4945.1|TTCTTCTTCATATTCTAAAACCATTCCATTTCCAAG|9|3|3	0	+	3' UTR	11	69647957	69651407	3451	1	4	ENST00000542367.1	4305	595	CCND1	cyclin D1	protein_coding
ENSG00000110092	chr11	69653009	69653044	36	*	G4948.1|AATTCTTATCCCCTGCCCCTTCCTTTAAAAAACTTAG|24|2|2	0	+	3' UTR	11	69647957	69651407	3451	1	4	ENST00000542367.1	5052	595	CCND1	cyclin D1	protein_coding
ENSG00000149716	chr11	69653643	69653678	36	*	G4952.1|ACCAGGCTGTGTCCCTCTTCTCTTCCCTGCGCCTGTG|23|4|4	0	+	3' UTR	11	69653076	69658430	5355	2	13	ENST00000542515.5	4752	220064	LTO1	LTO1 maturation factor of ABCE1	protein_coding
ENSG00000149716	chr11	69665806	69665849	44	*	G5618.1|ACTTAGGTCTCCTCCTCCCGAACTCTAAACCTGCGTGTGTGGCTG|32|3|3	0	-	Promoter (2-3kb)	11	69665649	69668012	2364	2	13	ENST00000537272.6	2163	220064	LTO1	LTO1 maturation factor of ABCE1	protein_coding
ENSG00000085733	chr11	70415079	70415101	23	*	G4959.1|ATTCTCTTCGGCTCGGGTCTGTTG|41|4|4	0	+	Promoter (<=1kb)	11	70414611	70416204	1594	1	16	ENST00000525276.1	468	2017	CTTN	cortactin	protein_coding
ENSG00000165458	chr11	72238579	72238659	81	*	G4966.1|TTGCCATGGTTACCGAGGACCCTGGTTACTCTGGTGCTGTCCTGTTTTACTGGACCCCGCCTCCCAGCCCCAGGGGTGCCTG|22|5|5	0	+	Promoter (<=1kb)	11	72237660	72238621	962	1	14	ENST00000320683.7	919	3636	INPPL1	inositol polyphosphate phosphatase like 1	protein_coding
ENSG00000165458	chr11	72238932	72238972	41	*	G4968.1|CTTAGTTCTCACTGTCTCCTGGTCTGTGCTGCCCTGCTCTGG|10|4|4	0	+	Promoter (1-2kb)	11	72237660	72238621	962	1	14	ENST00000320683.7	1272	3636	INPPL1	inositol polyphosphate phosphatase like 1	protein_coding
ENSG00000165458	chr11	72238818	72238841	24	*	G4967.1|ACCGGGCTGGGGTTTATTTAAACTG|130|2|2	0	+	Promoter (1-2kb)	11	72237660	72238621	962	1	14	ENST00000320683.7	1158	3636	INPPL1	inositol polyphosphate phosphatase like 1	protein_coding
ENSG00000149273	chr11	75400784	75400824	41	*	G4980.1|AGTTACACCAACCAGGACAGAAATCATTATCTTAGCCACCAG|18|2|2	0	+	Promoter (<=1kb)	11	75400695	75405628	4934	1	15	ENST00000530170.1	89	6188	RPS3	ribosomal protein S3	protein_coding
ENSG00000149273	chr11	75400392	75400421	30	*	G4979.1|CTTCGATGAAGAGATGATGACGAGTCTGACT|131|3|3	0	+	Promoter (<=1kb)	11	75400404	75404156	3753	1	15	ENST00000528847.1	0	6188	RPS3	ribosomal protein S3	protein_coding
ENSG00000207445	chr11	75404040	75404070	31	*	G4983.1|CGGTTCATCATGGAGAGTGGGGCCAAAGGCTG|31|3|3	0	+	Promoter (<=1kb)	11	75404421	75404566	146	1	1	ENST00000384714.1	-351	114599	SNORD15B	small nucleolar RNA, C/D box 15B	snoRNA
ENSG00000207445	chr11	75405632	75405684	53	*	G4987.1|TATTCTGGAGTCTGGATGTTGCTCTCTAAAGACCTTTAATAAAATTTTGTACAA|199|5|7	0	+	Promoter (1-2kb)	11	75404421	75404566	146	1	1	ENST00000384714.1	1211	114599	SNORD15B	small nucleolar RNA, C/D box 15B	snoRNA
ENSG00000207445	chr11	75404076	75404119	44	*	G4983.2|GTTGTGGTGTCTGGGAAACTCCGAGGACAGAGGGCTAAATCCATG|106|5|7	0	+	Promoter (<=1kb)	11	75404421	75404566	146	1	1	ENST00000384714.1	-302	114599	SNORD15B	small nucleolar RNA, C/D box 15B	snoRNA
ENSG00000149257	chr11	75572601	75572639	39	*	G4993.1|CTTCTGGGCAGACTCTGGTCAAGAAGCATCGTGTCTGGCG|71|2|2	0	+	Promoter (<=1kb)	11	75571914	75572783	870	1	16	ENST00000526638.1	687	871	SERPINH1	serpin family H member 1	protein_coding
ENSG00000087884	chr11	77886445	77886492	48	*	G5003.1|GCGGGTGTTGATGCCATGTGATTTCTGCCCAGTGCTCTGAATGTCAAAG|75|5|69	0	+	Intron (ENST00000532481.5/ENSG00000087884.14, intron 3 of 3)	11	77876948	77900771	23824	1	14	ENST00000529666.1	9497	28971	AAMDC	adipogenesis associated Mth938 domain containing	protein_coding
ENSG00000206583	chr11	85484151	85484188	38	*	G5011.1|TCCGCGCAGTCCGCCCGGAGGATTCAACCCGGTGGCGGA|25|2|14	0	+	Intron (ENST00000376104.7/ENSG00000150672.18, intron 3 of 27)	11	85509938	85510044	107	1	1	ENST00000383856.1	-25750	106480656	RNU6-1292P	RNA, U6 small nuclear 1292, pseudogene	snRNA
ENSG00000283744	chr11	86277977	86278018	42	*	G5012.1|ATCCTCATAAAGCCAAGTAAGTATTTAGAAATTTCTGTTCAAA|415|8|21	0	+	Promoter (<=1kb)	11	86278333	86278398	66	1	1	ENST00000619993.1	-315	102465452	MIR6755	microRNA 6755	miRNA
ENSG00000150687	chr11	86807649	86807685	37	*	G5014.1|CAGGGATTCCAGGGCTCCTCTTCCTTCTCTTCTTTCTG|42|6|6	0	+	Exon (ENST00000527521.1/ENSG00000150687.12, exon 2 of 2)	11	86800544	86932934	132391	1	12	ENST00000533880.1	7105	11098	PRSS23	serine protease 23	protein_coding
ENSG00000150687	chr11	86808705	86808742	38	*	G5015.1|ATTTCAACGTGGCTGTCAGAATCACTCCTCTCAAATATG|131|6|11	0	+	Exon (ENST00000280258.6/ENSG00000150687.12, exon 2 of 2)	11	86800544	86932934	132391	1	12	ENST00000533880.1	8161	11098	PRSS23	serine protease 23	protein_coding
ENSG00000214391	chr11	90283184	90283239	56	*	G5023.1|GTTTCCACAGCTGTAGTTGAGCCCTACAACTCCATCCTCACCACCCACACCACCCTG|191|6|14	0	+	Promoter (<=1kb)	11	90282560	90284172	1613	1	3	ENST00000530835.1	624	399942	TUBAP2	tubulin alpha pseudogene 2	processed_pseudogene
ENSG00000214391	chr11	90283805	90283841	37	*	G5026.1|AGGCCTGGGCTCGCCTGGACCACAAGTTTGACCTGATG|174|3|6	0	+	Promoter (1-2kb)	11	90282560	90284172	1613	1	3	ENST00000530835.1	1245	399942	TUBAP2	tubulin alpha pseudogene 2	processed_pseudogene
ENSG00000214391	chr11	90283852	90283894	43	*	G5026.2|CGTGCCTTTGTTCACTGGTACGTGGGTGAGGGGATGGAGGAAGG|169|3|6	0	+	Promoter (1-2kb)	11	90282560	90284172	1613	1	3	ENST00000530835.1	1292	399942	TUBAP2	tubulin alpha pseudogene 2	processed_pseudogene
ENSG00000214391	chr11	90283042	90283096	55	*	G5022.1|CACTGGTTTTCAGGGCTTCTTGGTTTTCCACAGCTTTGGTGGGGGAACTGGTTCTG|113|4|4	0	+	Promoter (<=1kb)	11	90282560	90284172	1613	1	3	ENST00000530835.1	482	399942	TUBAP2	tubulin alpha pseudogene 2	processed_pseudogene
ENSG00000214391	chr11	90282898	90282922	25	*	G5021.1|CACCTACCGCCAGCTCTTCCACCCTG|14|2|2	0	+	Promoter (<=1kb)	11	90282560	90284172	1613	1	3	ENST00000530835.1	338	399942	TUBAP2	tubulin alpha pseudogene 2	processed_pseudogene
ENSG00000214391	chr11	90283949	90283983	35	*	G5027.1|AGGTTGGTGTGGATTCTGTTGAAGGAGAGGGTGAGG|187|5|5	0	+	Promoter (1-2kb)	11	90282560	90284172	1613	1	3	ENST00000530835.1	1389	399942	TUBAP2	tubulin alpha pseudogene 2	processed_pseudogene
ENSG00000234106	chr11	93535986	93536043	58	*	G5028.1|AATCTAGTTTATTTTGCATTTGGCTAATTGGTCTGTGCTGCATGGTTATATACTCCTGG|326|12|21	0	+	Promoter (<=1kb)	11	93535468	93535816	349	1	3	ENST00000533701.1	518	111644132	SRP14P2	signal recognition particle 14 pseudogene 2	processed_pseudogene
ENSG00000166025	chr11	94873953	94873980	28	*	G5038.1|CACTTCCCAGAGACCTGGACTTCAAACTT|101|2|2	0	+	3' UTR	11	94864828	94866765	1938	1	18	ENST00000537191.1	9125	154810	AMOTL1	angiomotin like 1	protein_coding
ENSG00000075239	chr11	108107153	108107194	42	*	G5066.1|AGTTCTGTCAACTTTTTTATTTAAGTCTCTTGCTCTTATTTTG|15|2|2	0	+	3' UTR	11	108116695	108147594	30900	1	14	ENST00000672284.1	-9501	38	ACAT1	acetyl-CoA acetyltransferase 1	protein_coding
ENSG00000150773	chr11	112060059	112060093	35	*	G5075.1|AATTCCAGGTAGGGTATTAATTATTGCTTTCTAATT|17|2|3	0	+	3' UTR	11	112070993	112073069	2077	2	12	ENST00000525744.1	12976	120379	PIH1D2	PIH1 domain containing 2	protein_coding
ENSG00000150779	chr11	112083436	112083462	27	*	G5076.1|CCTTGGTGCTTTGATCCTTCTATATTTT|106|6|7	0	+	3' UTR	11	112085149	112086722	1574	2	12	ENST00000507614.1	3260	26521	TIMM8B	translocase of inner mitochondrial membrane 8 homolog B	protein_coding
ENSG00000204370	chr11	112095076	112095114	39	*	G5080.1|GTGGACAGCCTTCTTCTCTTAATCACAAGATTATTTTCAG|106|5|5	0	+	3' UTR	11	112088867	112119442	30576	1	13	ENST00000534010.1	6209	6392	SDHD	succinate dehydrogenase complex subunit D	protein_coding
ENSG00000257101	chr11	113791417	113791453	37	*	G5086.1|TGCTGTAGCTGTGTGTTCCAATAAATTATTTTGTAGGG|77|5|7	0	+	Promoter (<=1kb)	11	113791466	113791752	287	1	1	ENST00000546055.1	-13	106479024	LRRC37A13P	leucine rich repeat containing 37 member A13, pseudogene	processed_pseudogene
ENSG00000076053	chr11	114408631	114408671	41	*	G5088.1|TTAAAAACTTTAACATTTTCAAAGTGCCCAGACTGTGTACAA|23|2|2	0	+	3' UTR	11	114400700	114402195	1496	1	12	ENST00000538134.1	7931	10179	RBM7	RNA binding motif protein 7	protein_coding
ENSG00000076043	chr11	114449991	114450023	33	*	G5090.1|CTGCCACTACATCGTTATCTGGAGGCAACTTCTG|25|2|2	0	+	Promoter (1-2kb)	11	114448937	114450184	1248	1	11	ENST00000544507.1	1054	25996	REXO2	RNA exonuclease 2	protein_coding
ENSG00000168092	chr11	117168319	117168354	36	*	G5096.1|AGGGATTCTTTGGAGGGTATTATTTTTTATGCTGCTG|164|7|7	0	+	3' UTR	11	117159387	117161263	1877	1	14	ENST00000533677.1	8932	5049	PAFAH1B2	platelet activating factor acetylhydrolase 1b catalytic subunit 2	protein_coding
ENSG00000149577	chr11	117170910	117170940	31	*	G5102.1|CTTGGGGATCACTGCTGCTAGCTGACTGGACC|41|2|2	0	+	3' UTR	11	117178736	117181831	3096	1	16	ENST00000532960.5	-7796	51092	SIDT2	SID1 transmembrane family member 2	protein_coding
ENSG00000149577	chr11	117169540	117169562	23	*	G5099.1|AACCTTGGGCTCATTTTTTTCTTG|68|4|4	0	+	3' UTR	11	117178736	117181831	3096	1	16	ENST00000532960.5	-9174	51092	SIDT2	SID1 transmembrane family member 2	protein_coding
ENSG00000118058	chr11	118522935	118522959	25	*	G5118.1|CTTCTTTCGGGTTGTAGGGGAGACTG|63|3|5	0	+	3' UTR	11	118519557	118522195	2639	1	23	ENST00000525408.2	3378	4297	KMT2A	lysine methyltransferase 2A	protein_coding
ENSG00000019144	chr11	118601085	118601126	42	*	G5126.1|ATGGAGTCTCACTTTGTAACCCAGGCTGGAATGCAATGGCATG|87|3|3	0	+	3' UTR	11	118606440	118658031	51592	1	19	ENST00000361417.6	-5314	23187	PHLDB1	pleckstrin homology like domain family B member 1	protein_coding
ENSG00000019144	chr11	118602290	118602324	35	*	G5133.1|TTTCTCGGTTCCATCTCATCCATTTCCTTTTCAATG|82|3|3	0	+	3' UTR	11	118606440	118658031	51592	1	19	ENST00000361417.6	-4116	23187	PHLDB1	pleckstrin homology like domain family B member 1	protein_coding
ENSG00000019144	chr11	118602010	118602080	71	*	G5131.1|TCCCCTCCTTTCTAACAGAAATGGGGTTATGATTTTGAAGGCTGTGGGTTCAGGGAGTCTTTGCCAATCCTG|211|8|12	0	+	3' UTR	11	118606440	118658031	51592	1	19	ENST00000361417.6	-4360	23187	PHLDB1	pleckstrin homology like domain family B member 1	protein_coding
ENSG00000196914	chr11	120486637	120486668	32	*	G5147.1|CTCACATCTTTCATTGGTGCCCTCTGAACTCTG|11|2|2	0	+	3' UTR	11	120477000	120477573	574	1	9	ENST00000528681.1	9637	23365	ARHGEF12	Rho guanine nucleotide exchange factor 12	protein_coding
ENSG00000196914	chr11	120488283	120488350	68	*	G5149.1|TTTTGAATTACTAGAGCTTTGGTCAGTATTTCCTTCCCTATATGTCACAGAGGGCACCACTGAGAACTG|85|6|6	0	+	3' UTR	11	120477000	120477573	574	1	9	ENST00000528681.1	11283	23365	ARHGEF12	Rho guanine nucleotide exchange factor 12	protein_coding
ENSG00000109927	chr11	121087721	121087758	38	*	G5151.1|ATTCTAATCTCAGGTACGCAGTAAGAAGCTATAACTCTG|417|5|7	0	+	3' UTR	11	121101243	121191490	90248	1	11	ENST00000392793.6	-13485	7007	TECTA	tectorin alpha	protein_coding
ENSG00000109929	chr11	121307144	121307185	42	*	G5152.1|TCTACCTTACCATATATACCCTTTTATCTTTCCATTACACAAG|10|2|2	0	+	Promoter (1-2kb)	11	121305750	121307843	2094	1	10	ENST00000527183.1	1394	6309	SC5D	sterol-C5-desaturase	protein_coding
ENSG00000149547	chr11	125580104	125580178	75	*	G5164.1|TGAGTCTCTTTCCCATCCATCTTGTCGGTCAGCTGGTTAGTCTCCTGCATATGTCCCTTCTCTACTCACTGTACTG|114|6|6	0	+	Promoter (<=1kb)	11	125580780	125582397	1618	1	15	ENST00000530540.1	-602	9538	EI24	EI24 autophagy associated transmembrane protein	protein_coding
ENSG00000134910	chr11	125604208	125604238	31	*	G5171.1|ATATATCTCCCGATCTGTGGCTGGCTCCTATG|22|2|2	0	+	Promoter (<=1kb)	11	125603377	125606465	3089	1	14	ENST00000527456.1	831	3703	STT3A	STT3 oligosaccharyltransferase complex catalytic subunit A	protein_coding
ENSG00000134910	chr11	125614402	125614423	22	*	G5173.1|AGGCCTCACTGGGTATTCCTCTG|21|2|2	0	+	Promoter (<=1kb)	11	125613684	125621226	7543	1	14	ENST00000525946.5	718	3703	STT3A	STT3 oligosaccharyltransferase complex catalytic subunit A	protein_coding
ENSG00000084234	chr11	130144621	130144653	33	*	G5183.1|TAACCTGTGGTGTATTTTTATTTTCCTGTGACTG|16|2|2	0	+	3' UTR	11	130141412	130144273	2862	1	18	ENST00000525604.1	3209	334	APLP2	amyloid beta precursor like protein 2	protein_coding
ENSG00000151503	chr11	134161830	134161869	40	*	G5880.1|AAAATATTATTCCAATTATCATCTCCCTGAAGACTGTGCTG|402|9|19	0	-	3' UTR	11	134156875	134158049	1175	2	13	ENST00000525432.1	-3781	23310	NCAPD3	non-SMC condensin II complex subunit D3	protein_coding
ENSG00000151503	chr11	134151157	134151185	29	*	G5186.1|CTTCCAGTGTCTTGGGTTTTTTATACTTTG|24|3|3	0	+	Promoter (2-3kb)	11	134150119	134154049	3931	2	13	ENST00000526787.2	2864	23310	NCAPD3	non-SMC condensin II complex subunit D3	protein_coding
ENSG00000205531	chr11	2945361	2945397	37	*	G5211.1|GTTTCGTCCAGCACCCTCTGCAGCCTTGGTGCCTGTAG|16|3|3	0	-	3' UTR	11	2945063	2951295	6233	2	13	ENST00000469089.5	5898	4676	NAP1L4	nucleosome assembly protein 1 like 4	protein_coding
ENSG00000205531	chr11	2945444	2945486	43	*	G5212.1|TGCATGATTTTCACTTTCACTTTTCCTTTTTCCTTATTATTTTG|13|2|2	0	-	3' UTR	11	2945063	2951295	6233	2	13	ENST00000469089.5	5809	4676	NAP1L4	nucleosome assembly protein 1 like 4	protein_coding
ENSG00000110713	chr11	3675303	3675331	29	*	G5218.1|CATTTCCCACCCTCCATCTACCCCTTCCAG|22|2|2	0	-	Promoter (1-2kb)	11	3676269	3676710	442	2	17	ENST00000482690.1	1379	4928	NUP98	nucleoporin 98 and 96 precursor	protein_coding
ENSG00000158042	chr11	6675858	6675906	49	*	G5231.1|TTCTCTATCCTGTTTTATTGGTCTGTGTGTCTATGTTTAAGTTGTACATG|24|3|3	0	-	Distal Intergenic	11	6681151	6682400	1250	2	9	ENST00000532676.1	6494	63875	MRPL17	mitochondrial ribosomal protein L17	protein_coding
ENSG00000166444	chr11	8717577	8717619	43	*	G5233.1|GTCTACGGCCATACCACCCTGAACGTGCCCGATCTCGTCTGATA|93|3|3	0	-	Promoter (<=1kb)	11	8715463	8717836	2374	2	19	ENST00000531060.1	217	6764	DENND2B	DENN domain containing 2B	protein_coding
ENSG00000283813	chr11	10508120	10508146	27	*	G5241.1|CAAGACGAGAAGACCCTATGGAGCTTTA|100|3|4	0	-	Promoter (<=1kb)	11	10508270	10508326	57	2	1	ENST00000638094.1	180	100616263	MIR4485	microRNA 4485	miRNA
ENSG00000283813	chr11	10508719	10508750	32	*	G5245.1|AACAGCTCTTTGGACACTAGGAAAAAACCTTGT|555|7|17	0	-	Promoter (<=1kb)	11	10508270	10508326	57	2	1	ENST00000638094.1	-393	100616263	MIR4485	microRNA 4485	miRNA
ENSG00000283813	chr11	10508340	10508410	71	*	G5243.1|GAAAGGTTAAAAAAAGTAAAAGGAACTCGGCAAATCTTACCCCGCCTGTTTACCAAAAACATCACCTCTAGC|941|8|23	0	-	Promoter (<=1kb)	11	10508270	10508326	57	2	1	ENST00000638094.1	-14	100616263	MIR4485	microRNA 4485	miRNA
ENSG00000255823	chr11	10508752	10508776	25	*	G5245.2|TAAATTTAACTGTTAGTCCAAAGAGG|647|3|10	0	-	Promoter (<=1kb)	11	10507894	10509186	1293	2	5	ENST00000536684.3	410	100463486	MTRNR2L8	MT-RNR2 like 8	protein_coding
ENSG00000255823	chr11	10509344	10509420	77	*	G5251.1|AGAGTAGAGTGCTTAGTTGAACAGGGCCCTGAAGCGCGTACACACCGCCCGTCACCCTCCTCAAGTATACTTCAAAGG|6998|12|111	0	-	Promoter (<=1kb)	11	10507894	10509186	1293	2	5	ENST00000536684.3	-158	100463486	MTRNR2L8	MT-RNR2 like 8	protein_coding
ENSG00000255823	chr11	10509423	10509450	28	*	G5251.2|AGGGTCGAAGGTGGATTTAGCAGTAAACT|155|2|5	0	-	Promoter (<=1kb)	11	10507894	10509186	1293	2	5	ENST00000536684.3	-237	100463486	MTRNR2L8	MT-RNR2 like 8	protein_coding
ENSG00000255823	chr11	10509509	10509545	37	*	G5252.1|CGTAAAGACGTTAGGTCAAGGTGTAGCCCATGAGGTGG|1185|8|29	0	-	Promoter (<=1kb)	11	10507894	10509186	1293	2	5	ENST00000536684.3	-323	100463486	MTRNR2L8	MT-RNR2 like 8	protein_coding
ENSG00000255823	chr11	10510175	10510203	29	*	G5255.1|TTTGGTCCTAGCCTTTCTATTAGCTCTTAG|106|2|2	0	-	Promoter (<=1kb)	11	10507894	10509186	1293	2	5	ENST00000536684.3	-989	100463486	MTRNR2L8	MT-RNR2 like 8	protein_coding
ENSG00000255823	chr11	10509118	10509149	32	*	G5248.1|ACAGCTTTAACCAAATCATTTACCCAAATAAAG|15|2|4	0	-	Promoter (<=1kb)	11	10507894	10509186	1293	2	5	ENST00000536684.3	37	100463486	MTRNR2L8	MT-RNR2 like 8	protein_coding
ENSG00000255823	chr11	10508892	10508959	68	*	G5246.1|ACCCCCGAAACCAGACGAGCTACCTAAGAACAGCTAAAAGAGCACACCCGTCTATGTAGCAAAATAGTG|12381|5|8	0	-	Promoter (<=1kb)	11	10507894	10509186	1293	2	5	ENST00000536684.3	227	100463486	MTRNR2L8	MT-RNR2 like 8	protein_coding
ENSG00000255823	chr11	10509597	10509705	109	*	G5253.1|AGCTTAAAACTCAAAGGACCTGGCGGTGCTTCATATCCCTCTAGAGGAGCCTGTTCTGTAATCGATAAACCCCGATCAACCTCACCACCTCTTGCTCAGCCTATATACCG|11054|18|729	0	-	Promoter (<=1kb)	11	10507894	10509186	1293	2	5	ENST00000536684.3	-411	100463486	MTRNR2L8	MT-RNR2 like 8	protein_coding
ENSG00000255823	chr11	10509219	10509247	29	*	G5249.1|CTTAACACAAAGCACCCAACTTACACTTAG|70|2|2	0	-	Promoter (<=1kb)	11	10507894	10509186	1293	2	5	ENST00000536684.3	-33	100463486	MTRNR2L8	MT-RNR2 like 8	protein_coding
ENSG00000110315	chr11	10514194	10514230	37	*	G5256.1|ATTTCTCCTGGGGAATTTTCTTGGCTGTTCTGGAAATG|10|3|3	0	-	3' UTR	11	10511923	10517740	5818	2	7	ENST00000534281.1	3510	50862	RNF141	ring finger protein 141	protein_coding
ENSG00000110321	chr11	10799619	10799658	40	*	G5261.1|CAAATAAAGTTGGATCCATCCCCTCAAACCATATATAAATG|29|2|2	0	-	Promoter (<=1kb)	11	10797728	10799626	1899	2	19	ENST00000525606.5	0	1982	EIF4G2	eukaryotic translation initiation factor 4 gamma 2	protein_coding
ENSG00000110321	chr11	10807366	10807405	40	*	G5273.1|TTTTGGTGCTCTTTCTCGTTCCAGGTATTTCATTTCTCCTG|13|2|2	0	-	Promoter (<=1kb)	11	10802060	10807334	5275	2	19	ENST00000531647.6	-32	1982	EIF4G2	eukaryotic translation initiation factor 4 gamma 2	protein_coding
ENSG00000110321	chr11	10801559	10801606	48	*	G5266.1|GCCCGATGATTATAAAAAGACGCGTTATTAAGAGGACTTTATGCTGGAG|230|4|8	0	-	Promoter (<=1kb)	11	10800531	10801588	1058	2	19	ENST00000530564.1	0	1982	EIF4G2	eukaryotic translation initiation factor 4 gamma 2	protein_coding
ENSG00000110321	chr11	10806855	10806898	44	*	G5271.1|TTCTTTTAAATAGTGCTTCTTCGGGCGGAGGAGGAAGTAGGGGTG|26|2|2	0	-	Promoter (<=1kb)	11	10802060	10807334	5275	2	19	ENST00000531647.6	436	1982	EIF4G2	eukaryotic translation initiation factor 4 gamma 2	protein_coding
ENSG00000110321	chr11	10801470	10801502	33	*	G5265.1|CGTCCTGTGAGCGAAGATTATGAGATATGAGGGC|124|3|4	0	-	Promoter (<=1kb)	11	10800531	10801588	1058	2	19	ENST00000530564.1	86	1982	EIF4G2	eukaryotic translation initiation factor 4 gamma 2	protein_coding
ENSG00000254598	chr11	11352820	11352861	42	*	G5282.1|AATTTGAGAGGAGGTCCCAACATCATCACACTGGCAGACATTG|12|3|3	0	-	Promoter (<=1kb)	11	11351942	11353250	1309	2	3	ENST00000528848.3	389	283106	CSNK2A3	casein kinase 2 alpha 3	protein_coding
ENSG00000133794	chr11	13388758	13388787	30	*	G5288.1|ACGTTGTACTCTCCTCATTCTGCACTGCAAG|65|3|3	0	-	3' UTR	11	13375679	13387263	11585	1	20	ENST00000472842.1	13079	406	ARNTL	aryl hydrocarbon receptor nuclear translocator like	protein_coding
ENSG00000133794	chr11	13326263	13326286	24	*	G5287.1|CTGGTCCGAAGGTAGTGAGTTATCT|449|3|6	0	-	Intron (ENST00000529050.5/ENSG00000133794.20, intron 2 of 2)	11	13309986	13357096	47111	1	20	ENST00000531665.5	16277	406	ARNTL	aryl hydrocarbon receptor nuclear translocator like	protein_coding
ENSG00000129084	chr11	14517648	14517683	36	*	G5293.1|TATCTCAATTGCGGGGCTTACTGCTGATGCTAGACTG|36|2|2	0	-	Promoter (<=1kb)	11	14513664	14517673	4010	2	18	ENST00000529524.1	0	5682	PSMA1	proteasome 20S subunit alpha 1	protein_coding
ENSG00000110700	chr11	17075497	17075538	42	*	G5300.1|ACTTGCTCCTGATCTTCCTGAAGATCTCTACCATTTAATTAAG|24|3|4	0	-	Promoter (<=1kb)	11	17074389	17075612	1224	2	7	ENST00000531008.5	74	6207	RPS13	ribosomal protein S13	protein_coding
ENSG00000110700	chr11	17086930	17086973	44	*	G5302.1|TTAAGGCATGTATGATCTTTGATCATTTCTTTTTTCAAATTAAAG|16|2|2	0	-	3' UTR	11	17076825	17077715	891	2	7	ENST00000534329.1	-9215	6207	RPS13	ribosomal protein S13	protein_coding
ENSG00000074319	chr11	18480320	18480377	58	*	G5309.1|CACTTTCTATCCTCTGTAAACTTTTTGTGCTGAATGTTGGGACTGCTAAATAAAATTTG|38|4|4	0	-	Promoter (1-2kb)	11	18469031	18481731	12701	2	13	ENST00000580814.1	1354	7251	TSG101	tumor susceptibility 101	protein_coding
ENSG00000129173	chr11	19224537	19224570	34	*	G5312.1|AAAATACTGTAAATACGTTGGGGATTTGTTCAATG|104|4|5	0	-	Promoter (1-2kb)	11	19225520	19226078	559	2	13	ENST00000529188.1	1508	79733	E2F8	E2F transcription factor 8	protein_coding
ENSG00000200687	chr11	19401942	19401981	40	*	G5313.1|GTCTACGACCATACCACCCTGAATGCGCCCGATCTCGTCTG|240|3|131	0	-	Promoter (<=1kb)	11	19401872	19401981	110	2	1	ENST00000363817.1	0	106479007	RNA5SP335	RNA, 5S ribosomal pseudogene 335	rRNA_pseudogene
ENSG00000201059	chr11	21000881	21000910	30	*	G5314.1|ACCTCCTGGGAATACCGGGTGCTGTAGGCTG|83|2|3	0	-	Promoter (<=1kb)	11	21000881	21000997	117	2	1	ENST00000364189.1	87	100873599	RNA5SP336	RNA, 5S ribosomal pseudogene 336	rRNA_pseudogene
ENSG00000109881	chr11	27366383	27366418	36	*	G5317.1|TTCATTTCGTTTAATTAAAGCTACCTCCTAAACTATA|10|2|2	0	-	3' UTR	11	27348869	27363234	14366	2	17	ENST00000317945.6	-3149	91057	CCDC34	coiled-coil domain containing 34	protein_coding
ENSG00000148943	chr11	27497418	27497457	40	*	G5323.1|TCACTATTTTACTAAAAGGCAGCTATTAGTGTGGGACTGTG|74|3|3	0	-	3' UTR	11	27494418	27506769	12352	2	12	ENST00000278193.7	9312	55327	LIN7C	lin-7 homolog C, crumbs cell polarity complex component	protein_coding
ENSG00000148943	chr11	27496729	27496773	45	*	G5322.1|TCATTATAAATTATAGCTTCCTGGTTCTGTGTCTCAGCTGTTTCAG|42|4|4	0	-	3' UTR	11	27494418	27506769	12352	2	12	ENST00000278193.7	9996	55327	LIN7C	lin-7 homolog C, crumbs cell polarity complex component	protein_coding
ENSG00000281880	chr11	31836884	31836910	27	*	G5335.1|CATGGGTGGTTCAGTGGTAGAATTCTTA|78|2|9	0	-	Intron (ENST00000530348.5/ENSG00000285283.1, intron 1 of 3)	11	31826468	31829280	2813	1	2	ENST00000642549.1	10416	440034	PAX6-AS1	PAX6 antisense RNA 1	lncRNA
ENSG00000110436	chr11	35391946	35391975	30	*	G5345.1|ATAGCGCATTGGACTTCTAGCCTAAATCAAG|31|2|2	0	-	Promoter (<=1kb)	11	35390681	35392360	1680	2	13	ENST00000645984.1	385	6506	SLC1A2	solute carrier family 1 member 2	protein_coding
ENSG00000205126	chr11	44053752	44053792	41	*	G5350.1|CCTCCCGGGCTCAAGCAATTCTCATGTCTCAGCCTCCCAAGT|16|2|2	0	-	Intron (ENST00000378832.1/ENSG00000205126.2, intron 8 of 13)	11	44048015	44059950	11936	1	2	ENST00000527145.1	5737	390110	ACCSL	1-aminocyclopropane-1-carboxylate synthase homolog (inactive) like	protein_coding
ENSG00000175220	chr11	46678784	46678821	38	*	G5357.1|GACACCGGGCTTTTGCTGGGCTCTCCAGAGCTGGGCTTG|15|2|2	0	-	Promoter (2-3kb)	11	46678723	46681516	2794	2	12	ENST00000526423.1	2695	392	ARHGAP1	Rho GTPase activating protein 1	protein_coding
ENSG00000175216	chr11	46751505	46751532	28	*	G5361.1|TCTCTGGAGAATGGTTCGACTGTTGCCTG|131|5|6	0	-	Promoter (<=1kb)	11	46744165	46751382	7218	2	15	ENST00000525896.1	-123	9793	CKAP5	cytoskeleton associated protein 5	protein_coding
ENSG00000149187	chr11	47466657	47466697	41	*	G5367.1|TTTCCTTTTCCTTTTCTCTCTCTGATTGTTTTAATTGTTCTG|30|3|3	0	-	3' UTR	11	47470329	47472356	2028	2	18	ENST00000524648.1	5659	10658	CELF1	CUGBP Elav-like family member 1	protein_coding
ENSG00000149187	chr11	47467732	47467758	27	*	G5374.1|CTTCCGGGAGGCTGGCTGCTTTGCTCAG|38|2|2	0	-	3' UTR	11	47470329	47472356	2028	2	18	ENST00000524648.1	4598	10658	CELF1	CUGBP Elav-like family member 1	protein_coding
ENSG00000149187	chr11	47468243	47468285	43	*	G5378.1|AACCCCCTTTCCTTTTTGACCGCAGGCTGCACTTTGGGCCCCAG|14|2|2	0	-	3' UTR	11	47470329	47472356	2028	2	18	ENST00000524648.1	4071	10658	CELF1	CUGBP Elav-like family member 1	protein_coding
ENSG00000149187	chr11	47470155	47470194	40	*	G5385.1|CTCCGGGGTGGAGAATATTTATTACCTAAATTATATCTCTG|20|2|2	0	-	Promoter (2-3kb)	11	47470329	47472356	2028	2	18	ENST00000524648.1	2162	10658	CELF1	CUGBP Elav-like family member 1	protein_coding
ENSG00000149187	chr11	47467380	47467413	34	*	G5372.1|TTTTTTTAATTGGGTGGAGAGCCAAACAGCTACTG|11|3|3	0	-	3' UTR	11	47470329	47472356	2028	2	18	ENST00000524648.1	4943	10658	CELF1	CUGBP Elav-like family member 1	protein_coding
ENSG00000149187	chr11	47467457	47467500	44	*	G5373.1|CCCTGGGCACCAGCCACCCGGCACTGGCTCTTCATCACAGCTCTG|106|2|2	0	-	3' UTR	11	47470329	47472356	2028	2	18	ENST00000524648.1	4856	10658	CELF1	CUGBP Elav-like family member 1	protein_coding
ENSG00000149187	chr11	47468631	47468671	41	*	G5381.1|GTTTTGCTAGAACGACTGCTGAAGGGGAAATATTTAAACTTG|74|4|4	0	-	3' UTR	11	47470329	47472356	2028	2	18	ENST00000524648.1	3685	10658	CELF1	CUGBP Elav-like family member 1	protein_coding
ENSG00000149187	chr11	47468323	47468382	60	*	G5379.1|CACATTTTGCTGATACAGTCTGTGGGGCTTGAGGAGACCGCATGTATTGTTCTTTCTTTTG|215|5|6	0	-	3' UTR	11	47470329	47472356	2028	2	18	ENST00000524648.1	3974	10658	CELF1	CUGBP Elav-like family member 1	protein_coding
ENSG00000149115	chr11	57299708	57299763	56	*	G5395.1|ATTTTTATAATGGGTGGGACTGTATCCCTGCCTCACCCCAGGTCTCCGTCTGCCCCG|21|3|3	0	-	Promoter (<=1kb)	11	57299642	57300679	1038	2	14	ENST00000532273.5	916	85456	TNKS1BP1	tankyrase 1 binding protein 1	protein_coding
ENSG00000149115	chr11	57308851	57308880	30	*	G5397.1|ACAGGCAGACTGGACACCTGACCTTGGGCTG|18|2|2	0	-	Promoter (2-3kb)	11	57309832	57311469	1638	2	14	ENST00000530920.1	2589	85456	TNKS1BP1	tankyrase 1 binding protein 1	protein_coding
ENSG00000149115	chr11	57299969	57300001	33	*	G5396.1|CCCCAGGCTGCAGCCTCTGTCCCCTCCACCTCTG|10|2|2	0	-	Promoter (<=1kb)	11	57299642	57300679	1038	2	14	ENST00000532273.5	678	85456	TNKS1BP1	tankyrase 1 binding protein 1	protein_coding
ENSG00000240371	chr11	57576463	57576490	28	*	G5411.1|AGAGAGGCACCCTGGATCTTTTGACGTGG|30|2|2	0	-	Promoter (<=1kb)	11	57576292	57577080	789	2	1	ENST00000483219.1	590	390183	RPS4XP13	ribosomal protein S4X pseudogene 13	processed_pseudogene
ENSG00000198283	chr11	58527453	58527495	43	*	G5416.1|ACCTATTGTCAACCTTGCTTCAATAAGCTCTTCCCACTGTAATG|41|2|2	0	-	3' UTR	11	58506807	58508105	1299	2	3	ENST00000360374.3	-19348	219968	OR5B21	olfactory receptor family 5 subfamily B member 21	protein_coding
ENSG00000198283	chr11	58527219	58527260	42	*	G5415.1|TTAATTCTATAAATTCTCTTTCTCCCTCTCTTCTCCAATCAAG|86|3|4	0	-	3' UTR	11	58506807	58508105	1299	2	3	ENST00000360374.3	-19114	219968	OR5B21	olfactory receptor family 5 subfamily B member 21	protein_coding
ENSG00000166889	chr11	59636786	59636820	35	*	G5422.1|CTTTATCTTTTTTGTTTGGATTGGTTCTAATTAATG|20|3|3	0	-	3' UTR	11	59642674	59647886	5213	2	14	ENST00000531919.1	11066	219988	PATL1	PAT1 homolog 1, processing body mRNA decay factor	protein_coding
ENSG00000110107	chr11	60891000	60891031	32	*	G5434.1|TCTGAGTGGTGGCCTGAGAACCATGGTGGCATG|75|2|3	0	-	3' UTR	11	60897880	60898469	590	2	9	ENST00000539180.1	7438	27339	PRPF19	pre-mRNA processing factor 19	protein_coding
ENSG00000149532	chr11	61403443	61403480	38	*	G5445.1|TTCTAAGGACCAGCATTCTGGGGGCCATTTTCTCTACAG|27|3|3	0	-	Promoter (2-3kb)	11	61404288	61406170	1883	2	16	ENST00000494016.1	2690	79869	CPSF7	cleavage and polyadenylation specific factor 7	protein_coding
ENSG00000149532	chr11	61402971	61403004	34	*	G5443.1|CAACTCCGGGTGTCTTTTAAAATGTAGAGAAAAGG|54|2|2	0	-	3' UTR	11	61404288	61406170	1883	2	16	ENST00000494016.1	3166	79869	CPSF7	cleavage and polyadenylation specific factor 7	protein_coding
ENSG00000149532	chr11	61404026	61404083	58	*	G5447.1|ACCTCCCAGAGGGCTGAACTCTTTCAACTCTGCGCTGCCCAGCCTTCTCAGTGGACTTG|608|6|16	0	-	Promoter (2-3kb)	11	61404288	61406170	1883	2	16	ENST00000494016.1	2087	79869	CPSF7	cleavage and polyadenylation specific factor 7	protein_coding
ENSG00000134825	chr11	61789839	61789875	37	*	G5452.1|CTCCTCATCTCCTTAGTGGCCTCACTCTTCATGGGCTT|39|2|2	0	-	Promoter (<=1kb)	11	61768501	61790603	22103	2	16	ENST00000535042.1	728	746	TMEM258	transmembrane protein 258	protein_coding
ENSG00000149485	chr11	61802242	61802285	44	*	G5457.1|CCTCTGACTCAAACTCCTCCCTTTTATCTTCTAGCCACAGTTCTA|33|2|2	0	-	Promoter (2-3kb)	11	61802218	61804680	2463	2	19	ENST00000460649.5	2395	3992	FADS1	fatty acid desaturase 1	protein_coding
ENSG00000149485	chr11	61801563	61801613	51	*	G5456.1|TCAAGACTGTGGTATTGGGGTCTTTTGGCTCTGAAGGATCCTGGAACCACTG|100|5|5	0	-	3' UTR	11	61802218	61804680	2463	2	19	ENST00000460649.5	3067	3992	FADS1	fatty acid desaturase 1	protein_coding
ENSG00000167996	chr11	61964612	61964655	44	*	G5459.1|TTTCCTTTACCTTTTCTATAAGTTGTACCAAAACATCCACTTAAG|1108|15|74	0	-	Promoter (2-3kb)	11	61964601	61967166	2566	2	16	ENST00000532601.1	2511	2495	FTH1	ferritin heavy chain 1	protein_coding
ENSG00000167996	chr11	61964752	61964795	44	*	G5460.1|CCCGAATCTGGCTTGGCGGAATATCTCTTTGACAAGCACACCCTG|140|2|2	0	-	Promoter (2-3kb)	11	61964601	61967166	2566	2	16	ENST00000532601.1	2371	2495	FTH1	ferritin heavy chain 1	protein_coding
ENSG00000124942	chr11	62516447	62516500	54	*	G5467.1|ATTTCATATATATATATTTTTTTGCATTGACTGCTGAGAGCTCCTGTTTACTAAG|211|5|6	0	-	Promoter (<=1kb)	11	62433547	62517357	83811	2	14	ENST00000525875.1	857	79026	AHNAK	AHNAK nucleoprotein	protein_coding
ENSG00000254772	chr11	62572622	62572665	44	*	G5493.1|CGTGCTCTCCGCACCACCCCACTTCCATTTTGGCCAAACCAACCG|58|2|2	0	-	Promoter (<=1kb)	11	62567399	62572743	5345	2	10	ENST00000524420.5	78	1937	EEF1G	eukaryotic translation elongation factor 1 gamma	protein_coding
ENSG00000254772	chr11	62572725	62572761	37	*	G5494.1|CCCTCTCTTTCTCCCATAGACCCTGTACACGTATCCTG|34|2|2	0	-	Promoter (<=1kb)	11	62567399	62572743	5345	2	10	ENST00000524420.5	0	1937	EEF1G	eukaryotic translation elongation factor 1 gamma	protein_coding
ENSG00000254772	chr11	62570969	62571095	127	*	G5490.1|CAAAGGAGGAAGTGAGGCGAATTCTGGGGCTGCTGGATGCTTACTTGAAGACGAGGACTTTTCTGGTGGGCGAACGAGTGACATTGGCTGACATCACAGTTGTCTGCACCCTGTTGTGGCTCTATAAG|466|9|11	0	-	Promoter (1-2kb)	11	62567399	62572743	5345	2	10	ENST00000524420.5	1648	1937	EEF1G	eukaryotic translation elongation factor 1 gamma	protein_coding
ENSG00000149016	chr11	62593315	62593350	36	*	G5495.1|CTCGCTCTTTCCTTCCCTCCCCTCCCCCTCTGCCTTT|29|4|4	0	-	Promoter (1-2kb)	11	62575045	62591637	16593	2	16	ENST00000308436.11	-1678	64852	TUT1	terminal uridylyl transferase 1, U6 snRNA-specific	protein_coding
ENSG00000089597	chr11	62625475	62625515	41	*	G5502.1|CCCCTTCTCTTTCCCTTATTTAGGAGCCCTGAACTCCCCCAG|37|3|3	0	-	Promoter (1-2kb)	11	62625731	62626770	1040	2	18	ENST00000528503.1	1255	23193	GANAB	glucosidase II alpha subunit	protein_coding
ENSG00000089597	chr11	62625639	62625670	32	*	G5504.1|AGAGGGCTGACCCTGGGCTCCAAATTCCTCTTG|62|4|5	0	-	Promoter (1-2kb)	11	62625731	62626770	1040	2	18	ENST00000528503.1	1100	23193	GANAB	glucosidase II alpha subunit	protein_coding
ENSG00000089597	chr11	62625379	62625411	33	*	G5501.1|AGTTAGGGCTCCTTTTCCCCTTCCCTCCCACCAG|13|2|2	0	-	Promoter (1-2kb)	11	62625731	62626770	1040	2	18	ENST00000528503.1	1359	23193	GANAB	glucosidase II alpha subunit	protein_coding
ENSG00000089597	chr11	62625725	62625761	37	*	G5505.1|ATATTCTTTCTTCTGCCTTGGAGTTCGGCCCTCCCCAG|26|3|3	0	-	Promoter (1-2kb)	11	62625731	62626770	1040	2	18	ENST00000528503.1	1009	23193	GANAB	glucosidase II alpha subunit	protein_coding
ENSG00000168569	chr11	62791841	62791876	36	*	G5516.1|ATCGGGGCCGCTTCTTCACCATCCTCGGGCTGTTCTG|16|2|2	0	-	Promoter (<=1kb)	11	62771629	62791743	20115	2	8	ENST00000527073.1	-98	79064	TMEM223	transmembrane protein 223	protein_coding
ENSG00000168569	chr11	62790877	62790906	30	*	G5515.1|TACTCGGTGCTGGTCTTCTCTTCTCTCTCCG|13|3|3	0	-	Promoter (<=1kb)	11	62771629	62791743	20115	2	8	ENST00000527073.1	837	79064	TMEM223	transmembrane protein 223	protein_coding
ENSG00000133316	chr11	62841609	62841646	38	*	G5517.1|CAGTACTTCCAGGAACGGTGCACTCTCCCTTCGGGGAGA|1719|5|33	0	-	Promoter (<=1kb)	11	62832912	62841809	8898	2	16	ENST00000525239.5	163	54663	WDR74	WD repeat domain 74	protein_coding
ENSG00000133316	chr11	62841698	62841741	44	*	G5518.1|TCCTCTATCCGAGGACAATATATTAAATGGATTTTTGGAAATAGG|313|2|2	0	-	Promoter (<=1kb)	11	62832912	62841809	8898	2	16	ENST00000525239.5	68	54663	WDR74	WD repeat domain 74	protein_coding
ENSG00000277194	chr11	62852987	62853036	50	*	G5520.1|TTCCCAATGAAGAAACTTTCACATGTCTTACTCTCTGTCCTAGTCCCAGAG|476|9|17	0	-	Promoter (<=1kb)	11	62852910	62853035	126	2	1	ENST00000384756.1	0	9304	SNORD22	small nucleolar RNA, C/D box 22	snoRNA
ENSG00000277194	chr11	62852911	62852939	29	*	G5519.1|ATTTGTTCCAGAAGGAACTGTCTGAGGGAT|188|2|2	0	-	Promoter (<=1kb)	11	62852910	62853035	126	2	1	ENST00000384756.1	96	9304	SNORD22	small nucleolar RNA, C/D box 22	snoRNA
ENSG00000255717	chr11	62853331	62853393	63	*	G5521.1|CACCAGTGATGAGTTGAATACCGCCCCAGTCTGATCAATGTGTGACTGAAAGGTATTTTCTGAG|223|5|5	0	-	Promoter (<=1kb)	11	62851988	62853145	1158	2	7	ENST00000668048.1	-186	23642	SNHG1	small nucleolar RNA host gene 1	lncRNA
ENSG00000255717	chr11	62855017	62855049	33	*	G5524.1|CTGAACTTTCAAGTGATGTCATCTTACTACTGAG|112|5|5	0	-	Promoter (<=1kb)	11	62851988	62855083	3096	2	7	ENST00000670323.1	34	23642	SNHG1	small nucleolar RNA host gene 1	lncRNA
ENSG00000277846	chr11	62853662	62853694	33	*	G5522.1|ACTTGCTGTTGAGACTCTGAAATCTGATTTTCTG|39|3|3	0	-	Promoter (<=1kb)	11	62853663	62853732	70	2	1	ENST00000384693.1	38	9299	SNORD30	small nucleolar RNA, C/D box 30	snoRNA
ENSG00000277846	chr11	62853696	62853731	36	*	G5522.2|TTTGTGATGACTTACATGGAATCTCGTTCGGCTGATG|853|14|40	0	-	Promoter (<=1kb)	11	62853663	62853732	70	2	1	ENST00000384693.1	1	9299	SNORD30	small nucleolar RNA, C/D box 30	snoRNA
ENSG00000133317	chr11	63520490	63520523	34	*	G5527.1|TTTAATCAGAGTGCCATTTTTTTTTTGTTCAAATG|11|2|2	0	-	Distal Intergenic	11	63507987	63516767	8781	1	16	ENST00000425950.2	12503	85329	LGALS12	galectin 12	protein_coding
ENSG00000173457	chr11	64244501	64244543	43	*	G5532.1|TTTTTATATTGACTCTGCGGCGCGGGCCCTTTAATAAAGCTAGG|53|2|8	0	-	Promoter (1-2kb)	11	64244549	64245816	1268	2	11	ENST00000542235.1	1273	26472	PPP1R14B	protein phosphatase 1 regulatory inhibitor subunit 14B	protein_coding
ENSG00000168066	chr11	64765345	64765387	43	*	G5548.1|TTATTTTTGTGGACGGAATCGGAACACGCTGGCTCCATATCGTG|136|2|3	0	-	Promoter (2-3kb)	11	64765604	64767617	2014	2	21	ENST00000413725.5	2230	7536	SF1	splicing factor 1	protein_coding
ENSG00000168066	chr11	64765725	64765768	44	*	G5550.1|TTTAAACACGCCGAACCTCACCATATGGAGCCAGACATTGGGACG|767|8|23	0	-	Promoter (1-2kb)	11	64765604	64767617	2014	2	21	ENST00000413725.5	1849	7536	SF1	splicing factor 1	protein_coding
ENSG00000168066	chr11	64769077	64769120	44	*	G5554.1|ACCCTGGCAGAGCTCAGAGACCCGCAGCATTACCAACACCACAGT|32|2|2	0	-	Promoter (<=1kb)	11	64766021	64769071	3051	2	21	ENST00000486867.1	-6	7536	SF1	splicing factor 1	protein_coding
ENSG00000168066	chr11	64765059	64765085	27	*	G5546.1|TTTTTTAATCTCTGCCACCCTTGTCAAG|41|2|2	0	-	Promoter (2-3kb)	11	64765604	64767617	2014	2	21	ENST00000413725.5	2532	7536	SF1	splicing factor 1	protein_coding
ENSG00000168066	chr11	64764676	64764722	47	*	G5544.1|CGTTCTCTTCACTGGTTTATCTGCAGAAATTTCTCTGGGCTTTTTTCG|42|3|3	0	-	Promoter (2-3kb)	11	64765604	64767617	2014	2	21	ENST00000413725.5	2895	7536	SF1	splicing factor 1	protein_coding
ENSG00000146670	chr11	65078025	65078074	50	*	G5567.1|TTTTTGGCCTCCCTATCCTCTCACATGAGAACACTGCCTGGATGCATCTCA|18|2|3	0	-	Promoter (1-2kb)	11	65066300	65079389	13090	2	10	ENST00000529290.5	1315	113130	CDCA5	cell division cycle associated 5	protein_coding
ENSG00000213445	chr11	65653748	65653778	31	*	G5578.1|TCTGGGACTTCCTTGCTCTCCCTCTTCTCAAG|41|2|3	0	-	3' UTR	11	65650282	65650918	637	1	10	ENST00000528699.1	3466	6494	SIPA1	signal-induced proliferation-associated 1	protein_coding
ENSG00000172757	chr11	65854940	65854982	43	*	G5587.2|CAATAGTGACTCTGTGCTTGTCTGTTTAGTTCTGTGTATAAATG|91|4|5	0	-	Promoter (1-2kb)	11	65855418	65856473	1056	2	13	ENST00000530413.1	1491	1072	CFL1	cofilin 1	protein_coding
ENSG00000172757	chr11	65855142	65855190	49	*	G5587.4|ACCCCCCACCCCCTGGATTTTCCTTCTCCCTCCATCCCTTGACGGTTCTG|65|3|3	0	-	Promoter (1-2kb)	11	65855418	65856473	1056	2	13	ENST00000530413.1	1283	1072	CFL1	cofilin 1	protein_coding
ENSG00000172757	chr11	65854867	65854911	45	*	G5587.1|TGCCGGCTGGTTCCTCTCCCTTTTCCCCTGGTCACGGCTACTCATG|234|7|12	0	-	Promoter (1-2kb)	11	65855418	65856473	1056	2	13	ENST00000530413.1	1562	1072	CFL1	cofilin 1	protein_coding
ENSG00000172757	chr11	65855988	65856016	29	*	G5589.1|ATAAGGACTGCCGCTATGCCCTCTATGATG|14|2|2	0	-	Promoter (<=1kb)	11	65855418	65856473	1056	2	13	ENST00000530413.1	457	1072	CFL1	cofilin 1	protein_coding
ENSG00000172757	chr11	65855019	65855055	37	*	G5587.3|CCTGTATTTTTTTTAACAACATCCCCATTCCCCACCTG|253|7|13	0	-	Promoter (1-2kb)	11	65855418	65856473	1056	2	13	ENST00000530413.1	1418	1072	CFL1	cofilin 1	protein_coding
ENSG00000110057	chr11	67996623	67996658	36	*	G5614.1|CCTTTCTTTATCTACAGCGGCTTCGAGGTGCTCTTTG|18|2|2	0	-	Promoter (<=1kb)	11	67991818	67995980	4163	2	8	ENST00000525368.1	-643	81622	UNC93B1	unc-93 homolog B1, TLR signaling regulator	protein_coding
ENSG00000137496	chr11	72002892	72002919	28	*	G5621.1|GATGGATCTTTTCTAAATGTTATTACTTG|51|3|3	0	-	Promoter (2-3kb)	11	71999927	72002527	2601	1	18	ENST00000393707.4	2965	10068	IL18BP	interleukin 18 binding protein	protein_coding
ENSG00000137496	chr11	72002967	72003004	38	*	G5622.1|CCTTCAGCAGCAGCTCACACCCTACCTTCCCCAGACTTG|138|4|5	0	-	3' UTR	11	71999927	72002527	2601	1	18	ENST00000393707.4	3040	10068	IL18BP	interleukin 18 binding protein	protein_coding
ENSG00000137496	chr11	72003079	72003122	44	*	G5623.1|CAGGGGCCCTCACTCTTGAAGTCCAGGACTGGGTCTGACCTGGTG|132|2|6	0	-	3' UTR	11	71999927	72002527	2601	1	18	ENST00000393707.4	3152	10068	IL18BP	interleukin 18 binding protein	protein_coding
ENSG00000175567	chr11	73975555	73975602	48	*	G5644.1|TAGACGTGGTCAAGACGAGATACATGAACTCTGCCCTGGGCCAGTACAG|280|7|8	0	-	Promoter (1-2kb)	11	73975530	73977006	1477	2	11	ENST00000545212.1	1404	7351	UCP2	uncoupling protein 2	protein_coding
ENSG00000284736	chr11	74198774	74198817	44	*	G5645.1|TCTGATCTCGGAAGCTAAGCAGGGTCAGGCCTGGTTAGTACTTGG|429|8|9	0	-	Promoter (<=1kb)	11	74198748	74198854	107	2	1	ENST00000641250.1	37	100873605	RNA5SP343	RNA, 5S ribosomal pseudogene 343	rRNA
ENSG00000137492	chr11	76350910	76350949	40	*	G5654.1|ATTTAATGGTGGACACATATATTAAACTCTATACAAGTAAG|57|3|5	0	-	3' UTR	11	76349956	76359573	9618	2	9	ENST00000529901.1	8624	5612	THAP12	THAP domain containing 12	protein_coding
ENSG00000137492	chr11	76350548	76350582	35	*	G5652.1|CATTTATTATCACTGTGGATCTCTACTTGTTGGGTG|23|2|2	0	-	3' UTR	11	76349956	76359573	9618	2	9	ENST00000529901.1	8991	5612	THAP12	THAP domain containing 12	protein_coding
ENSG00000137492	chr11	76350616	76350635	20	*	G5653.1|ATCTCTGTTGATGGCACTCTG|33|2|2	0	-	3' UTR	11	76349956	76359573	9618	2	9	ENST00000529901.1	8938	5612	THAP12	THAP domain containing 12	protein_coding
ENSG00000048649	chr11	77666160	77666202	43	*	G5660.1|CTTTGCCAACCAGACTGTGCTAGCAACAAATTTTTTTAAATAAG|35|2|2	0	-	3' UTR	11	77675079	77677061	1983	2	14	ENST00000529470.1	10859	51773	RSF1	remodeling and spacing factor 1	protein_coding
ENSG00000137504	chr11	85661716	85661758	43	*	G5679.1|ATCTTTTAGTTATGGGCTCAAAGAATTTATTCATCTCTAACATG|60|2|2	0	-	Promoter (2-3kb)	11	85661953	85663859	1907	2	15	ENST00000528889.1	2101	58487	CREBZF	CREB/ATF bZIP transcription factor	protein_coding
ENSG00000073921	chr11	85958757	85958800	44	*	G5688.1|ACTAACCCTTCAATTCTTTCAACTCCTGTTAATACCCATAATCAG|14|2|2	0	-	3' UTR	11	85958811	85977005	18195	2	18	ENST00000526548.3	18205	8301	PICALM	phosphatidylinositol binding clathrin assembly protein	protein_coding
ENSG00000073921	chr11	85957735	85957771	37	*	G5683.1|TCTCTGCAGATTCTATTTTTGTTTACAATATTAAAATG|25|2|2	0	-	3' UTR	11	85958811	85977005	18195	2	18	ENST00000526548.3	19234	8301	PICALM	phosphatidylinositol binding clathrin assembly protein	protein_coding
ENSG00000073921	chr11	85957844	85957886	43	*	G5684.1|ATCGGTGCTTTGTGTAAATACATCTTTAACATTTGGGTGGAGAG|111|6|10	0	-	3' UTR	11	85958811	85977005	18195	2	18	ENST00000526548.3	19119	8301	PICALM	phosphatidylinositol binding clathrin assembly protein	protein_coding
ENSG00000073921	chr11	85958924	85958961	38	*	G5689.1|TCTCTTAAATCTCTTAAACTCTCTTCTTCCATTAGAATG|119|8|11	0	-	3' UTR	11	85958811	85977005	18195	2	18	ENST00000526548.3	18044	8301	PICALM	phosphatidylinositol binding clathrin assembly protein	protein_coding
ENSG00000207112	chr11	93730618	93730649	32	*	G5698.1|TATGGGTCATTTCAAAGAGGGCTTATGAGGCTG|15|2|2	0	-	Promoter (<=1kb)	11	93730513	93730646	134	2	1	ENST00000384384.1	0	684959	SNORA25	small nucleolar RNA, H/ACA box 25	snoRNA
ENSG00000206799	chr11	93731050	93731101	52	*	G5700.1|AATGGTCATTACCAAGGCTTTTAGAATGCAGTTTCTCATTTGCTGTGGACATG|877|10|36	0	-	Promoter (<=1kb)	11	93730979	93731099	121	2	1	ENST00000384072.1	0	692063	SNORA32	small nucleolar RNA, H/ACA box 32	snoRNA
ENSG00000202314	chr11	93731529	93731572	44	*	G5701.1|ATGTTATGATGATGGGCGAAATGTTCAACTGCTCTGAAGGGGCTG|31|3|3	0	-	Promoter (<=1kb)	11	93731502	93731574	73	2	1	ENST00000365444.1	2	692075	SNORD6	small nucleolar RNA, C/D box 6	snoRNA
ENSG00000207145	chr11	93733466	93733497	32	*	G5705.1|TTAGATCTGTGGGAAGGAATTACAAGACAGTTG|408|7|24	0	-	Promoter (<=1kb)	11	93733466	93733597	132	2	1	ENST00000384416.1	100	677805	SNORA18	small nucleolar RNA, H/ACA box 18	snoRNA
ENSG00000207145	chr11	93733525	93733559	35	*	G5705.2|CACATCGTTGGAAACGCCTCATAGAGTAACTCTGTG|245|4|7	0	-	Promoter (<=1kb)	11	93733466	93733597	132	2	1	ENST00000384416.1	38	677805	SNORA18	small nucleolar RNA, H/ACA box 18	snoRNA
ENSG00000210825	chr11	93735166	93735209	44	*	G5706.1|TGGACAAAGACTTACAGATAGGTGCAAAAAATAAATCCTCTTTTG|36|3|4	0	-	Promoter (<=1kb)	11	93735111	93735236	126	2	1	ENST00000388090.1	27	677822	SNORA40	small nucleolar RNA, H/ACA box 40	snoRNA
ENSG00000077458	chr11	95769263	95769303	41	*	G5712.1|TCCCAGTCCTGGATCTCTGTAGTGTTTTGACATAATAAACTG|13|2|2	0	-	3' UTR	11	95775854	95779204	3351	2	13	ENST00000541418.1	9901	143684	FAM76B	family with sequence similarity 76 member B	protein_coding
ENSG00000222578	chr11	95840053	95840089	37	*	G5714.1|TCTGATTTTGGAAGCTAAGCAGGGTCGGGCCTTGTTAG|11|2|14	0	-	Promoter (<=1kb)	11	95840017	95840124	108	2	1	ENST00000410646.1	35	100873607	RNA5SP345	RNA, 5S ribosomal pseudogene 345	rRNA_pseudogene
ENSG00000110330	chr11	102397025	102397063	39	*	G5720.1|TATGTTACTAACTTGGCCCTGACTGGTTGTGCAACCATTG|77|6|6	0	-	3' UTR	11	102362742	102377597	14856	1	9	ENST00000534130.1	34283	329	BIRC2	baculoviral IAP repeat containing 2	protein_coding
ENSG00000110330	chr11	102397780	102397817	38	*	G5723.1|ATTGTGGGACTTCCCCCAGGCAACTAAACCTGCAGGATG|17|2|2	0	-	3' UTR	11	102362742	102377597	14856	1	9	ENST00000534130.1	35038	329	BIRC2	baculoviral IAP repeat containing 2	protein_coding
ENSG00000110660	chr11	107806758	107806782	25	*	G5737.1|TCTGTCTGTTGGGTGTAGGAACCATG|22|2|2	0	-	3' UTR	11	107792615	107858561	65947	2	15	ENST00000375682.8	51779	54733	SLC35F2	solute carrier family 35 member F2	protein_coding
ENSG00000166323	chr11	108472561	108472599	39	*	G5741.1|ATTCAGTGTGTGGAACAGGAAGGATGTGCTTTAAAAAAAG|122|3|3	0	-	3' UTR	11	108308519	108467531	159013	2	13	ENST00000525729.5	-5030	160140	C11orf65	chromosome 11 open reading frame 65	protein_coding
ENSG00000166323	chr11	108474032	108474064	33	*	G5742.1|CCCCCCGTCACTGCATAATTTCTCCTCTTACAAG|64|2|4	0	-	3' UTR	11	108308519	108467531	159013	2	13	ENST00000525729.5	-6501	160140	C11orf65	chromosome 11 open reading frame 65	protein_coding
ENSG00000137710	chr11	110230449	110230477	29	*	G5746.1|ATCACTGTGCTTATTTTGTTTCAATCTCTG|29|2|3	0	-	Promoter (2-3kb)	11	110185073	110233466	48394	2	17	ENST00000645312.1	2989	5962	RDX	radixin	protein_coding
ENSG00000137710	chr11	110229690	110229714	25	*	G5743.1|ATTTAATCCATTTTTAAGGCTGTGTG|66|4|4	0	-	3' UTR	11	110185073	110233466	48394	2	17	ENST00000645312.1	3752	5962	RDX	radixin	protein_coding
ENSG00000137710	chr11	110230234	110230265	32	*	G5745.1|TTTTCTCTGTGTGGTTCAGCTACTTTCCATTTG|98|3|3	0	-	3' UTR	11	110185073	110233466	48394	2	17	ENST00000645312.1	3201	5962	RDX	radixin	protein_coding
ENSG00000137710	chr11	110231699	110231747	49	*	G5749.1|CTAGCTAAAAGACAAATTTAAGGGGAGCTCTTCAACATTAAGGCAGTATG|242|7|10	0	-	Promoter (1-2kb)	11	110185073	110233466	48394	2	17	ENST00000645312.1	1719	5962	RDX	radixin	protein_coding
ENSG00000137713	chr11	111741179	111741217	39	*	G5753.1|ACGTTTACATATATCTCTGTGTCTCTCCATCATTCCAAAG|103|7|10	0	-	3' UTR	11	111735281	111737503	2223	2	16	ENST00000526287.1	-3676	5519	PPP2R1B	protein phosphatase 2 scaffold subunit Abeta	protein_coding
ENSG00000182985	chr11	115175445	115175487	43	*	G5760.1|ATTCCATCCACCTTTCCCAATCGGCCTTACTTCTCACTAATTTG|25|2|2	0	-	3' UTR	11	115176327	115179111	2785	2	18	ENST00000546000.1	3624	23705	CADM1	cell adhesion molecule 1	protein_coding
ENSG00000109917	chr11	116777781	116777824	44	*	G5764.1|CCAGTGTTCTTTGCACTGTAGTCTCCTGCCTCTCATAAACAAAAG|70|3|7	0	-	Promoter (1-2kb)	11	116775110	116775876	767	2	11	ENST00000366405.2	-1905	8882	ZPR1	ZPR1 zinc finger	protein_coding
ENSG00000110367	chr11	118750952	118750992	41	*	G5781.1|ATGAGAGGGGCTCAGTTTTACGCAACACTAAATTCTAGAAAG|106|5|6	0	-	3' UTR	11	118751365	118759369	8005	2	13	ENST00000529162.1	8377	1656	DDX6	DEAD-box helicase 6	protein_coding
ENSG00000110367	chr11	118749716	118749756	41	*	G5776.1|CCCTTGTACCGATGCAGCTCTCTTTCTCCCCCACCTCTTGCG|29|2|2	0	-	3' UTR	11	118751365	118759369	8005	2	13	ENST00000529162.1	9613	1656	DDX6	DEAD-box helicase 6	protein_coding
ENSG00000110367	chr11	118749390	118749434	45	*	G5774.1|AATAGGAATTGTTAAATGGAAAGATGCTCTGAGGACTAGGTCAAAG|95|3|3	0	-	3' UTR	11	118751365	118759369	8005	2	13	ENST00000529162.1	9935	1656	DDX6	DEAD-box helicase 6	protein_coding
ENSG00000256269	chr11	119093910	119093936	27	*	G5803.1|AACCTTAGGCATTGGGGAGTTTTAGATG|30|3|3	0	-	Promoter (1-2kb)	11	119092611	119093543	933	1	10	ENST00000539045.1	1299	3145	HMBS	hydroxymethylbilane synthase	protein_coding
ENSG00000109971	chr11	123059178	123059205	28	*	G5839.1|CTCTTGGATGTCACTCCTCTTTCCCTTGG|40|2|2	0	-	Promoter (<=1kb)	11	123057879	123059097	1219	2	14	ENST00000526686.1	-81	3312	HSPA8	heat shock protein family A (Hsp70) member 8	protein_coding
ENSG00000109971	chr11	123061276	123061301	26	*	G5848.1|TATTGATCTTGGCACCACCTACTCTTG|25|2|2	0	-	Promoter (<=1kb)	11	123057701	123061331	3631	2	14	ENST00000526110.5	30	3312	HSPA8	heat shock protein family A (Hsp70) member 8	protein_coding
ENSG00000109971	chr11	123060166	123060194	29	*	G5844.1|AACTATTGCTGGTCTCAATGTACTTAGAAT|11|2|2	0	-	Promoter (<=1kb)	11	123059156	123060223	1068	2	14	ENST00000526862.1	29	3312	HSPA8	heat shock protein family A (Hsp70) member 8	protein_coding
ENSG00000254612	chr11	127941654	127941687	34	*	G5859.1|TCCTCGGACCCATTCCAACAATCTCGTAAAACATG|44|2|3	0	-	Promoter (<=1kb)	11	127940913	127941654	742	2	2	ENST00000526843.2	0	387820	DNAJB6P1	DNAJB6 pseudogene 1	processed_pseudogene
ENSG00000254612	chr11	127940665	127940708	44	*	G5857.1|TAAATCTCTGTATGCACTTTGCTTTTTTATTAAACGTACTCCAAG|33|2|2	0	-	Promoter (<=1kb)	11	127940913	127941654	742	2	2	ENST00000526843.2	946	387820	DNAJB6P1	DNAJB6 pseudogene 1	processed_pseudogene
ENSG00000060237	chr12	754243	754276	34	*	G5882.1|AAATCGGCAGAGGCTCCTTTAAGACGGTCTACAAA|15|2|2	0	+	Promoter (1-2kb)	12	753056	827501	74446	1	19	ENST00000447667.2	1187	65125	WNK1	WNK lysine deficient protein kinase 1	protein_coding
ENSG00000060237	chr12	909309	909345	37	*	G5891.1|AAAAATACCAGGGTACTGGGGTGCAACTCTTTCTTATG|159|4|5	0	+	Promoter (1-2kb)	12	907720	909033	1314	1	19	ENST00000540885.1	1589	65125	WNK1	WNK lysine deficient protein kinase 1	protein_coding
ENSG00000060237	chr12	909684	909726	43	*	G5892.1|CTGGACATTTTAGTGCCTTGGACTTCTATTGCTTCTGCCATTAG|13|2|2	0	+	Promoter (1-2kb)	12	907720	909033	1314	1	19	ENST00000540885.1	1964	65125	WNK1	WNK lysine deficient protein kinase 1	protein_coding
ENSG00000060237	chr12	894606	894642	37	*	G5885.1|AGCTGGTGTTTTTAAGATGGGACGATTTCAGGTAAGAC|21|3|3	0	+	Promoter (1-2kb)	12	896623	901074	4452	1	19	ENST00000542424.1	-1981	65125	WNK1	WNK lysine deficient protein kinase 1	protein_coding
ENSG00000006831	chr12	1786314	1786391	78	*	G5901.1|CTTATTCTTGGGATCTACTGATTGCGGGCTCTGCAAGACCCTTGGCAAACTGGCTTCTGATCCATATCATATTTATTTG|180|11|13	0	+	3' UTR	12	1780148	1780967	820	1	10	ENST00000537190.1	6166	79602	ADIPOR2	adiponectin receptor 2	protein_coding
ENSG00000006831	chr12	1787006	1787046	41	*	G5903.1|GCTGATCTGATTACTTCCTGGCATCCCGCTCACTTTTATGGG|12|2|2	0	+	3' UTR	12	1780148	1780967	820	1	10	ENST00000537190.1	6858	79602	ADIPOR2	adiponectin receptor 2	protein_coding
ENSG00000006831	chr12	1780490	1780525	36	*	G5900.1|TTTCGCCCAAATATCTCCTTTGTGGCCCCTCTGCAAG|20|3|3	0	+	Promoter (<=1kb)	12	1780148	1780967	820	1	10	ENST00000537190.1	342	79602	ADIPOR2	adiponectin receptor 2	protein_coding
ENSG00000006831	chr12	1786416	1786451	36	*	G5902.1|CTGGTGGTTCTTTCTTCTCCCTTTCTCTCTCTCTATG|22|2|2	0	+	3' UTR	12	1780148	1780967	820	1	10	ENST00000537190.1	6268	79602	ADIPOR2	adiponectin receptor 2	protein_coding
ENSG00000151062	chr12	1788511	1788539	29	*	G5906.1|TATTTTCCCTCTTCCCCTTTATAAATTATG|30|2|2	0	+	3' UTR	12	1795114	1795949	836	2	15	ENST00000588896.1	7410	93589	CACNA2D4	calcium voltage-gated channel auxiliary subunit alpha2delta 4	protein_coding
ENSG00000151062	chr12	1788049	1788096	48	*	G5905.1|CACGTATCAGAAGCCAGACTTGCTCTTCGGTCATGCACTTTGGGATACA|251|8|12	0	+	3' UTR	12	1795114	1795949	836	2	15	ENST00000588896.1	7853	93589	CACNA2D4	calcium voltage-gated channel auxiliary subunit alpha2delta 4	protein_coding
ENSG00000004478	chr12	2803351	2803387	37	*	G5910.1|TGAATTAGACCTTTATTTTTCTATCTGGTTGGATGGTG|10|2|2	0	+	Promoter (<=1kb)	12	2803197	2805410	2214	1	8	ENST00000544366.1	154	2288	FKBP4	FKBP prolyl isomerase 4	protein_coding
ENSG00000171792	chr12	2889111	2889158	48	*	G5916.1|CTCAGTGGCAGCTTCTACGACCTGATGGATGGAAAAAAATCAAACTCTG|120|4|4	0	+	Promoter (1-2kb)	12	2888001	2889008	1008	1	11	ENST00000623153.1	1110	83695	RHNO1	RAD9-HUS1-RAD1 interacting nuclear orphan 1	protein_coding
ENSG00000078246	chr12	2938130	2938166	37	*	G5918.1|CTCTCAAGGTGGCAGAACAGAACTATGGAAAATCTGGT|10|2|2	0	+	Promoter (<=1kb)	12	2937711	2940338	2628	1	17	ENST00000538704.1	419	7289	TULP3	TUB like protein 3	protein_coding
ENSG00000078237	chr12	4301017	4301058	42	*	G5931.1|TTTATGCAAGTCATGCTGAATACTCCTCCCCTCTTCTCTTTTG|61|3|3	0	+	3' UTR	12	4307763	4354549	46787	1	7	ENST00000635110.1	-6705	57103	TIGAR	TP53 induced glycolysis regulatory phosphatase	protein_coding
ENSG00000078237	chr12	4301398	4301437	40	*	G5933.1|TATTCAGCGTACTTGAATTTTTCTTCCTCTCCACTTCTTAG|14|2|2	0	+	3' UTR	12	4307763	4354549	46787	1	7	ENST00000635110.1	-6326	57103	TIGAR	TP53 induced glycolysis regulatory phosphatase	protein_coding
ENSG00000078237	chr12	4301964	4301999	36	*	G5935.1|ATCACATTCTTCAAAGACGGAGTATTCTTTACCTCAG|69|5|5	0	+	3' UTR	12	4307763	4354549	46787	1	7	ENST00000635110.1	-5764	57103	TIGAR	TP53 induced glycolysis regulatory phosphatase	protein_coding
ENSG00000078237	chr12	4302565	4302591	27	*	G5936.1|TTTATGGTGCTTCCTTCTCCCTCCTCTG|17|2|3	0	+	3' UTR	12	4307763	4354549	46787	1	7	ENST00000635110.1	-5172	57103	TIGAR	TP53 induced glycolysis regulatory phosphatase	protein_coding
ENSG00000078237	chr12	4301244	4301281	38	*	G5932.1|GATCTTAATTCCCATCTCTATACTTCTCCTTTGGACATG|31|2|2	0	+	3' UTR	12	4307763	4354549	46787	1	7	ENST00000635110.1	-6482	57103	TIGAR	TP53 induced glycolysis regulatory phosphatase	protein_coding
ENSG00000078237	chr12	4301631	4301669	39	*	G5934.1|ACGGAAAACAATCTAAGGGTCTCTCATTTTTTTAATTTTG|174|5|9	0	+	3' UTR	12	4307763	4354549	46787	1	7	ENST00000635110.1	-6094	57103	TIGAR	TP53 induced glycolysis regulatory phosphatase	protein_coding
ENSG00000010219	chr12	4559122	4559165	44	*	G5950.1|ACCTCTAGCCATTTTATGATTATGTTCTCTGTAAAACTCTTCAAG|29|3|3	0	+	3' UTR	12	4562204	4613874	51671	1	13	ENST00000543431.5	-3039	8798	DYRK4	dual specificity tyrosine phosphorylation regulated kinase 4	protein_coding
ENSG00000111640	chr12	6537121	6537185	65	*	G5974.1|CCAAAAGGGTCATCATCTCTGCCCCCTCTGCTGATGCCCCCATGTTCGTCATGGGTGTGAACCATG|129|4|73	0	+	Promoter (<=1kb)	12	6536605	6538374	1770	1	15	ENST00000619601.1	516	2597	GAPDH	glyceraldehyde-3-phosphate dehydrogenase	protein_coding
ENSG00000111640	chr12	6537372	6537403	32	*	G5975.1|GTATCGTGGAAGGACTCATGGTATGAGAGCTGG|91|2|3	0	+	Promoter (<=1kb)	12	6536605	6538374	1770	1	15	ENST00000619601.1	767	2597	GAPDH	glyceraldehyde-3-phosphate dehydrogenase	protein_coding
ENSG00000111652	chr12	6731427	6731452	26	*	G5984.1|ATCCCCAGTTCCTATACCCTACCCCTG|51|3|3	0	+	Promoter (2-3kb)	12	6729035	6730703	1669	1	10	ENST00000542630.1	2392	50813	COPS7A	COP9 signalosome subunit 7A	protein_coding
ENSG00000159335	chr12	6770728	6770776	49	*	G5991.1|CCTCATTCTTCCTCCGGTAGCCTCTCCCACCTAACCTCTGCATCCCCCAG|69|4|5	0	+	Promoter (1-2kb)	12	6769053	6770952	1900	1	18	ENST00000538057.2	1675	5763	PTMS	parathymosin	protein_coding
ENSG00000159335	chr12	6770451	6770548	98	*	G5990.1|CCAACAGGCTGGGGTTGGGAGGCCTCTCTGGGCCTGGAGGTGGGGGTGGGGGCAGCCAAGTCCAGCCACTCTTCACCTGGCTCCCTGCTCTGGGCCCTG|250|7|12	0	+	Promoter (1-2kb)	12	6769053	6770952	1900	1	18	ENST00000538057.2	1398	5763	PTMS	parathymosin	protein_coding
ENSG00000111674	chr12	6923011	6923049	39	*	G6005.1|CACTTTCCACTTCTTCCTTTCTCTTTCTCTCTTCCCTCAG|14|2|2	0	+	Promoter (1-2kb)	12	6921989	6922918	930	1	9	ENST00000534977.1	1022	2026	ENO2	enolase 2	protein_coding
ENSG00000111676	chr12	6936971	6937008	38	*	G6010.1|TCTCTTCCTCTTCCAACTCTTCCTCTTCCACTTCTCAAG|15|2|2	0	+	Promoter (<=1kb)	12	6937698	6938965	1268	1	15	ENST00000541029.1	-690	1822	ATN1	atrophin 1	protein_coding
ENSG00000111678	chr12	6944041	6944075	35	*	G6014.1|CGTTGGGAACGGTTGTAGGACGTGGCTCTTTATTCG|574|7|25	0	+	Promoter (<=1kb)	12	6944022	6946002	1981	1	11	ENST00000229281.6	19	113246	C12orf57	chromosome 12 open reading frame 57	protein_coding
ENSG00000111678	chr12	6943828	6943878	51	*	G6013.1|CTCTTTTAGAATTTGTCTAGTAGGCTTTCTGGCTTTTTACCGGAAAGCCCCT|111|2|8	0	+	Promoter (<=1kb)	12	6943834	6946002	2169	1	11	ENST00000537087.5	0	113246	C12orf57	chromosome 12 open reading frame 57	protein_coding
ENSG00000111684	chr12	6975878	6975912	35	*	G6017.1|ACTGCTGGAAGATGATCTTTCTGCACTGAGACTGTG|35|2|2	0	+	3' UTR	12	6978041	6979270	1230	2	11	ENST00000537179.1	3358	10162	LPCAT3	lysophosphatidylcholine acyltransferase 3	protein_coding
ENSG00000205857	chr12	7759545	7759568	24	*	G6021.1|CTCAGGGGTTAGAGCACTGGTCTTG|264|2|3	0	+	Distal Intergenic	12	7765216	7774121	8906	1	2	ENST00000382119.1	-5648	360030	NANOGNB	NANOG neighbor homeobox	protein_coding
ENSG00000283475	chr12	12111991	12112028	38	*	G6039.1|TACTTAGCTGTACTATAAGTAGTTGGTTTGTATGAGATG|98|3|3	0	+	Promoter (<=1kb)	12	12111952	12112036	85	1	1	ENST00000636813.1	39	103504734	MIR1244-4	microRNA 1244-4	miRNA
ENSG00000283475	chr12	12111804	12111841	38	*	G6038.1|CCATTTTTAATGATCTCGGATGACCAAACCAGCCTTCGG|89|4|7	0	+	Promoter (<=1kb)	12	12111952	12112036	85	1	1	ENST00000636813.1	-111	103504734	MIR1244-4	microRNA 1244-4	miRNA
ENSG00000213782	chr12	12829782	12829817	36	*	G6048.1|ACATGAGTAGGGTGTGCTCTTCTGTCACTTCACACAG|23|2|2	0	+	3' UTR	12	12824385	12826292	1908	1	7	ENST00000535722.1	5397	51202	DDX47	DEAD-box helicase 47	protein_coding
ENSG00000234498	chr12	12875589	12875631	43	*	G6049.1|CCGGAAGGTGGTGGTTGTATGCTGTGAAGGCATCAACATTTCTG|24|2|2	0	+	Promoter (<=1kb)	12	12875499	12876107	609	1	3	ENST00000459725.1	90	387841	RPL13AP20	ribosomal protein L13a pseudogene 20	processed_pseudogene
ENSG00000134531	chr12	13215970	13215999	30	*	G6061.1|TGATGGGCAGATCTTTTCTTTAAAATAAAAA|74|2|2	0	+	Promoter (2-3kb)	12	13213452	13214365	914	1	10	ENST00000546357.1	2518	2012	EMP1	epithelial membrane protein 1	protein_coding
ENSG00000134531	chr12	13216578	13216613	36	*	G6067.1|TAAACCATGTATTCCCTTATCTTTTACTTTTTTTCTG|14|2|2	0	+	3' UTR	12	13213452	13214365	914	1	10	ENST00000546357.1	3126	2012	EMP1	epithelial membrane protein 1	protein_coding
ENSG00000134531	chr12	13214884	13214922	39	*	G6054.1|TAGTTGGCTAGTACTTTGATGCTCCCTTGATGGGGTCCAG|69|4|4	0	+	Promoter (1-2kb)	12	13213452	13214365	914	1	10	ENST00000546357.1	1432	2012	EMP1	epithelial membrane protein 1	protein_coding
ENSG00000134531	chr12	13216202	13216231	30	*	G6063.1|ATCTACCCCAGGGAGAATCTGAGACATCTTG|437|5|13	0	+	Promoter (2-3kb)	12	13213452	13214365	914	1	10	ENST00000546357.1	2750	2012	EMP1	epithelial membrane protein 1	protein_coding
ENSG00000134531	chr12	13216626	13216662	37	*	G6068.1|TCTCATGTAATTTGCATTACTCTGGTGGATTGTTCTAG|135|3|3	0	+	3' UTR	12	13213452	13214365	914	1	10	ENST00000546357.1	3174	2012	EMP1	epithelial membrane protein 1	protein_coding
ENSG00000171681	chr12	14379736	14379776	41	*	G6070.1|ACACTGCTCCATTATCTTCTTCCTACTATTATCACCACTGAG|12|2|2	0	+	Intron (ENST00000539659.5/ENSG00000171681.13, intron 1 of 7)	12	14385064	14498763	113700	1	13	ENST00000544627.5	-5288	55729	ATF7IP	activating transcription factor 7 interacting protein	protein_coding
ENSG00000023734	chr12	15903184	15903222	39	*	G6074.1|TTATCCTCTTATAGTACAGTGGCCTGTTATCTTTTTAATG|23|2|2	0	+	Promoter (2-3kb)	12	15900899	15903478	2580	1	11	ENST00000539887.1	2285	11171	STRAP	serine/threonine kinase receptor associated protein	protein_coding
ENSG00000213235	chr12	16991566	16991597	32	*	G6081.1|CTCTTCCTGGGGACAATGTGGGCTTCAATGTCA|61|3|3	0	+	Promoter (<=1kb)	12	16990670	16992083	1414	1	3	ENST00000325349.6	896	387845	EEF1A1P16	eukaryotic translation elongation factor 1 alpha 1 pseudogene 16	processed_pseudogene
ENSG00000213235	chr12	16990977	16991020	44	*	G6080.1|ATTACAGGGACATCTCAGGCTGACTGTGCTGTCCTGATTGTTGCT|186|2|3	0	+	Promoter (<=1kb)	12	16990670	16992083	1414	1	3	ENST00000325349.6	307	387845	EEF1A1P16	eukaryotic translation elongation factor 1 alpha 1 pseudogene 16	processed_pseudogene
ENSG00000227525	chr12	19089533	19089573	41	*	G6083.1|ATTAACATGCTGAGGATTGTAGAGCCATATATTGCATGGGGG|36|3|3	0	+	Promoter (<=1kb)	12	19089151	19089888	738	1	4	ENST00000480903.1	382	90193	RPL7P6	ribosomal protein L7 pseudogene 6	processed_pseudogene
ENSG00000052126	chr12	19322616	19322657	42	*	G6084.1|ATTTACAAAATGGACTGCTTAGTACGTGTCGAGAACTTTCTCG|41|3|3	0	+	Promoter (<=1kb)	12	19322518	19376397	53880	1	15	ENST00000538972.1	98	54477	PLEKHA5	pleckstrin homology domain containing A5	protein_coding
ENSG00000139154	chr12	19376232	19376265	34	*	G6085.1|GTTTCCAAATCCGGTACTTAGTTTGTGTACAAATG|24|2|2	0	+	3' UTR	12	19404045	19493829	89785	1	16	ENST00000538425.5	-27780	121536	AEBP2	AE binding protein 2	protein_coding
ENSG00000134548	chr12	21517575	21517612	38	*	G6096.1|TATTTAACTCCTTTGTAGACATGAATTTCTATCAAAATG|46|3|3	0	+	3' UTR	12	21526296	21532947	6652	1	11	ENST00000256969.7	-8684	80763	SPX	spexin hormone	protein_coding
ENSG00000111726	chr12	22065422	22065461	40	*	G6097.1|TTTGTGATATATATATATTGTGCTCTACTTTTCTCTTTACG|135|5|7	0	+	3' UTR	12	22060642	22062413	1772	1	13	ENST00000537658.1	4780	55907	CMAS	cytidine monophosphate N-acetylneuraminic acid synthetase	protein_coding
ENSG00000211455	chr12	27324109	27324139	31	*	G6106.1|CCATCCTGTTTCCCCCAACTCCCCCATTTTTG|10|2|2	0	+	3' UTR	12	27317582	27322683	5102	1	8	ENST00000543992.1	6527	23012	STK38L	serine/threonine kinase 38 like	protein_coding
ENSG00000245311	chr12	27424163	27424197	35	*	G6111.1|CTATTGGACAGCGCTGCTCTAGAACATTATATTAAG|94|2|2	0	+	3' UTR	12	27389789	27446625	56837	2	2	ENST00000500498.2	22428	101928646	ARNTL2-AS1	ARNTL2 antisense RNA 1	lncRNA
ENSG00000245311	chr12	27423773	27423826	54	*	G6110.1|TCCTCATTTTTAAAAGGAGGTTTGATCTCTATGTTTACTTCCAGCTCTGATTCTG|26|3|4	0	+	3' UTR	12	27389789	27446625	56837	2	2	ENST00000500498.2	22799	101928646	ARNTL2-AS1	ARNTL2 antisense RNA 1	lncRNA
ENSG00000174236	chr12	27694627	27694658	32	*	G6115.1|TTTTTCTGTAGCACTGGGCCCAAATATTCTTTG|10|2|2	0	+	Promoter (1-2kb)	12	27696447	27697596	1150	1	4	ENST00000310791.4	-1789	387849	REP15	RAB15 effector protein	protein_coding
ENSG00000257599	chr12	29389945	29389985	41	*	G6122.1|AGAAATGGTAGAATGACAGGCCACGTTTGGCCCGTTGGAAAT|296|8|16	0	+	Promoter (<=1kb)	12	29389637	29464930	75294	1	3	ENST00000550906.2	308	101055625	OVCH1-AS1	OVCH1 antisense RNA 1	lncRNA
ENSG00000175548	chr12	38325699	38325733	35	*	G6138.1|ATTTTTATATTTGGTTGTGGCTCTGGGATCAATAAG|30|3|3	0	+	3' UTR	12	38316839	38321327	4489	1	9	ENST00000548240.1	8860	144245	ALG10B	ALG10 alpha-1,2-glucosyltransferase B	protein_coding
ENSG00000134283	chr12	42447957	42447988	32	*	G6141.1|AATCCCACATAACAACTCTGGTATTCTTCCCTC|39|2|2	0	+	3' UTR	12	42442649	42448623	5975	1	18	ENST00000624028.1	5308	51535	PPHLN1	periphilin 1	protein_coding
ENSG00000177119	chr12	45216293	45216323	31	*	G6148.1|CCAAGTTCGGAGCCGCCTTCTGAGGGAGACAT|31|2|3	0	+	Promoter (<=1kb)	12	45216322	45432319	215998	1	17	ENST00000681817.1	0	196527	ANO6	anoctamin 6	protein_coding
ENSG00000257368	chr12	45431265	45431307	43	*	G6152.1|CCACTGTTCCTCTCTTCACTCCTGAGATACTGCTTCTGGAAGCG|64|2|2	0	+	3' UTR	12	45444766	45445438	673	1	2	ENST00000546680.2	-13459	100128248	LOC100128248	mesoderm development LRP chaperone pseudogene	processed_pseudogene
ENSG00000257368	chr12	45429895	45429927	33	*	G6150.1|AGCATGTCTTTCCATCTCAAAAAAATACTCTTAG|35|3|3	0	+	3' UTR	12	45444766	45445438	673	1	2	ENST00000546680.2	-14839	100128248	LOC100128248	mesoderm development LRP chaperone pseudogene	processed_pseudogene
ENSG00000167553	chr12	49269949	49269992	44	*	G6160.1|ACCTCGTGTTGGACCGAATTCGCAAGCTGGTAAGTATAGTACTTT|133|5|6	0	+	Promoter (<=1kb)	12	49269786	49273166	3381	1	16	ENST00000548470.1	163	84790	TUBA1C	tubulin alpha 1c	protein_coding
ENSG00000167553	chr12	49269643	49269671	29	*	G6159.1|CATGTGCCCCGGGCAGTGTTTGTAGACTTG|35|3|3	0	+	Promoter (<=1kb)	12	49269786	49273166	3381	1	16	ENST00000548470.1	-115	84790	TUBA1C	tubulin alpha 1c	protein_coding
ENSG00000139644	chr12	49762925	49762957	33	*	G6175.1|ACTTCCTCTCCTTCCACCCCTCATTTCCTTTTTG|49|4|5	0	+	3' UTR	12	49759136	49763094	3959	1	13	ENST00000549471.1	3789	7009	TMBIM6	transmembrane BAX inhibitor motif containing 6	protein_coding
ENSG00000139644	chr12	49763251	49763289	39	*	G6177.1|AACTGTTTGGTAGAGCCACCCGGCCCTTCCTTCCTCATTG|10|2|2	0	+	3' UTR	12	49759136	49763094	3959	1	13	ENST00000549471.1	4115	7009	TMBIM6	transmembrane BAX inhibitor motif containing 6	protein_coding
ENSG00000139644	chr12	49752516	49752562	47	*	G6170.1|ATCAACTTTGATGCGCTTTTAAAATTTTCTCATATGTAAGTGTTTTGA|73|4|5	0	+	Promoter (<=1kb)	12	49752456	49764742	12287	1	13	ENST00000395006.8	60	7009	TMBIM6	transmembrane BAX inhibitor motif containing 6	protein_coding
ENSG00000139644	chr12	49763993	49764029	37	*	G6181.1|GTAGTGTCAAGCCAGAGATTCGGGGCAGTAGATAAATG|211|4|6	0	+	3' UTR	12	49759136	49763094	3959	1	13	ENST00000549471.1	4857	7009	TMBIM6	transmembrane BAX inhibitor motif containing 6	protein_coding
ENSG00000139644	chr12	49763067	49763099	33	*	G6176.1|AATATAGTTTGGAGTTTGGCTTCATCTTCCTGGG|64|3|3	0	+	3' UTR	12	49759136	49763094	3959	1	13	ENST00000549471.1	3931	7009	TMBIM6	transmembrane BAX inhibitor motif containing 6	protein_coding
ENSG00000139644	chr12	49764447	49764529	83	*	G6184.1|GAGTGACATGCCACCCCGAATGGCTCACTTTCACTGAGGATGCTGTCCTCTGATTTAGCTGCTGCCTCCAGCCTCTGGCTTGAG|101|6|7	0	+	3' UTR	12	49759136	49763094	3959	1	13	ENST00000549471.1	5311	7009	TMBIM6	transmembrane BAX inhibitor motif containing 6	protein_coding
ENSG00000139644	chr12	49763351	49763390	40	*	G6178.1|TTCAGTGGTCCCATTGTTAACTCAGCCTCAAATCTCAACTG|102|8|8	0	+	3' UTR	12	49759136	49763094	3959	1	13	ENST00000549471.1	4215	7009	TMBIM6	transmembrane BAX inhibitor motif containing 6	protein_coding
ENSG00000139644	chr12	49764609	49764657	49	*	G6184.3|ATTTTGAGTTAACATCTCTTGAAGCCAAACTCCACCTTCTGTGCTTTTTG|3985|13|257	0	+	3' UTR	12	49759136	49763094	3959	1	13	ENST00000549471.1	5473	7009	TMBIM6	transmembrane BAX inhibitor motif containing 6	protein_coding
ENSG00000139644	chr12	49764771	49764814	44	*	G6185.1|ATTTTTAATATAGTTATCTCTACCACTTTCTTTTCTAGTTTCTTG|92|9|14	0	+	3' UTR	12	49759136	49763094	3959	1	13	ENST00000549471.1	5635	7009	TMBIM6	transmembrane BAX inhibitor motif containing 6	protein_coding
ENSG00000139644	chr12	49764816	49764850	35	*	G6185.2|ATTTTCAGCTCAGGCTGCATTCTAACTCATACTGTG|110|2|5	0	+	3' UTR	12	49759136	49763094	3959	1	13	ENST00000549471.1	5680	7009	TMBIM6	transmembrane BAX inhibitor motif containing 6	protein_coding
ENSG00000139644	chr12	49764544	49764607	64	*	G6184.2|CACTTCCTTCCTGTTAAACCCCTGTTAACTCTCCATAAATTTGGTGATTCTCTGCTAGGCCTAAG|683|14|44	0	+	3' UTR	12	49759136	49763094	3959	1	13	ENST00000549471.1	5408	7009	TMBIM6	transmembrane BAX inhibitor motif containing 6	protein_coding
ENSG00000139644	chr12	49764316	49764356	41	*	G6183.1|TAGGACATAATTTTTGGCTCTCCCTATTCACAACCAGTGCAC|27|2|2	0	+	3' UTR	12	49759136	49763094	3959	1	13	ENST00000549471.1	5180	7009	TMBIM6	transmembrane BAX inhibitor motif containing 6	protein_coding
ENSG00000066117	chr12	50099153	50099196	44	*	G6189.1|ACACCTGTTATCCTCTTCTTTCACCCTATCTCTTCCCACCCCCAG|12|2|2	0	+	Promoter (<=1kb)	12	50099430	50100318	889	1	15	ENST00000549526.1	-234	6602	SMARCD1	SWI/SNF related, matrix associated, actin dependent regulator of chromatin, subfamily d, member 1	protein_coding
ENSG00000066117	chr12	50099438	50099458	21	*	G6190.1|ATCTTGGCTCTCCTGATAACAG|42|2|2	0	+	Promoter (<=1kb)	12	50099430	50100318	889	1	15	ENST00000549526.1	8	6602	SMARCD1	SWI/SNF related, matrix associated, actin dependent regulator of chromatin, subfamily d, member 1	protein_coding
ENSG00000066117	chr12	50100566	50100608	43	*	G6195.1|TTTTTTTCATGGACCAAACTTTTTTTTGTACTGTCCCCTTATTG|17|2|2	0	+	Promoter (1-2kb)	12	50099430	50100318	889	1	15	ENST00000549526.1	1136	6602	SMARCD1	SWI/SNF related, matrix associated, actin dependent regulator of chromatin, subfamily d, member 1	protein_coding
ENSG00000066117	chr12	50099832	50099863	32	*	G6191.1|ACTCATTCATTCACTCACTCCACCCTGCCTCTG|31|2|2	0	+	Promoter (<=1kb)	12	50099430	50100318	889	1	15	ENST00000549526.1	402	6602	SMARCD1	SWI/SNF related, matrix associated, actin dependent regulator of chromatin, subfamily d, member 1	protein_coding
ENSG00000066117	chr12	50100208	50100235	28	*	G6193.1|CATATCCCAGGCTCGCAGACTCAACACAG|119|2|2	0	+	Promoter (<=1kb)	12	50099430	50100318	889	1	15	ENST00000549526.1	778	6602	SMARCD1	SWI/SNF related, matrix associated, actin dependent regulator of chromatin, subfamily d, member 1	protein_coding
ENSG00000161813	chr12	50456763	50456785	23	*	G6196.1|GTAAGATTATGAGATCTGAGGGCT|105|2|8	0	+	Intron (ENST00000293618.12/ENSG00000161813.22, intron 10 of 14)	12	50440479	50454962	14484	1	22	ENST00000521120.1	16284	113251	LARP4	La ribonucleoprotein 4	protein_coding
ENSG00000066084	chr12	50477036	50477063	28	*	G6199.1|CTTAATTTGGGAGGGGGGACTTATTTCTG|46|2|2	0	+	3' UTR	12	50504985	50680282	175298	1	13	ENST00000549620.5	-27922	57609	DIP2B	disco interacting protein 2 homolog B	protein_coding
ENSG00000066084	chr12	50479643	50479686	44	*	G6201.1|TTCCTAAAAGCGTAACTCAGATATTAATGGGCTGTGTATTAAATG|11|2|2	0	+	3' UTR	12	50504985	50680282	175298	1	13	ENST00000549620.5	-25299	57609	DIP2B	disco interacting protein 2 homolog B	protein_coding
ENSG00000183283	chr12	51242708	51242745	38	*	G6215.1|CCCTAAGGATTTTCCTTTAATTTCTCTGGAGTAATACTG|16|2|2	0	+	3' UTR	12	51239295	51242510	3216	1	16	ENST00000551313.1	3413	9802	DAZAP2	DAZ associated protein 2	protein_coding
ENSG00000183283	chr12	51242771	51242805	35	*	G6216.1|TAATAAAACATCAAATTAGGTTTGGAGGGAACTTTG|32|3|3	0	+	3' UTR	12	51239295	51242510	3216	1	16	ENST00000551313.1	3476	9802	DAZAP2	DAZ associated protein 2	protein_coding
ENSG00000183283	chr12	51243075	51243117	43	*	G6219.1|TTTCACAAGGATCCTCTGAAACCCTCTCTGTGCCCCAAGTACAG|411|8|24	0	+	3' UTR	12	51239295	51242510	3216	1	16	ENST00000551313.1	3780	9802	DAZAP2	DAZ associated protein 2	protein_coding
ENSG00000284791	chr12	52077261	52077302	42	*	G6229.1|CCTTTGGGCTCTGGAACCTGCTCTGGGTCATTGGTGAGACTTG|325|8|11	0	+	Promoter (2-3kb)	12	52079704	52108255	28552	1	2	ENST00000546390.2	-2402	113523638	SMIM41	small integral membrane protein 41	protein_coding
ENSG00000257337	chr12	53041976	53042011	36	*	G6253.1|TTATATCCAAAACTGTTTTTCCCTCTCCCCTACCTTG|50|2|2	0	+	Promoter (2-3kb)	12	53038997	53044110	5114	2	7	ENST00000662887.1	2099	283335	LOC283335	uncharacterized LOC283335	lncRNA
ENSG00000257790	chr12	53154481	53154502	22	*	G6259.1|ACCTCATCTGAGGGGCTGTCCTG|202|3|3	0	+	Promoter (1-2kb)	12	53153272	53154484	1213	1	1	ENST00000550578.1	1209	728698	EIF4A1P4	eukaryotic translation initiation factor 4A1 pseudogene 4	processed_pseudogene
ENSG00000139626	chr12	53190634	53190672	39	*	G6261.1|TTTTATCAACTGTCCCCTTCCTATCCTCCTCTCCACCCTG|14|3|3	0	+	Promoter (1-2kb)	12	53191323	53192488	1166	2	16	ENST00000551319.5	1816	3695	ITGB7	integrin subunit beta 7	protein_coding
ENSG00000135409	chr12	53416157	53416194	38	*	G6273.1|ATTCCAATCCAATTATCACCAGGGCTGTGTGGGTAAATG|132|5|6	0	+	3' UTR	12	53423855	53431672	7818	1	11	ENST00000257863.9	-7661	269	AMHR2	anti-Mullerian hormone receptor type 2	protein_coding
ENSG00000135409	chr12	53411525	53411564	40	*	G6265.1|CCTACCCTTCCTGCATTTCTCTTCTCAGCTCTTCCATGATG|14|2|2	0	+	3' UTR	12	53423855	53431672	7818	1	11	ENST00000257863.9	-12291	269	AMHR2	anti-Mullerian hormone receptor type 2	protein_coding
ENSG00000135409	chr12	53416068	53416109	42	*	G6272.1|TTTATTTCTCTCTTAACACTGGCAATAACCAGTCCACACCACT|22|2|2	0	+	3' UTR	12	53423855	53431672	7818	1	11	ENST00000257863.9	-7746	269	AMHR2	anti-Mullerian hormone receptor type 2	protein_coding
ENSG00000197111	chr12	53454825	53454865	41	*	G6280.1|TGGATTAAATGTCACTCTCACCATCCGGCTACTTATGCATGG|129|6|7	0	+	Promoter (<=1kb)	12	53454860	53479683	24824	1	16	ENST00000562264.5	0	5094	PCBP2	poly(rC) binding protein 2	protein_coding
ENSG00000197111	chr12	53475069	53475104	36	*	G6288.1|CTTGGCATGAAACCCATCCCTCTCCTGGCTCTAAATG|10|2|2	0	+	Exon (ENST00000553064.6/ENSG00000197111.16, exon 8 of 8)	12	53468468	53479624	11157	1	16	ENST00000550733.1	6601	5094	PCBP2	poly(rC) binding protein 2	protein_coding
ENSG00000197111	chr12	53462541	53462583	43	*	G6283.1|CTCTCCGGTCATCTTTGCAGGTGGTCAGGTAAGAAAATTCTCAT|39|3|3	0	+	Promoter (<=1kb)	12	53462514	53467569	5056	1	16	ENST00000549272.1	27	5094	PCBP2	poly(rC) binding protein 2	protein_coding
ENSG00000197111	chr12	53468787	53468830	44	*	G6287.1|ATGCATCTGCTCAGACTACTTCTCATGAACTCACCATTCCAAACG|24|2|2	0	+	Promoter (<=1kb)	12	53468468	53479624	11157	1	16	ENST00000550733.1	319	5094	PCBP2	poly(rC) binding protein 2	protein_coding
ENSG00000139625	chr12	53479454	53479493	40	*	G6290.1|ATTCATCCATAATCCCTTTCTGCTGTTCACCACCACCCATG|80|6|8	0	+	3' UTR	12	53481122	53482587	1466	2	13	ENST00000551511.5	3094	7786	MAP3K12	mitogen-activated protein kinase kinase kinase 12	protein_coding
ENSG00000139625	chr12	53479672	53479710	39	*	G6292.1|GTTTTTTTTTTTTGGCTCATGAATTTTTCTGTTTGTCATG|77|6|11	0	+	Promoter (2-3kb)	12	53481122	53482587	1466	2	13	ENST00000551511.5	2877	7786	MAP3K12	mitogen-activated protein kinase kinase kinase 12	protein_coding
ENSG00000139625	chr12	53479765	53479807	43	*	G6293.1|AATTTTTCAAAAAAATTAAAAGATGGACTGGAGCTTTTTCTTTG|152|5|5	0	+	Promoter (2-3kb)	12	53481122	53482587	1466	2	13	ENST00000551511.5	2780	7786	MAP3K12	mitogen-activated protein kinase kinase kinase 12	protein_coding
ENSG00000139625	chr12	53479495	53479524	30	*	G6290.2|ATCCATCTGTGTAGTTTCTGAACAGTCAGCG|44|2|2	0	+	3' UTR	12	53481122	53482587	1466	2	13	ENST00000551511.5	3063	7786	MAP3K12	mitogen-activated protein kinase kinase kinase 12	protein_coding
ENSG00000139625	chr12	53479587	53479631	45	*	G6291.1|ATTTTTTAATTAAAGCGTTTTAATTCCTTTCTCTGTTCAGCTGTTG|453|8|15	0	+	Promoter (2-3kb)	12	53481122	53482587	1466	2	13	ENST00000551511.5	2956	7786	MAP3K12	mitogen-activated protein kinase kinase kinase 12	protein_coding
ENSG00000197757	chr12	53989924	53989965	42	*	G6299.1|TGTTTGTCGTAGCACCCAGAGCCTCCACCAAACCCTCTCCATG|15|3|4	0	+	Promoter (<=1kb)	12	53990624	54028922	38299	1	8	ENST00000504315.1	-659	3223	HOXC6	homeobox C6	protein_coding
ENSG00000197757	chr12	54030572	54030610	39	*	G6304.1|ATTTTTAGCTGTATTTGTGGTCTCTGTATTTATATTTATG|28|2|3	0	+	Promoter (2-3kb)	12	54028440	54030823	2384	1	8	ENST00000243108.5	2132	3223	HOXC6	homeobox C6	protein_coding
ENSG00000037965	chr12	54012147	54012176	30	*	G6301.1|ATTTCTATTCTGTTGGGCCCGCCTTCCTCTG|71|2|3	0	+	3' UTR	12	54008985	54012769	3785	1	6	ENST00000040584.6	3162	3224	HOXC8	homeobox C8	protein_coding
ENSG00000135486	chr12	54285329	54285361	33	*	G6313.1|CTTCTATCACAATTCAAGTTCAAAGCTCTGCCAG|59|3|3	0	+	Promoter (<=1kb)	12	54285808	54286732	925	1	19	ENST00000676528.1	-447	3178	HNRNPA1	heterogeneous nuclear ribonucleoprotein A1	protein_coding
ENSG00000258137	chr12	54350527	54350574	48	*	G6315.1|ACCTCACTGTTCCTGGCTCTTCATCCTCTTCAAAAAATTTGCATGTCTG|48|7|8	0	+	3' UTR	12	54353661	54497688	144028	1	5	ENST00000550474.5	-3087	102724050	LOC102724050	uncharacterized LOC102724050	lncRNA
ENSG00000258137	chr12	54350795	54350823	29	*	G6317.1|CTCACATGCTCCCTTGCCCTGACATTTTTG|28|2|2	0	+	Promoter (2-3kb)	12	54353661	54497688	144028	1	5	ENST00000550474.5	-2838	102724050	LOC102724050	uncharacterized LOC102724050	lncRNA
ENSG00000123374	chr12	55971931	55971974	44	*	G6330.1|ATTTGCCGTACCAATCTCTGAATGCCCCATAATTATTATTTCCAG|149|5|8	0	+	Promoter (<=1kb)	12	55971120	55971837	718	1	11	ENST00000554545.1	811	1017	CDK2	cyclin dependent kinase 2	protein_coding
ENSG00000123374	chr12	55971732	55971772	41	*	G6328.1|CCTTAAACACTCACCTTCTAGTCTTGGCCAGCCAACTCTGGG|34|2|2	0	+	Promoter (<=1kb)	12	55971120	55971837	718	1	11	ENST00000554545.1	612	1017	CDK2	cyclin dependent kinase 2	protein_coding
ENSG00000111540	chr12	55992601	55992638	38	*	G6335.1|TCCCTGTTCTTGAGCCTCTTTTCTCCTCTCCCCAGGATG|13|2|2	0	+	Promoter (1-2kb)	12	55990721	55991940	1220	1	16	ENST00000550283.1	1880	5869	RAB5B	RAB5B, member RAS oncogene family	protein_coding
ENSG00000111540	chr12	55993350	55993387	38	*	G6340.1|TTAGCTTCCTCCAACTCTAATTATTAACCTATATTCTTG|56|3|4	0	+	Promoter (2-3kb)	12	55990721	55991940	1220	1	16	ENST00000550283.1	2629	5869	RAB5B	RAB5B, member RAS oncogene family	protein_coding
ENSG00000123411	chr12	56005292	56005328	37	*	G6346.1|CACTATTTTCTCTTCCTACCCCACCTCCATTTCTAATG|13|2|2	0	+	Promoter (2-3kb)	12	56007659	56038435	30777	1	15	ENST00000262032.9	-2331	64375	IKZF4	IKAROS family zinc finger 4	protein_coding
ENSG00000197728	chr12	56042081	56042110	30	*	G6347.1|ATTCTCCCGGTGTCCGCGTAGGGATCTCATG|100|3|3	0	+	Promoter (<=1kb)	12	56042140	56044223	2084	1	11	ENST00000548590.1	-30	6231	RPS26	ribosomal protein S26	protein_coding
ENSG00000139641	chr12	56117666	56117708	43	*	G6357.1|ATCGCCGATCACCTCTGAGACCCACCTTGCTCATAAACAAAATG|108|3|4	0	+	Promoter (<=1kb)	12	56118250	56131099	12850	1	13	ENST00000551790.5	-542	23344	ESYT1	extended synaptotagmin 1	protein_coding
ENSG00000139641	chr12	56144360	56144393	34	*	G6363.1|TCCAGTTCTGTCCCCACTGTCCTCAACCCTGTCCT|27|2|2	0	+	Promoter (<=1kb)	12	56143483	56144391	909	1	13	ENST00000550515.1	877	23344	ESYT1	extended synaptotagmin 1	protein_coding
ENSG00000139641	chr12	56117559	56117639	81	*	G6356.1|AGCAGAAACATGGAATGCCAGACGCTGGGGATGCTGGTACAAGTTGTGGGACTGCATGCTACTGTCTAGAGCTTGTCTCAAT|411|8|20	0	+	Promoter (<=1kb)	12	56118250	56131099	12850	1	13	ENST00000551790.5	-611	23344	ESYT1	extended synaptotagmin 1	protein_coding
ENSG00000092841	chr12	56161455	56161532	78	*	G6371.1|GTGTGAATTTTGTATCTAGCCTAAAGTTTCCCTAGGCTTTCTTGTCTCAGCAACTTTCCCATCTTGTCTCTCTTGGATG|16|2|2	0	+	Promoter (<=1kb)	12	56161781	56163496	1716	1	19	ENST00000551954.1	-249	4637	MYL6	myosin light chain 6	protein_coding
ENSG00000092841	chr12	56162928	56162962	35	*	G7399.1|TATTTGGTGGGGAAAACCTAATTTCGGGGATTTCTG|67|2|2	0	-	Promoter (1-2kb)	12	56161781	56163496	1716	1	19	ENST00000551954.1	1147	4637	MYL6	myosin light chain 6	protein_coding
ENSG00000092841	chr12	56163160	56163187	28	*	G7400.1|ATTCCATCTCTCCCCAAGCCCCTTTTTAG|72|2|2	0	-	Promoter (1-2kb)	12	56161781	56163496	1716	1	19	ENST00000551954.1	1379	4637	MYL6	myosin light chain 6	protein_coding
ENSG00000092841	chr12	56161534	56161573	40	*	G6371.2|ATGTTTGCCGTCAGCATTCACCAAATAAACTTGCTCTCTGG|37|3|4	0	+	Promoter (<=1kb)	12	56161781	56163496	1716	1	19	ENST00000551954.1	-208	4637	MYL6	myosin light chain 6	protein_coding
ENSG00000092841	chr12	56162854	56162892	39	*	G7398.1|CTGTTCTCCTTCCTTCCCTGGGCTGTATCCATGGACTCCT|52|3|4	0	-	Promoter (1-2kb)	12	56161781	56163496	1716	1	19	ENST00000551954.1	1073	4637	MYL6	myosin light chain 6	protein_coding
ENSG00000123297	chr12	57782254	57782296	43	*	G6410.1|ATTCTCATTTTCTCACCATTAAATTACCTTGGAGGGTAGGGCTG|57|4|4	0	+	Promoter (<=1kb)	12	57782761	57797587	14827	1	20	ENST00000540550.6	-465	10102	TSFM	Ts translation elongation factor, mitochondrial	protein_coding
ENSG00000135407	chr12	57796611	57796646	36	*	G6411.1|AATATTTACTTTTAGCTCTGGACATCATTACAAAAAG|45|3|3	0	+	3' UTR	12	57797376	57800653	3278	2	10	ENST00000546952.1	4007	10677	AVIL	advillin	protein_coding
ENSG00000255850	chr12	63823668	63823687	20	*	G6422.1|CAAATGTTGGGTGAACGGCTG|115|2|2	0	+	Promoter (1-2kb)	12	63808845	63822156	13312	2	2	ENST00000546214.1	-1512	104169670	RXYLT1-AS1	RXYLT1 antisense RNA 1	lncRNA
ENSG00000183735	chr12	64501521	64501563	43	*	G6436.1|TAAATACATAAAAAATATACAAATTTTTGGCTGCTGTGAAGATG|30|3|4	0	+	Promoter (<=1kb)	12	64500830	64502055	1226	1	11	ENST00000678992.1	691	29110	TBK1	TANK binding kinase 1	protein_coding
ENSG00000127334	chr12	67658960	67658991	32	*	G6471.1|TATTTAGTGTGGCAGAATAATAACATCAGTGGC|17|2|2	0	+	3' UTR	12	67651469	67657475	6007	1	11	ENST00000542503.1	7491	8445	DYRK2	dual specificity tyrosine phosphorylation regulated kinase 2	protein_coding
ENSG00000127334	chr12	67659478	67659513	36	*	G6472.1|AACTGTTCCTCCCTTTTCTCTGCTTTTCTCCTCTCTG|18|2|2	0	+	3' UTR	12	67651469	67657475	6007	1	11	ENST00000542503.1	8009	8445	DYRK2	dual specificity tyrosine phosphorylation regulated kinase 2	protein_coding
ENSG00000127314	chr12	68659781	68659822	42	*	G6479.1|CTATATAGTTTTTTTAATTTTTAAAAAACCTGTGGAGACGGTG|77|6|7	0	+	3' UTR	12	68651682	68654219	2538	1	18	ENST00000541968.1	8099	5908	RAP1B	RAP1B, member of RAS oncogene family	protein_coding
ENSG00000127314	chr12	68659904	68660001	98	*	G6480.1|AAATGTCCAGACTTTTCAAATCTCTTATTATATGTTTCCTTTTTTTGTTTACATAGGGAACAATGTTTATAGTCGTGTGTACAGTGGGGGTCTACAACA|337|12|15	0	+	3' UTR	12	68651682	68654219	2538	1	18	ENST00000541968.1	8222	5908	RAP1B	RAP1B, member of RAS oncogene family	protein_coding
ENSG00000127314	chr12	68660197	68660227	31	*	G6482.1|ATGTTAAATGGTGGACGAGTACTGTGGATGTG|36|3|3	0	+	3' UTR	12	68651682	68654219	2538	1	18	ENST00000541968.1	8515	5908	RAP1B	RAP1B, member of RAS oncogene family	protein_coding
ENSG00000135679	chr12	68843682	68843717	36	*	G6490.1|TACATTGTTGCTTCAAAACTCTCTCTCTCTCTCTCTG|88|4|5	0	+	Promoter (<=1kb)	12	68843689	68844195	507	1	26	ENST00000400501.2	0	4193	MDM2	MDM2 proto-oncogene	protein_coding
ENSG00000111605	chr12	69257799	69257836	38	*	G6492.1|CATTTCCACAAGGTGGTAGAGGACGGGGCCGTTTTCCAG|151|2|2	0	+	3' UTR	12	69251175	69258189	7015	1	18	ENST00000547486.1	6624	11052	CPSF6	cleavage and polyadenylation specific factor 6	protein_coding
ENSG00000166226	chr12	69589527	69589567	41	*	G6504.1|CGGGCACAACATTATCCTCAAAACTTCTTACTCATCACAAAG|133|4|4	0	+	Promoter (<=1kb)	12	69589579	69592313	2735	1	13	ENST00000546850.1	-12	10576	CCT2	chaperonin containing TCP1 subunit 2	protein_coding
ENSG00000166226	chr12	69588227	69588270	44	*	G6503.1|CAAGAGAGGCGCTGTTGAGTTCTGCAGTTGATCATGGGTTTGTAT|43|2|2	0	+	Promoter (<=1kb)	12	69589162	69593606	4445	1	13	ENST00000548787.1	-892	10576	CCT2	chaperonin containing TCP1 subunit 2	protein_coding
ENSG00000166268	chr12	69821549	69821581	33	*	G6510.1|CATCTTGTGGGCTCCATTGTGTTTTCACACAATG|11|2|2	0	+	3' UTR	12	69825227	69959097	133871	1	11	ENST00000552032.7	-3646	196446	MYRFL	myelin regulatory factor like	protein_coding
ENSG00000139291	chr12	71686354	71686396	43	*	G6516.1|ATTGGCTGCCTCGGCTTTCTCTTTTCCCCGTGGGCTCCGGCGTG|14|4|4	0	+	Promoter (<=1kb)	12	71686496	71699849	13354	1	14	ENST00000549735.5	-100	55266	TMEM19	transmembrane protein 19	protein_coding
ENSG00000121749	chr12	71918452	71918487	36	*	G6520.1|AATCTCAGGACTCTGGATACCTTTATTTTTGCTTCAG|11|2|2	0	+	3' UTR	12	71913360	71923215	9856	1	16	ENST00000546450.1	5092	64786	TBC1D15	TBC1 domain family member 15	protein_coding
ENSG00000067798	chr12	78212858	78212896	39	*	G6535.1|TTGGTGTCAATGGACTTAACTGGATGATGTATTTTCTATT|13|2|2	0	+	3' UTR	12	78199159	78200562	1404	1	16	ENST00000547884.1	13699	89795	NAV3	neuron navigator 3	protein_coding
ENSG00000239473	chr12	80029288	80029319	32	*	G6538.1|CTGAGGATTGTAGAGCCATATATTGCATGGGGG|29|2|2	0	+	Promoter (<=1kb)	12	80028893	80029631	739	1	1	ENST00000488396.1	395	120872	RPL7P38	ribosomal protein L7 pseudogene 38	processed_pseudogene
ENSG00000213270	chr12	83152070	83152110	41	*	G6539.1|ATCAGAAAGCTGTGGACTCACAAATTTTACCAAAAATCAAAG|1072|7|27	0	+	Promoter (<=1kb)	12	83151331	83152190	860	1	5	ENST00000464696.2	739	401725	RPL6P25	ribosomal protein L6 pseudogene 25	processed_pseudogene
ENSG00000139324	chr12	88197671	88197702	32	*	G6546.1|TTACCTTATTATTAGAACTGTGCCTATTACATA|15|2|2	0	+	3' UTR	12	88142307	88199887	57581	1	12	ENST00000266712.11	55364	160418	TMTC3	transmembrane O-mannosyltransferase targeting cadherins 3	protein_coding
ENSG00000177889	chr12	93409798	93409841	44	*	G7584.1|CTAGAAGTATCATCTGGATTGTTGTGAAACGTTTAAAAGCAGTGG|103|4|4	0	-	Promoter (2-3kb)	12	93405673	93407323	1651	2	10	ENST00000548946.1	-2475	7334	UBE2N	ubiquitin conjugating enzyme E2 N	protein_coding
ENSG00000177889	chr12	93401551	93401589	39	*	G6559.1|TAAAATATGTACAGTATTAACGTCAACCATCTCTTTAAAG|130|5|6	0	+	3' UTR	12	93405673	93407323	1651	2	10	ENST00000548946.1	5734	7334	UBE2N	ubiquitin conjugating enzyme E2 N	protein_coding
ENSG00000177889	chr12	93401341	93401382	42	*	G6558.1|TCAGTAATCTCTGAAATTTCCTTAAATTATATACTTAACATAG|17|2|2	0	+	3' UTR	12	93405673	93407323	1651	2	10	ENST00000548946.1	5941	7334	UBE2N	ubiquitin conjugating enzyme E2 N	protein_coding
ENSG00000198015	chr12	93501924	93501965	42	*	G6560.1|CCCCTTCCATCAATTCTTATTAAATTCTCAAAATAATCCTTTG|14|4|4	0	+	Promoter (1-2kb)	12	93500747	93502621	1875	1	14	ENST00000552938.1	1177	28977	MRPL42	mitochondrial ribosomal protein L42	protein_coding
ENSG00000136014	chr12	95514690	95514726	37	*	G6568.1|TCCAGTGGTGGTGTTTATCAGGGAATGTATTCAGCTTG|10|2|2	0	+	3' UTR	12	95524520	95529000	4481	2	12	ENST00000552237.1	14274	84101	USP44	ubiquitin specific peptidase 44	protein_coding
ENSG00000111145	chr12	96268033	96268067	35	*	G6576.1|TTTTCTCAGTTTTCCATAGGGAATCCCGACCATCTG|57|4|7	0	+	3' UTR	12	96255460	96267490	12031	1	8	ENST00000549529.1	12573	2004	ELK3	ETS transcription factor ELK3	protein_coding
ENSG00000111145	chr12	96267645	96267685	41	*	G6575.1|TATCAAACAGCTCTCTAGTAGAATTTCATTATTTTTCACCAG|43|3|4	0	+	3' UTR	12	96255460	96267490	12031	1	8	ENST00000549529.1	12185	2004	ELK3	ETS transcription factor ELK3	protein_coding
ENSG00000120802	chr12	98533640	98533674	35	*	G6584.1|CCAAAACTGTTGTCTCTCATTCACTCACTACCTTAG|20|2|2	0	+	Exon (ENST00000266732.8/ENSG00000120802.14, exon 4 of 4)	12	98527886	98547701	19816	1	14	ENST00000556678.1	5754	7112	TMPO	thymopoietin	protein_coding
ENSG00000120802	chr12	98547864	98547909	46	*	G6587.1|TATCTCTTTGGCACGTTCAACTTGGTCTCCTATTTTCAATAACTGTT|525|19|49	0	+	3' UTR	12	98544639	98547787	3149	1	14	ENST00000551987.1	3225	7112	TMPO	thymopoietin	protein_coding
ENSG00000120802	chr12	98548046	98548073	28	*	G6588.1|ACTAGTAGGAGATCACTTTGTGCCATATG|68|2|3	0	+	3' UTR	12	98544639	98547787	3149	1	14	ENST00000551987.1	3407	7112	TMPO	thymopoietin	protein_coding
ENSG00000120802	chr12	98549072	98549099	28	*	G6590.1|AGATTACGTCACTGCACTGTAGCCTGGCG|22|2|2	0	+	3' UTR	12	98544639	98547787	3149	1	14	ENST00000551987.1	4433	7112	TMPO	thymopoietin	protein_coding
ENSG00000120802	chr12	98549948	98549981	34	*	G6593.1|AGGGGGCACCTTTTACTCAACTTTTCTTTGTTTTG|63|4|6	0	+	3' UTR	12	98544639	98547787	3149	1	14	ENST00000551987.1	5309	7112	TMPO	thymopoietin	protein_coding
ENSG00000120802	chr12	98550181	98550208	28	*	G6594.1|TCTTTTGTGTGTGTCTGTTTTATTCCATT|21|2|2	0	+	3' UTR	12	98544639	98547787	3149	1	14	ENST00000551987.1	5542	7112	TMPO	thymopoietin	protein_coding
ENSG00000120802	chr12	98548386	98548415	30	*	G6589.1|CAATAATCTCTTCTGTAACCTTTATTAATAG|66|3|3	0	+	3' UTR	12	98544639	98547787	3149	1	14	ENST00000551987.1	3747	7112	TMPO	thymopoietin	protein_coding
ENSG00000075415	chr12	98601178	98601223	46	*	G6602.1|TCTTTTGTGCAATTGTTTCTCACCCTGCTGATTCTGTGGTATCTGTG|41|2|2	0	+	Promoter (<=1kb)	12	98601065	98602168	1104	1	15	ENST00000547869.1	113	5250	SLC25A3	solute carrier family 25 member 3	protein_coding
ENSG00000075415	chr12	98598526	98598567	42	*	G6599.1|AATACTTATCTCTGGCGCACATCACTATATTTGGCTGCCTCTG|33|2|2	0	+	Promoter (<=1kb)	12	98597565	98598567	1003	1	15	ENST00000547444.1	961	5250	SLC25A3	solute carrier family 25 member 3	protein_coding
ENSG00000075089	chr12	100224264	100224301	38	*	G6605.1|TTTTGTGTGACTGTGACTAAACTATTTTATTTTAAAATG|36|2|2	0	+	3' UTR	12	100200851	100224357	23507	1	10	ENST00000551617.1	23413	64431	ACTR6	actin related protein 6	protein_coding
ENSG00000136021	chr12	100339463	100339502	40	*	G6608.1|TAACTTTTTAATCAAATGTTTATTTTGGCTTGTGGATCTTG|68|2|2	0	+	3' UTR	12	100335591	100338633	3043	1	19	ENST00000547735.1	3872	55681	SCYL2	SCY1 like pseudokinase 2	protein_coding
ENSG00000120800	chr12	101312188	101312221	34	*	G6610.1|ATTCCTGCTCTGGAGAGCTCTGACCAAATTCCCAG|22|2|2	0	+	Exon (ENST00000261637.5/ENSG00000120800.5, exon 21 of 62)	12	101326855	101329345	2491	1	5	ENST00000551345.1	-14634	27340	UTP20	UTP20 small subunit processome component	protein_coding
ENSG00000196091	chr12	101625091	101625136	46	*	G6611.1|CTGTTAAGTCTGACCATACATCACTGTGATAGAATGTGGGCTTTTTC|178|3|3	0	+	Promoter (1-2kb)	12	101626852	101637150	10299	1	15	ENST00000550312.5	-1716	4604	MYBPC1	myosin binding protein C1	protein_coding
ENSG00000185480	chr12	102123940	102123957	18	*	G6614.1|AAAAAATTGGCGTGCTCTT|15|2|2	0	+	Promoter (<=1kb)	12	102123988	102197361	73374	1	12	ENST00000412715.3	-31	55010	PARPBP	PARP1 binding protein	protein_coding
ENSG00000204954	chr12	103947735	103947775	41	*	G6630.1|ACTTGTTTTGGATGCCCCCTAATCCCCTTCTCCCCTGCACTG|10|2|2	0	+	3' UTR	12	103940763	103951405	10643	2	10	ENST00000651157.1	3630	728568	C12orf73	chromosome 12 open reading frame 73	protein_coding
ENSG00000213442	chr12	104265412	104265442	31	*	G6639.1|CCTAATCATGTCGTCGCCAAGTCCCGCTTCTG|17|2|2	0	+	Promoter (<=1kb)	12	104265309	104265836	528	1	5	ENST00000462885.1	103	390354	RPL18AP3	ribosomal protein L18a pseudogene 3	processed_pseudogene
ENSG00000198431	chr12	104349007	104349042	36	*	G6646.1|TTTCTTCTCTCATATATTCCCAAAACAAGTACATCTG|41|5|5	0	+	3' UTR	12	104334127	104348583	14457	1	16	ENST00000525265.1	14880	7296	TXNRD1	thioredoxin reductase 1	protein_coding
ENSG00000198431	chr12	104349759	104349802	44	*	G6648.1|AAGCTTCTTTTTCATTCCTGCTACTCTACCTGTATTTCTCAGTTG|12|2|2	0	+	3' UTR	12	104334127	104348583	14457	1	16	ENST00000525265.1	15632	7296	TXNRD1	thioredoxin reductase 1	protein_coding
ENSG00000198431	chr12	104348494	104348525	32	*	G6643.1|TTTTCTAGAGGGTTCTTGGGCTCTTGGCACCTG|48|3|4	0	+	3' UTR	12	104334127	104348583	14457	1	16	ENST00000525265.1	14367	7296	TXNRD1	thioredoxin reductase 1	protein_coding
ENSG00000198431	chr12	104349887	104349928	42	*	G6649.1|ACCGTCCCCCACAGGGCTCTGCCTCACGTCCTCATCTCATTTG|43|4|4	0	+	3' UTR	12	104334127	104348583	14457	1	16	ENST00000525265.1	15760	7296	TXNRD1	thioredoxin reductase 1	protein_coding
ENSG00000111785	chr12	106886908	106886958	51	*	G6656.1|TCATTCATACATCACATTTTAAATTGGGGACTGTGTGTGCTGGTGTGTGTGT|22|3|3	0	+	3' UTR	12	106879728	106886250	6523	1	21	ENST00000551756.1	7180	55188	RIC8B	RIC8 guanine nucleotide exchange factor B	protein_coding
ENSG00000076513	chr12	110038023	110038049	27	*	G6677.1|TAATCTGTGCTGATCTCCTTATTTTTAC|54|3|3	0	+	Promoter (1-2kb)	12	110036215	110038006	1792	1	17	ENST00000553246.1	1808	88455	ANKRD13A	ankyrin repeat domain 13A	protein_coding
ENSG00000076513	chr12	110038258	110038300	43	*	G6678.1|CACGCATCGAAGGATCTGATTTGAATTTGTAAAGGCAATTCTTT|98|7|9	0	+	Promoter (2-3kb)	12	110036215	110038006	1792	1	17	ENST00000553246.1	2043	88455	ANKRD13A	ankyrin repeat domain 13A	protein_coding
ENSG00000174437	chr12	110346984	110347008	25	*	G6693.2|GTTTGCTACTTCCCTCACCCACTTTG|41|3|4	0	+	Promoter (<=1kb)	12	110346201	110350373	4173	1	18	ENST00000553144.1	783	488	ATP2A2	ATPase sarcoplasmic/endoplasmic reticulum Ca2+ transporting 2	protein_coding
ENSG00000174437	chr12	110347057	110347100	44	*	G6694.1|CCCCGCTTGGCTTCTTCTTTAGGATTGTGATGGTTCGTTCTGTTT|308|8|11	0	+	Promoter (<=1kb)	12	110346201	110350373	4173	1	18	ENST00000553144.1	856	488	ATP2A2	ATPase sarcoplasmic/endoplasmic reticulum Ca2+ transporting 2	protein_coding
ENSG00000174437	chr12	110346533	110346562	30	*	G6691.1|CAACTGTCTATTTCTGCTGAATTTTCACATG|4|2|2	0	+	Promoter (<=1kb)	12	110346201	110350373	4173	1	18	ENST00000553144.1	332	488	ATP2A2	ATPase sarcoplasmic/endoplasmic reticulum Ca2+ transporting 2	protein_coding
ENSG00000174437	chr12	110346841	110346909	69	*	G6693.1|TTTTTTTTCTAAAACTAAATAGCATGTATTGTGTCTTTTGCATGATGATCCGGATTTAATTTGATATCAC|174|8|10	0	+	Promoter (<=1kb)	12	110346201	110350373	4173	1	18	ENST00000553144.1	640	488	ATP2A2	ATPase sarcoplasmic/endoplasmic reticulum Ca2+ transporting 2	protein_coding
ENSG00000204842	chr12	111449814	111449850	37	*	G6706.1|GTTAGGTCTGCTTCTTCCACTTATACTTAGTCTCTGTG|23|4|5	0	+	3' UTR	12	111452431	111454059	1629	2	18	ENST00000484991.1	4209	6311	ATXN2	ataxin 2	protein_coding
ENSG00000204842	chr12	111469881	111469919	39	*	G7692.1|TACCTGGTCTTCAGATCTCTTTCCTGCTTTAACTAAAATG|26|3|3	0	-	Promoter (<=1kb)	12	111453486	111470240	16755	2	18	ENST00000550844.2	321	6311	ATXN2	ataxin 2	protein_coding
ENSG00000179295	chr12	112508833	112508872	40	*	G6728.1|ACACGGGTAGGACTTTCTTGGTGTGTGTGCATTCTTTAAAG|129|6|6	0	+	3' UTR	12	112477932	112489151	11220	1	18	ENST00000635652.1	30901	5781	PTPN11	protein tyrosine phosphatase non-receptor type 11	protein_coding
ENSG00000179295	chr12	112507770	112507808	39	*	G6725.1|ACTTTGGGGTAGTTTGGCTGCCATTCTCACTGACAAAATG|14|2|3	0	+	3' UTR	12	112477932	112489151	11220	1	18	ENST00000635652.1	29838	5781	PTPN11	protein tyrosine phosphatase non-receptor type 11	protein_coding
ENSG00000179295	chr12	112509267	112509309	43	*	G6729.1|TTCCTTTTTCACTATGGGCAGTTCACACAAGGCAAAAACTATTG|31|2|3	0	+	3' UTR	12	112477932	112489151	11220	1	18	ENST00000635652.1	31335	5781	PTPN11	protein tyrosine phosphatase non-receptor type 11	protein_coding
ENSG00000111331	chr12	112970893	112970927	35	*	G6731.1|AATTTTTATTGGGTCCCTGTTTTCTCTCCTAACATG|65|3|4	0	+	Promoter (2-3kb)	12	112968244	112973250	5007	1	14	ENST00000549918.2	2649	4940	OAS3	2'-5'-oligoadenylate synthetase 3	protein_coding
ENSG00000151176	chr12	113388939	113388981	43	*	G6736.1|CTTCTCCTTCCTGAGGGTTTGGGAAGGTCCTGGGGCAGACTCTG|35|2|2	0	+	3' UTR	12	113374866	113377086	2221	1	8	ENST00000547163.1	14073	196463	PLBD2	phospholipase B domain containing 2	protein_coding
ENSG00000135094	chr12	113391145	113391181	37	*	G6739.1|ATACAAAAAAAAAGGCTCTCTCCCTGTCTGATCTCATG|34|2|2	0	+	3' UTR	12	113396640	113403886	7247	2	11	ENST00000553112.5	12705	10993	SDS	serine dehydratase	protein_coding
ENSG00000089220	chr12	118144947	118144990	44	*	G6749.1|ACTTTTCCTGCTGCCTGGCCTTTATAATTTTACTCACTCACTCTG|514|16|30	0	+	3' UTR	12	118139017	118145109	6093	1	5	ENST00000542939.1	5930	5037	PEBP1	phosphatidylethanolamine binding protein 1	protein_coding
ENSG00000089220	chr12	118144866	118144910	45	*	G6748.1|TTGCATGTATAATAGATTTCTCCTCTTCCTGCCCCCCTTGGCATGG|128|3|3	0	+	3' UTR	12	118139017	118145109	6093	1	5	ENST00000542939.1	5849	5037	PEBP1	phosphatidylethanolamine binding protein 1	protein_coding
ENSG00000244112	chr12	118994086	118994111	26	*	G6765.1|CTGATCAGTAGTGGGATCGCGCCTGTG|390|3|3	0	+	Promoter (<=1kb)	12	118993857	118994159	303	1	3	ENST00000464472.3	229	106481061	RN7SL508P	RNA, 7SL, cytoplasmic 508, pseudogene	misc_RNA
ENSG00000111775	chr12	120438121	120438158	38	*	G6777.1|ATCAAAAATGGCGGTAGTTGGTGTGTCCTCGGTTTCTCG|34|3|3	0	+	Promoter (<=1kb)	12	120438113	120440730	2618	1	3	ENST00000229379.3	8	1337	COX6A1	cytochrome c oxidase subunit 6A1	protein_coding
ENSG00000111786	chr12	120469545	120469565	21	*	G7798.1|CATCTACGTGGGGAACCTTCCG|208|2|2	0	-	Promoter (<=1kb)	12	120463978	120469571	5594	2	9	ENST00000550458.1	6	8683	SRSF9	serine and arginine rich splicing factor 9	protein_coding
ENSG00000111786	chr12	120461298	120461339	42	*	G6779.1|TTGCCTATCTGGTCGTGAACTCCTGGCCTCAAGGGATCCTCTG|23|3|3	0	+	Promoter (2-3kb)	12	120461693	120463396	1704	2	9	ENST00000548326.1	2057	8683	SRSF9	serine and arginine rich splicing factor 9	protein_coding
ENSG00000111786	chr12	120462021	120462057	37	*	G7795.1|GGTTCCCCACACTACTTCTCTCCTTTCAGGCCCTACTG|27|2|2	0	-	Promoter (1-2kb)	12	120461693	120463396	1704	2	9	ENST00000548326.1	1339	8683	SRSF9	serine and arginine rich splicing factor 9	protein_coding
ENSG00000088986	chr12	120498147	120498196	50	*	G6782.1|AAACCAAACACTTCATCTACTTCTACCTGGGCCAAGTGGCCATTCTTCTGT|23|3|3	0	+	Promoter (<=1kb)	12	120497824	120498493	670	1	11	ENST00000552316.1	323	8655	DYNLL1	dynein light chain LC8-type 1	protein_coding
ENSG00000170633	chr12	121423892	121423933	42	*	G6813.1|TTCTCTTATTTCCCCTTCATCCTATTTTTAACTTAAACTGCTC|16|2|2	0	+	3' UTR	12	121419898	121424349	4452	1	16	ENST00000554484.1	3994	80196	RNF34	ring finger protein 34	protein_coding
ENSG00000111364	chr12	123597331	123597370	40	*	G6849.1|TACCTTAGGACTCAGTCATCTCCACTTAAATTGATGACACA|28|3|4	0	+	3' UTR	12	123602077	123619716	17640	1	16	ENST00000542286.5	-4707	57696	DDX55	DEAD-box helicase 55	protein_coding
ENSG00000111364	chr12	123597458	123597500	43	*	G6850.1|CTTTTTTTCTTTCCACATTGGCACATTCACTTCTCCCACTCTTG|19|2|2	0	+	3' UTR	12	123602077	123619716	17640	1	16	ENST00000542286.5	-4577	57696	DDX55	DEAD-box helicase 55	protein_coding
ENSG00000111364	chr12	123597227	123597266	40	*	G6847.1|ACTTGGGTGTATGCTGCCAGGCTGGGTACTTTCATACTTTG|59|2|2	0	+	3' UTR	12	123602077	123619716	17640	1	16	ENST00000542286.5	-4811	57696	DDX55	DEAD-box helicase 55	protein_coding
ENSG00000111358	chr12	123661598	123661636	39	*	G6856.1|CGCCTCTGTACTCCAGCCTGGGTGACAGAGCGAGACTCTG|20|2|3	0	+	Promoter (2-3kb)	12	123659363	123660628	1266	1	14	ENST00000539429.1	2235	2967	GTF2H3	general transcription factor IIH subunit 3	protein_coding
ENSG00000111358	chr12	123661144	123661178	35	*	G6854.1|TATTTATTAAAACTGTTCTCTAGAAGCTTTGGACTG|89|4|5	0	+	Promoter (1-2kb)	12	123659363	123660628	1266	1	14	ENST00000539429.1	1781	2967	GTF2H3	general transcription factor IIH subunit 3	protein_coding
ENSG00000185344	chr12	123747614	123747657	44	*	G6860.1|AACTTGGCCACAAATCGCCTCACTTTTCTAAACTCTTTCAAAATG|22|3|3	0	+	Promoter (2-3kb)	12	123749996	123758015	8020	1	15	ENST00000534943.5	-2339	23545	ATP6V0A2	ATPase H+ transporting V0 subunit a2	protein_coding
ENSG00000280634	chr12	125030288	125030318	31	*	G6875.1|CTGCCCCACTCCTGACTTTTTTATTTTTAATG|38|3|3	0	+	Promoter (2-3kb)	12	125025434	125027410	1977	2	1	ENST00000627370.1	-2878	102659353	THRIL	TNF and HNRNPL related immunoregulatory long non-coding RNA	lncRNA
ENSG00000280634	chr12	125025143	125025178	36	*	G6872.1|CTTCTTCTGGATCGTGCGGGTCGTCCTGTTTTCCATG|19|2|2	0	+	Promoter (2-3kb)	12	125025434	125027410	1977	2	1	ENST00000627370.1	2232	102659353	THRIL	TNF and HNRNPL related immunoregulatory long non-coding RNA	lncRNA
ENSG00000132341	chr12	130877529	130877558	30	*	G6887.1|CAAGTGGTGTTGACATTCTGGATCTTCTATG|20|2|2	0	+	3' UTR	12	130873103	130875639	2537	1	12	ENST00000539498.1	4426	5901	RAN	RAN, member RAS oncogene family	protein_coding
ENSG00000132341	chr12	130876041	130876118	78	*	G6883.1|CTTCATCTGTGGGATGCTGAAGGAGATGAGTGGGCTTCGGAGTGAATGTGGCAGTTTAAAAAATAACTTCATTGTTTGG|203|7|11	0	+	Promoter (2-3kb)	12	130873103	130875639	2537	1	12	ENST00000539498.1	2938	5901	RAN	RAN, member RAS oncogene family	protein_coding
ENSG00000132341	chr12	130876580	130876616	37	*	G6886.1|CACTTGCTCAAAATCTGTGACCTGTCAGAATAAAAATG|64|3|4	0	+	3' UTR	12	130873103	130875639	2537	1	12	ENST00000539498.1	3477	5901	RAN	RAN, member RAS oncogene family	protein_coding
ENSG00000132341	chr12	130873093	130873112	20	*	G6880.1|AAATTCGGTGGACTGAGAGAT|71|2|2	0	+	Promoter (<=1kb)	12	130873103	130875639	2537	1	12	ENST00000539498.1	0	5901	RAN	RAN, member RAS oncogene family	protein_coding
ENSG00000208892	chr12	132031258	132031287	30	*	G6899.1|CCTGTAAAGTGCTCTGGCATTGCCTGAGGAT|94|4|4	0	+	Promoter (<=1kb)	12	132031224	132031359	136	1	1	ENST00000386157.1	34	677829	SNORA49	small nucleolar RNA, H/ACA box 49	snoRNA
ENSG00000201469	chr12	132721292	132721364	73	*	G6907.1|TCAATTAAAGATTTTCTGGCTGGGCACAGTGGCTCACACCTGTATTCCCAGCTACTCAGGAGGCCAGGGTGGGA|57|3|3	0	+	Promoter (2-3kb)	12	132723945	132724057	113	2	1	ENST00000364599.1	2693	100873635	RNA5SP379	RNA, 5S ribosomal pseudogene 379	rRNA_pseudogene
ENSG00000201469	chr12	132726271	132726313	43	*	G7885.1|TCCCATCTTGGTTTCTTGCCGTGCTGACTGTAGCCTTCACCTTG|35|3|3	0	-	Promoter (2-3kb)	12	132723945	132724057	113	2	1	ENST00000364599.1	-2214	100873635	RNA5SP379	RNA, 5S ribosomal pseudogene 379	rRNA_pseudogene
ENSG00000201469	chr12	132722612	132722645	34	*	G6910.1|TACAATTTCTATGAAGTGGTTGTGACTATTTTCTG|76|9|13	0	+	Promoter (1-2kb)	12	132723945	132724057	113	2	1	ENST00000364599.1	1412	100873635	RNA5SP379	RNA, 5S ribosomal pseudogene 379	rRNA_pseudogene
ENSG00000232888	chr12	132825900	132825937	38	*	G6913.1|TCCATTCGAGGGCGGATCCTCTCTGGCGTGGTGACCAAG|506|6|11	0	+	Promoter (<=1kb)	12	132825701	132826184	484	1	4	ENST00000488441.2	199	727826	RPS11P5	ribosomal protein S11 pseudogene 5	processed_pseudogene
ENSG00000198393	chr12	133012331	133012369	39	*	G6916.1|CATTTTACCCATTGTTGGATAATGGTAATCTCTTTTTCAG|52|2|2	0	+	3' UTR	12	133004404	133012127	7724	1	8	ENST00000534834.1	7927	7574	ZNF26	zinc finger protein 26	protein_coding
ENSG00000171823	chr12	1593012	1593049	38	*	G6928.1|TGTGTGCGCATCACGGACAAGGGCCTGGAGCTGATCGCT|107|4|6	0	-	Promoter (<=1kb)	12	1587361	1593038	5678	2	7	ENST00000543278.1	0	144699	FBXL14	F-box and leucine rich repeat protein 14	protein_coding
ENSG00000171823	chr12	1591699	1591730	32	*	G6926.1|CTCATATCTTATCTCTGTTCTATTAACAAAATG|48|3|3	0	-	Promoter (1-2kb)	12	1587361	1593038	5678	2	7	ENST00000543278.1	1308	144699	FBXL14	F-box and leucine rich repeat protein 14	protein_coding
ENSG00000067182	chr12	6328780	6328813	34	*	G6948.1|GAGCTGTGGACTTTTGTACATACACTAAAATTCTG|57|3|3	0	-	Promoter (2-3kb)	12	6330268	6331147	880	2	8	ENST00000535038.1	2334	7132	TNFRSF1A	TNF receptor superfamily member 1A	protein_coding
ENSG00000067182	chr12	6329911	6329947	37	*	G6952.1|CTCCACCTATACCCCCGGTGACTGTCCCAACTTTGCGG|14|2|2	0	-	Promoter (1-2kb)	12	6330268	6331147	880	2	8	ENST00000535038.1	1200	7132	TNFRSF1A	TNF receptor superfamily member 1A	protein_coding
ENSG00000111641	chr12	6570248	6570282	35	*	G6962.2|TATTCAGAGTGGGCTGGGCCCCTGGGCGAGACACAG|108|4|6	0	-	Promoter (1-2kb)	12	6556871	6568691	11821	2	12	ENST00000541778.5	-1557	4839	NOP2	NOP2 nucleolar protein	protein_coding
ENSG00000111641	chr12	6570201	6570233	33	*	G6962.1|CATCTTTTTAATACCAGGAACCCAGCGGCTCTAG|151|4|5	0	-	Promoter (1-2kb)	12	6556871	6568691	11821	2	12	ENST00000541778.5	-1510	4839	NOP2	NOP2 nucleolar protein	protein_coding
ENSG00000251898	chr12	6581575	6581611	37	*	G6967.1|TTTTGTCCTGGCCTATTTTTCTGCTCCCCTGTGCTCAG|44|3|3	0	-	Promoter (<=1kb)	12	6581474	6581609	136	2	1	ENST00000516089.1	0	677780	SCARNA11	small Cajal body-specific RNA 11	scaRNA
ENSG00000111642	chr12	6592780	6592823	44	*	G6972.1|CACCAGTTCTTCCGGGTATTGAATGGTTACTCACTCCAGCACAAG|67|4|5	0	-	Promoter (<=1kb)	12	6591762	6592736	975	2	16	ENST00000545083.1	-44	1108	CHD4	chromodomain helicase DNA binding protein 4	protein_coding
ENSG00000089693	chr12	6748378	6748412	35	*	G6983.1|CACCCTTTCCCTACCTTTTCCTTCTTTAATCTCCTG|57|3|3	0	-	Promoter (1-2kb)	12	6748721	6750318	1598	2	11	ENST00000541305.1	1906	8079	MLF2	myeloid leukemia factor 2	protein_coding
ENSG00000089693	chr12	6748281	6748323	43	*	G6982.1|CCACTCCATCTTCAAACCCCCTCACCTTTCCCATCCTACTCCTG|48|8|9	0	-	Promoter (1-2kb)	12	6748721	6750318	1598	2	11	ENST00000541305.1	1995	8079	MLF2	myeloid leukemia factor 2	protein_coding
ENSG00000089693	chr12	6748889	6748923	35	*	G6988.1|CGTCCCCTGGAGTTTCGGCGGCTTGAGTCCTCAGGG|103|3|3	0	-	Promoter (1-2kb)	12	6748721	6750318	1598	2	11	ENST00000541305.1	1395	8079	MLF2	myeloid leukemia factor 2	protein_coding
ENSG00000089693	chr12	6750234	6750275	42	*	G6992.1|ACCTTCTCATCTTCCACTGTCATCTCCTACTCCAATACGGGTG|40|2|2	0	-	Promoter (<=1kb)	12	6748721	6750318	1598	2	11	ENST00000541305.1	43	8079	MLF2	myeloid leukemia factor 2	protein_coding
ENSG00000089693	chr12	6749964	6750023	60	*	G6991.1|TTCTGCCTCATCCCAGATCCGGGAGACACGGAGGACTGTTCGGGATTCAGACAGTGGACTG|420|5|14	0	-	Promoter (<=1kb)	12	6748721	6750318	1598	2	11	ENST00000541305.1	295	8079	MLF2	myeloid leukemia factor 2	protein_coding
ENSG00000089693	chr12	6748818	6748850	33	*	G6987.1|CCATCCAGGGACCTGAGGACTCCCCTTCCCGACA|48|2|3	0	-	Promoter (1-2kb)	12	6748721	6750318	1598	2	11	ENST00000541305.1	1468	8079	MLF2	myeloid leukemia factor 2	protein_coding
ENSG00000089693	chr12	6748087	6748161	75	*	G6979.1|TAGCCCTATCTAGGGCTGTGGAAGGAGCAGACTGGTTCCTAACTCTCTCCCTCCTCCTGCCCACACACATCAAAAG|40|4|4	0	-	Promoter (2-3kb)	12	6748721	6750318	1598	2	11	ENST00000541305.1	2157	8079	MLF2	myeloid leukemia factor 2	protein_coding
ENSG00000089818	chr12	8081117	8081149	33	*	G7010.1|TTTTCTTTTTTGCGTGTGGCAGTTTTAAGTTATT|290|5|6	0	-	Promoter (<=1kb)	12	8081895	8097740	15846	1	18	ENST00000640648.1	-746	25977	NECAP1	NECAP endocytosis associated 1	protein_coding
ENSG00000089818	chr12	8081325	8081351	27	*	G7011.1|TAATACCTGCCACCCCACTCTTAATCAG|58|2|2	0	-	Promoter (<=1kb)	12	8081895	8097740	15846	1	18	ENST00000640648.1	-544	25977	NECAP1	NECAP endocytosis associated 1	protein_coding
ENSG00000003056	chr12	8941130	8941163	34	*	G7013.1|GTGACTGTATAGCTGGGATTGGGCTAAGGACTGTG|37|2|2	0	-	Promoter (1-2kb)	12	8940751	8942517	1767	2	8	ENST00000544193.1	1354	4074	M6PR	mannose-6-phosphate receptor, cation dependent	protein_coding
ENSG00000003056	chr12	8940663	8940738	76	*	G7012.1|GTTTTTAATCCTCTGATGCTTCCATCTTCCTGTTTAGGCCATGTGCCCAGAAACCTGGACTGATCTTTCTTTAATAG|125|7|7	0	-	Promoter (1-2kb)	12	8940751	8942517	1767	2	8	ENST00000544193.1	1779	4074	M6PR	mannose-6-phosphate receptor, cation dependent	protein_coding
ENSG00000003056	chr12	8946348	8946380	33	*	G7015.1|AGGACTGGACTGCTACTACTACTCCTGGCTGTGG|89|4|7	0	-	Promoter (<=1kb)	12	8941649	8946368	4720	2	8	ENST00000543704.5	0	4074	M6PR	mannose-6-phosphate receptor, cation dependent	protein_coding
ENSG00000283429	chr12	9239653	9239701	49	*	G7018.1|CCATTTTTAATGATCTCGGATGACCAAACCAGCCTTCGGAGCGTTCTCTG|91|5|9	0	-	Promoter (<=1kb)	12	9239467	9239551	85	2	1	ENST00000635744.1	-102	100422872	MIR1244-3	microRNA 1244-3	miRNA
ENSG00000283429	chr12	9239462	9239503	42	*	G7017.1|TACTATAAGTAGTTGGTTTGTATGAGATGGTTAAAAAGGCCAA|98|2|2	0	-	Promoter (<=1kb)	12	9239467	9239551	85	2	1	ENST00000635744.1	48	100422872	MIR1244-3	microRNA 1244-3	miRNA
ENSG00000237248	chr12	9239931	9239968	38	*	G7020.1|ACCTATTCACCCTCCACTTCCCGTCTCAGAATCTAAACG|51|2|2	0	-	Promoter (<=1kb)	12	9240003	9243052	3050	1	5	ENST00000427111.4	-35	100499405	LINC00987	long intergenic non-protein coding RNA 987	lncRNA
ENSG00000246705	chr12	14786550	14786578	29	*	G7027.1|ATATGTGGGAAGAATATGTACAATTATTTG|42|2|2	0	-	3' UTR	12	14774582	14778002	3421	1	4	ENST00000501744.2	11968	55766	H2AJ	H2A.J histone	protein_coding
ENSG00000246705	chr12	14786799	14786857	59	*	G7028.1|TGCTGCTAACATCCATTCCCTTTCATACCACCATTTTCACCCTGTTTCTTCCCCTCCTCC|69|5|11	0	-	3' UTR	12	14774582	14778002	3421	1	4	ENST00000501744.2	12217	55766	H2AJ	H2A.J histone	protein_coding
ENSG00000139055	chr12	14942678	14942712	35	*	G7032.1|CAACATTTATGGTTGGCAGCTATGGACCTCGGCCTG|11|2|2	0	-	Exon (ENST00000228945.9/ENSG00000111348.9, exon 6 of 6)	12	14914039	14938537	24499	2	7	ENST00000266397.7	-4141	121506	ERP27	endoplasmic reticulum protein 27	protein_coding
ENSG00000139055	chr12	14942470	14942518	49	*	G7031.1|CATCCACCCCTTTCCCCACCCTTGCCACCTGGAAGAATTCTCTCAGGCGT|28|3|3	0	-	3' UTR	12	14914039	14938537	24499	2	7	ENST00000266397.7	-3933	121506	ERP27	endoplasmic reticulum protein 27	protein_coding
ENSG00000245205	chr12	19456824	19456860	37	*	G7039.1|TATTGGTACTGTTCCTGTTGGCCGAGTGGAGACTGGTG|257|8|12	0	-	Promoter (<=1kb)	12	19456244	19457648	1405	2	3	ENST00000359165.5	788	100421854	EEF1A1P4	eukaryotic translation elongation factor 1 alpha 1 pseudogene 4	processed_pseudogene
ENSG00000060982	chr12	24813977	24814003	27	*	G7055.1|GCAAAGATGATGAAGACTCTATTAATAG|12|2|2	0	-	3' UTR	12	24817656	24830328	12673	2	15	ENST00000543099.1	16325	586	BCAT1	branched chain amino acid transaminase 1	protein_coding
ENSG00000060982	chr12	24817890	24817930	41	*	G7060.1|TGATAGATTTCTTTGGCTACCTGTGCATAATGTAGTTTGTAG|23|3|3	0	-	3' UTR	12	24817656	24830328	12673	2	15	ENST00000543099.1	12398	586	BCAT1	branched chain amino acid transaminase 1	protein_coding
ENSG00000060982	chr12	24816360	24816396	37	*	G7058.1|AAAACATTTTTCCTTGGAAGGTCAACTCTCAGACATTG|16|2|2	0	-	3' UTR	12	24817656	24830328	12673	2	15	ENST00000543099.1	13932	586	BCAT1	branched chain amino acid transaminase 1	protein_coding
ENSG00000060982	chr12	24829878	24829917	40	*	G7061.1|CATTTCCCTTTCTTTTGTAGACAATACACATTCCAACTATG|10|2|2	0	-	Promoter (<=1kb)	12	24817656	24830328	12673	2	15	ENST00000543099.1	411	586	BCAT1	branched chain amino acid transaminase 1	protein_coding
ENSG00000060982	chr12	24881366	24881392	27	*	G7066.1|CATTTCGAGGAGTAGATAATAAAATTCG|30|2|2	0	-	Promoter (<=1kb)	12	24836447	24881398	44952	2	15	ENST00000612790.1	6	586	BCAT1	branched chain amino acid transaminase 1	protein_coding
ENSG00000060982	chr12	24815219	24815259	41	*	G7057.1|ATTAACTTATATTGCATGTTCTCTTCCTTTCACTTTTTTCAG|84|6|6	0	-	3' UTR	12	24817656	24830328	12673	2	15	ENST00000543099.1	15069	586	BCAT1	branched chain amino acid transaminase 1	protein_coding
ENSG00000123096	chr12	26120591	26120661	71	*	G7080.1|TTTAAACAACGTTAAACTCTTAGCCTACAAGGTGGCTCTTATGTACATAGTTGTTAATACATCCAATTAATG|49|4|5	0	-	Promoter (1-2kb)	12	26121991	26231014	109024	1	12	ENST00000538142.5	-1330	8082	SSPN	sarcospan	protein_coding
ENSG00000064115	chr12	26996827	26996856	30	*	G7081.1|TCCCTGGAGGCTGTAATTTGGAGTTCGATTT|20|2|2	0	-	Promoter (<=1kb)	12	26976262	26996785	20524	2	11	ENST00000543882.5	-42	51768	TM7SF3	transmembrane 7 superfamily member 3	protein_coding
ENSG00000133704	chr12	30629254	30629284	31	*	G7090.1|CTTTCAAACTCTTTATTCTCATGTTCCACATG|68|2|2	0	-	3' UTR	12	30631626	30637149	5524	2	10	ENST00000535598.1	7865	10526	IPO8	importin 8	protein_coding
ENSG00000133704	chr12	30630310	30630343	34	*	G7093.1|TCACTCTGGTTTCAAAATCTTCACGGCTCCCTCTG|14|2|2	0	-	3' UTR	12	30631626	30637149	5524	2	10	ENST00000535598.1	6806	10526	IPO8	importin 8	protein_coding
ENSG00000133704	chr12	30631293	30631318	26	*	G7094.1|AATGCTGGCTCTTCTGCATGGACTTAG|28|2|3	0	-	Intron (ENST00000256079.9/ENSG00000133704.10, intron 24 of 24)	12	30631626	30637149	5524	2	10	ENST00000535598.1	5831	10526	IPO8	importin 8	protein_coding
ENSG00000243517	chr12	31252350	31252367	18	*	G7098.1|CATCTTCTGGCGGACCGTG|35|2|2	0	-	Promoter (<=1kb)	12	31251992	31252597	606	2	1	ENST00000495623.1	230	441632	RPL13AP22	ribosomal protein L13a pseudogene 22	processed_pseudogene
ENSG00000188375	chr12	31791477	31791516	40	*	G7117.1|CATGTTTCTGTATGTTAATGACTTGTTGGGTAGCTATTAAG|58|2|2	0	-	Promoter (<=1kb)	12	31791185	31792298	1114	2	5	ENST00000340398.5	782	440093	H3-5	H3.5 histone	protein_coding
ENSG00000188375	chr12	31791633	31791659	27	*	G7118.1|TACTTAAGTCATTCCATCTTTCACTCAG|52|3|3	0	-	Promoter (<=1kb)	12	31791185	31792298	1114	2	5	ENST00000340398.5	639	440093	H3-5	H3.5 histone	protein_coding
ENSG00000188375	chr12	31790888	31790914	27	*	G7113.1|TTGTGTGGTTGGTCTCATAACTAGGTTG|29|2|2	0	-	Promoter (1-2kb)	12	31791185	31792298	1114	2	5	ENST00000340398.5	1384	440093	H3-5	H3.5 histone	protein_coding
ENSG00000188375	chr12	31791365	31791405	41	*	G7116.1|TTTAACAATTGGGGCTGTTAAGTCTGACCATACATCACTGTG|59|3|3	0	-	Promoter (<=1kb)	12	31791185	31792298	1114	2	5	ENST00000340398.5	893	440093	H3-5	H3.5 histone	protein_coding
ENSG00000139117	chr12	38652940	38652976	37	*	G7123.1|TCTAGATATTTTAATTCAAAGGGATACTGGCTCTCTTG|14|3|3	0	-	3' UTR	12	38653962	38670995	17034	2	14	ENST00000547417.1	18019	144402	CPNE8	copine 8	protein_coding
ENSG00000139117	chr12	38653707	38653747	41	*	G7125.1|ATCCAAATTTAAATATCTTCCTAAACCAAAACTGTAAATATG|74|4|5	0	-	3' UTR	12	38653962	38670995	17034	2	14	ENST00000547417.1	17248	144402	CPNE8	copine 8	protein_coding
ENSG00000015153	chr12	42159324	42159366	43	*	G7131.1|TACTTAAATTCTCCTGGGGTCTCCTGCTTTCTCTTAACCATTTG|36|2|2	0	-	Promoter (2-3kb)	12	42160042	42161628	1587	2	15	ENST00000550315.1	2262	10138	YAF2	YY1 associated factor 2	protein_coding
ENSG00000134297	chr12	45187442	45187469	28	*	G7144.1|AGTTGGTCCGAGTGTTGTGGGTTATTGTT|13|8|13	0	-	Intron (ENST00000256692.5/ENSG00000134297.6, intron 1 of 2)	12	45173190	45174713	1524	2	6	ENST00000336399.5	-12729	51054	PLEKHA8P1	pleckstrin homology domain containing A8 pseudogene 1	transcribed_processed_pseudogene
ENSG00000139218	chr12	45919771	45919798	28	*	G7145.1|TCTCATATATCTTTAGTAGCACTCCCATG|18|2|2	0	-	3' UTR	12	45919131	45923100	3970	2	18	ENST00000547654.5	3302	9169	SCAF11	SR-related CTD associated factor 11	protein_coding
ENSG00000111371	chr12	46186737	46186773	37	*	G7154.1|GGATGTGTAGTGATATTTTTGGGCCTCTGGGTTTCATG|381|15|32	0	-	3' UTR	12	46197378	46198021	644	2	16	ENST00000548979.1	11248	81539	SLC38A1	solute carrier family 38 member 1	protein_coding
ENSG00000111371	chr12	46187661	46187695	35	*	G7156.1|TGTCTGTGCTGTCTCCTCTTCTCTTCCCCAACCAAG|41|4|5	0	-	3' UTR	12	46197378	46198021	644	2	16	ENST00000548979.1	10326	81539	SLC38A1	solute carrier family 38 member 1	protein_coding
ENSG00000111371	chr12	46186334	46186372	39	*	G7153.1|TTTTCCTTTGGTAGGTAGGATCTCTATACTAGTGAACAGT|23|2|2	0	-	3' UTR	12	46197378	46198021	644	2	16	ENST00000548979.1	11649	81539	SLC38A1	solute carrier family 38 member 1	protein_coding
ENSG00000111371	chr12	46188684	46188720	37	*	G7158.1|TACTTTTCACAATCATTTTTTACCCATCTAACTCTATG|20|2|2	0	-	3' UTR	12	46197378	46198021	644	2	16	ENST00000548979.1	9301	81539	SLC38A1	solute carrier family 38 member 1	protein_coding
ENSG00000111371	chr12	46197756	46197797	42	*	G7159.1|CTTATTTTCATTCTTCCTTCATCTCTTTATTTAAAAATCACAG|45|5|6	0	-	Promoter (<=1kb)	12	46197378	46198021	644	2	16	ENST00000548979.1	224	81539	SLC38A1	solute carrier family 38 member 1	protein_coding
ENSG00000134294	chr12	46358830	46358875	46	*	G7163.1|TATTAAAACCACTGTCTTGTCACCTCATTTTGCATTACTGTCTTCCG|55|4|4	0	-	3' UTR	12	46361853	46362542	690	2	14	ENST00000548785.1	3667	54407	SLC38A2	solute carrier family 38 member 2	protein_coding
ENSG00000134294	chr12	46359165	46359194	30	*	G7165.1|AATTGGCAAATTTGCATGAGCTCCTGGAAAG|101|3|4	0	-	3' UTR	12	46361853	46362542	690	2	14	ENST00000548785.1	3348	54407	SLC38A2	solute carrier family 38 member 2	protein_coding
ENSG00000134294	chr12	46360810	46360842	33	*	G7173.1|ACAAACTCTTAACTTTTATCAAGCCACATGCTTG|124|3|3	0	-	Promoter (1-2kb)	12	46361853	46362542	690	2	14	ENST00000548785.1	1700	54407	SLC38A2	solute carrier family 38 member 2	protein_coding
ENSG00000134294	chr12	46361132	46361187	56	*	G7175.1|GTGTACTGGTGATGACCGGAAGCATGGCCTTGATTGTTTTGGATTGGGTACACAATG|34|3|3	0	-	Promoter (1-2kb)	12	46361853	46362542	690	2	14	ENST00000548785.1	1355	54407	SLC38A2	solute carrier family 38 member 2	protein_coding
ENSG00000134294	chr12	46365127	46365161	35	*	G7181.1|GTTCTGTTGGTGTCATTGGTGGTCATTCTTCCTTTG|67|5|5	0	-	Promoter (<=1kb)	12	46359385	46365307	5923	2	14	ENST00000551374.5	146	54407	SLC38A2	solute carrier family 38 member 2	protein_coding
ENSG00000134294	chr12	46371196	46371237	42	*	G7183.1|CTACAGTTCCAACAGCGACTTCAACTACTCCTACCCCACCAAG|87|5|5	0	-	Promoter (<=1kb)	12	46364642	46371433	6792	2	14	ENST00000547252.5	196	54407	SLC38A2	solute carrier family 38 member 2	protein_coding
ENSG00000134294	chr12	46359337	46359394	58	*	G7166.1|GGAACTGGAAGACGTCTTGTAGTGCTACATTGGGTGAAACCGTTGGTCCATTTTTGTCT|22513|17|652	0	-	3' UTR	12	46361853	46362542	690	2	14	ENST00000548785.1	3148	54407	SLC38A2	solute carrier family 38 member 2	protein_coding
ENSG00000134294	chr12	46359726	46359760	35	*	G7168.1|TCCAACTGCATGTCAACCCTTCCATTTCAATCCCAG|178|4|6	0	-	Promoter (2-3kb)	12	46361853	46362542	690	2	14	ENST00000548785.1	2782	54407	SLC38A2	solute carrier family 38 member 2	protein_coding
ENSG00000134294	chr12	46359845	46359886	42	*	G7169.1|CTTTATAAAAACTCATTTGCACTGGACTGTCATCTCATTCTTG|244|9|15	0	-	Promoter (2-3kb)	12	46361853	46362542	690	2	14	ENST00000548785.1	2656	54407	SLC38A2	solute carrier family 38 member 2	protein_coding
ENSG00000134294	chr12	46359888	46359932	45	*	G7169.2|ATATAAGTTCTCTTTGCGTAGGCCACTGGGTTTCTCATGCAGTAAG|91|6|6	0	-	Promoter (2-3kb)	12	46361853	46362542	690	2	14	ENST00000548785.1	2610	54407	SLC38A2	solute carrier family 38 member 2	protein_coding
ENSG00000134294	chr12	46360309	46360352	44	*	G7171.1|TTCATCACTTTTCTTCTCTGTCCCCAAACAATTTGGTTCATTCAG|20|2|2	0	-	Promoter (2-3kb)	12	46361853	46362542	690	2	14	ENST00000548785.1	2190	54407	SLC38A2	solute carrier family 38 member 2	protein_coding
ENSG00000134294	chr12	46363968	46364003	36	*	G7178.1|ACTGTCTATGCTGTGCCAATTCTGATCTTTTCATTTG|36|3|3	0	-	Promoter (<=1kb)	12	46362290	46364553	2264	2	14	ENST00000548111.5	550	54407	SLC38A2	solute carrier family 38 member 2	protein_coding
ENSG00000134294	chr12	46358637	46358726	90	*	G7162.1|TCTGTCCATATGTATTTGTAAATAGGTTGTATATAATGTCAGGTTTGGGTCTTGGGTTCAAGTGTATATATTCCTGTAAGTTTCTTAACTG|789|18|47	0	-	3' UTR	12	46361853	46362542	690	2	14	ENST00000548785.1	3816	54407	SLC38A2	solute carrier family 38 member 2	protein_coding
ENSG00000134294	chr12	46363038	46363094	57	*	G7177.1|ATATTCTTCTTCTCATTGTCCGTCTGGCTGTGTTAATGGCTGTGACCCTGACAGTACC|83|7|10	0	-	Promoter (<=1kb)	12	46361118	46362904	1787	2	14	ENST00000546520.1	-134	54407	SLC38A2	solute carrier family 38 member 2	protein_coding
ENSG00000134294	chr12	46361191	46361230	40	*	G7175.2|TTTTCTCTATGCTCTTTGCAGGCTTTGTTCTTCCTGTTAAG|21|2|2	0	-	Promoter (1-2kb)	12	46361853	46362542	690	2	14	ENST00000548785.1	1312	54407	SLC38A2	solute carrier family 38 member 2	protein_coding
ENSG00000134294	chr12	46364390	46364426	37	*	G7179.1|ACTCTTGCAGACCTCACTATTTTATTTTCAACTCACAG|64|6|8	0	-	Promoter (<=1kb)	12	46362290	46364553	2264	2	14	ENST00000548111.5	127	54407	SLC38A2	solute carrier family 38 member 2	protein_coding
ENSG00000179715	chr12	47077739	47077789	51	*	G7189.1|CTTGCGTGGCCAGTATCGTTTTGGTACTTTTGTACCTCTATCTGACTCCATG|27|5|5	0	-	Promoter (1-2kb)	12	47079603	47236662	157060	1	13	ENST00000432328.2	-1814	91523	PCED1B	PC-esterase domain containing 1B	protein_coding
ENSG00000179715	chr12	47077858	47077882	25	*	G7190.1|AAACTGTGGACGTCACAATAAATGTG|263|4|5	0	-	Promoter (1-2kb)	12	47079603	47236662	157060	1	13	ENST00000432328.2	-1721	91523	PCED1B	PC-esterase domain containing 1B	protein_coding
ENSG00000221491	chr12	48654453	48654484	32	*	G7212.1|GCTGTTGGTTTCAAGCAGAGGCCTAAAGGACTG|57|2|2	0	-	Promoter (<=1kb)	12	48654382	48654518	137	2	2	ENST00000408564.2	34	677815	SNORA2C	small nucleolar RNA, H/ACA box 2C	snoRNA
ENSG00000221491	chr12	48653856	48653902	47	*	G7210.1|CCAAATTTTGAGGACGTGGACCGTGGGTTTCTTCCCACTCAGGGCAAG|243|7|8	0	-	Promoter (<=1kb)	12	48654382	48654518	137	2	2	ENST00000408564.2	616	677815	SNORA2C	small nucleolar RNA, H/ACA box 2C	snoRNA
ENSG00000221491	chr12	48653494	48653570	77	*	G7209.1|AAAACAGCCCACAGGACTGGGTCCTCCTTATCCGTCTTGCTTTTAACCTATGTAAATTTCTGTGGTTGCTATCTTATG|60|3|3	0	-	Promoter (<=1kb)	12	48654382	48654518	137	2	2	ENST00000408564.2	948	677815	SNORA2C	small nucleolar RNA, H/ACA box 2C	snoRNA
ENSG00000139620	chr12	48688568	48688605	38	*	G7215.1|TAAGGGCTCTTTGTAAAAAAATTCAAAAAATTTAAAAAG|122|6|8	0	-	3' UTR	12	48679761	48682238	2478	2	13	ENST00000550870.1	-6330	54934	KANSL2	KAT8 regulatory NSL complex subunit 2	protein_coding
ENSG00000174243	chr12	48836612	48836653	42	*	G7226.1|CAAGATCCCCAATCCCATCCGATCCTGGAAAGACTCTTCTCTG|11|3|3	0	-	Promoter (<=1kb)	12	48832422	48836680	4259	2	10	ENST00000552802.5	27	9416	DDX23	DEAD-box helicase 23	protein_coding
ENSG00000134285	chr12	48930560	48930593	34	*	G7229.1|CACAACTCATTTAACACCTCCCACTCATTCCCTTG|133|6|8	0	-	Intron (ENST00000266984.9/ENSG00000139537.11, intron 8 of 8)	12	48921518	48926474	4957	2	11	ENST00000553027.1	-4086	51303	FKBP11	FKBP prolyl isomerase 11	protein_coding
ENSG00000167548	chr12	49053257	49053296	40	*	G7259.1|TTGGTTTGTGAGACGTGTGACAAAGGATACCATACTTTCTG|34|2|3	0	-	Exon (ENST00000301067.12/ENSG00000167548.17, exon 8 of 55)	12	49018978	49060794	41817	2	17	ENST00000301067.12	7498	8085	KMT2D	lysine methyltransferase 2D	protein_coding
ENSG00000167548	chr12	49042576	49042614	39	*	G7258.1|CAGCCCAATGGACTCCTACCCAGGCCTCTGCCAGTCCCCG|12|2|2	0	-	Promoter (1-2kb)	12	49043078	49043698	621	2	17	ENST00000550356.1	1084	8085	KMT2D	lysine methyltransferase 2D	protein_coding
ENSG00000258017	chr12	49127979	49128043	65	*	G7263.1|ATATGGCTGCCCTTGAGAAGGATTATGAGGAGGTTGGTGTGGATTCTGTTGAAGGAGAGGGTGAGG|212|6|6	0	-	Promoter (<=1kb)	12	49128011	49131362	3352	1	2	ENST00000547387.1	0	105369760	LOC105369760	uncharacterized LOC105369760	lncRNA
ENSG00000258017	chr12	49127925	49127965	41	*	G7262.1|AATACTAATTATCCATTCCTTTTGGCCCTGCAGCATGTCATG|18|2|2	0	-	Promoter (<=1kb)	12	49128011	49131362	3352	1	2	ENST00000547387.1	-46	105369760	LOC105369760	uncharacterized LOC105369760	lncRNA
ENSG00000258017	chr12	49128121	49128166	46	*	G7263.3|CCATTGCTGAGGCCTGGGCTCGCCTGGACCACAAGTTTGACCTGATG|174|3|6	0	-	Promoter (<=1kb)	12	49128011	49131362	3352	1	2	ENST00000547387.1	110	105369760	LOC105369760	uncharacterized LOC105369760	lncRNA
ENSG00000258017	chr12	49128480	49128533	54	*	G7265.1|CCCTACCCCCGCATCCACTTCCCTCTGGCCACATATGCCCCTGTCATCTCTGCTG|65|2|2	0	-	Promoter (<=1kb)	12	49128011	49131362	3352	1	2	ENST00000547387.1	469	105369760	LOC105369760	uncharacterized LOC105369760	lncRNA
ENSG00000258017	chr12	49128066	49128110	45	*	G7263.2|CGTGCCTTTGTTCACTGGTACGTGGGTGAGGGGATGGAGGAAGGCG|173|3|6	0	-	Promoter (<=1kb)	12	49128011	49131362	3352	1	2	ENST00000547387.1	55	105369760	LOC105369760	uncharacterized LOC105369760	lncRNA
ENSG00000258017	chr12	49128873	49128967	95	*	G7266.3|AAATATTACATTTTTTTATTCCCCTACAGGCTGACCAGTGCACCGGTCTTCAGGGCTTCTTGGTTTTCCACAGCTTTGGTGGGGGAACTGGTTCTG|677|22|41	0	-	Promoter (<=1kb)	12	49128011	49131362	3352	1	2	ENST00000547387.1	862	105369760	LOC105369760	uncharacterized LOC105369760	lncRNA
ENSG00000258017	chr12	49128831	49128870	40	*	G7266.2|GTTCACCTCCCTGCTCATGGAACGTCTCTCAGTTGATTATG|79|2|3	0	-	Promoter (<=1kb)	12	49128011	49131362	3352	1	2	ENST00000547387.1	820	105369760	LOC105369760	uncharacterized LOC105369760	lncRNA
ENSG00000258017	chr12	49128589	49128627	39	*	G7265.2|CCTTATTAGCCAGATTGTGTCCTCCATCACTGCTTCCCTG|68|2|2	0	-	Promoter (<=1kb)	12	49128011	49131362	3352	1	2	ENST00000547387.1	578	105369760	LOC105369760	uncharacterized LOC105369760	lncRNA
ENSG00000258017	chr12	49128730	49128811	82	*	G7266.1|AGTTCTCCATTTACCCAGCACCCCAGGTTTCCACAGCTGTAGTTGAGCCCTACAACTCCATCCTCACCACCCACACCACCCTG|262|9|18	0	-	Promoter (<=1kb)	12	49128011	49131362	3352	1	2	ENST00000547387.1	719	105369760	LOC105369760	uncharacterized LOC105369760	lncRNA
ENSG00000123416	chr12	49129517	49129545	29	*	G7268.1|CACGTGCCCCGGGCTGTGTTTGTAGACTTG|142|2|3	0	-	Promoter (<=1kb)	12	49129268	49130113	846	2	15	ENST00000549870.5	568	10376	TUBA1B	tubulin alpha 1b	protein_coding
ENSG00000123416	chr12	49131331	49131369	39	*	G7270.1|CTTGTCGGGGACGGTAACCGGGACCCGGTGTCTGCTCCTG|52|2|2	0	-	Promoter (<=1kb)	12	49127782	49131395	3614	2	15	ENST00000336023.9	26	10376	TUBA1B	tubulin alpha 1b	protein_coding
ENSG00000123416	chr12	49129350	49129374	25	*	G7267.1|CACCTACCGCCAGCTCTTCCACCCTG|69|2|2	0	-	Promoter (<=1kb)	12	49129268	49130113	846	2	15	ENST00000549870.5	739	10376	TUBA1B	tubulin alpha 1b	protein_coding
ENSG00000167552	chr12	49185173	49185209	37	*	G7275.1|AGGCCTGGGCTCGCCTGGACCACAAGTTTGACCTGATG|171|3|6	0	-	Promoter (2-3kb)	12	49184771	49187404	2634	2	15	ENST00000547939.6	2195	7846	TUBA1A	tubulin alpha 1a	protein_coding
ENSG00000167552	chr12	49185782	49185837	56	*	G7278.1|GTTTCCACAGCTGTAGTTGAGCCCTACAACTCCATCCTCACCACCCACACCACCCTG|200|6|14	0	-	Promoter (1-2kb)	12	49184771	49187404	2634	2	15	ENST00000547939.6	1567	7846	TUBA1A	tubulin alpha 1a	protein_coding
ENSG00000167552	chr12	49185925	49185946	22	*	G7278.3|CTTTGGTGGGGGAACTGGTTCTG|111|2|2	0	-	Promoter (1-2kb)	12	49184771	49187404	2634	2	15	ENST00000547939.6	1458	7846	TUBA1A	tubulin alpha 1a	protein_coding
ENSG00000167552	chr12	49186418	49186442	25	*	G7280.1|CACCTACCGCCAGCTCTTCCACCCTG|46|2|2	0	-	Promoter (<=1kb)	12	49184771	49187404	2634	2	15	ENST00000547939.6	962	7846	TUBA1A	tubulin alpha 1a	protein_coding
ENSG00000167552	chr12	49186618	49186656	39	*	G7281.1|CATGTGCCCCGGGCAGTGTTTGTAGACTTGGAACCCACAG|28|3|3	0	-	Promoter (<=1kb)	12	49184771	49187404	2634	2	15	ENST00000547939.6	748	7846	TUBA1A	tubulin alpha 1a	protein_coding
ENSG00000167552	chr12	49185883	49185923	41	*	G7278.2|GGTTCACCTCGCTGCTCATGGAACGTCTCTCAGTTGATTATG|65|2|2	0	-	Promoter (1-2kb)	12	49184771	49187404	2634	2	15	ENST00000547939.6	1481	7846	TUBA1A	tubulin alpha 1a	protein_coding
ENSG00000167552	chr12	49185031	49185065	35	*	G7273.1|AGGTTGGTGTGGATTCTGTTGAAGGAGAGGGTGAGG|189|5|5	0	-	Promoter (2-3kb)	12	49184771	49187404	2634	2	15	ENST00000547939.6	2339	7846	TUBA1A	tubulin alpha 1a	protein_coding
ENSG00000161800	chr12	49990087	49990128	42	*	G7293.1|TTTTATTAAAACTATATATATCTCCCCTTCCTTCTCCTCAAGT|241|13|16	0	-	Promoter (2-3kb)	12	49976923	49992358	15436	2	13	ENST00000548961.5	2230	29127	RACGAP1	Rac GTPase activating protein 1	protein_coding
ENSG00000161800	chr12	49989277	49989316	40	*	G7290.1|ATAGATGTGAGCTTTTTCTTCTGTTAAAATTATTCTTAATG|37|2|2	0	-	3' UTR	12	49976923	49992358	15436	2	13	ENST00000548961.5	3042	29127	RACGAP1	Rac GTPase activating protein 1	protein_coding
ENSG00000139624	chr12	50130099	50130142	44	*	G7295.1|ACACTCTAAACCCCTGGACCATCTGAATGGAGCAGCCAAGTTCAG|49|3|3	0	-	3' UTR	12	50129858	50133165	3308	2	14	ENST00000546406.1	3023	91012	CERS5	ceramide synthase 5	protein_coding
ENSG00000050405	chr12	50175988	50176015	28	*	G7297.2|TCTTAAGGTTTGGGGACATTATAAACTTG|129|3|3	0	-	3' UTR	12	50177698	50182179	4482	2	13	ENST00000549064.1	6164	51474	LIMA1	LIM domain and actin binding 1	protein_coding
ENSG00000050405	chr12	50175939	50175976	38	*	G7297.1|TTGTACACAGTTGATATTCCAAATTGTATGGATGGGAGG|15|3|3	0	-	3' UTR	12	50177698	50182179	4482	2	13	ENST00000549064.1	6203	51474	LIMA1	LIM domain and actin binding 1	protein_coding
ENSG00000110911	chr12	50986623	50986657	35	*	G7302.1|GCACTCTGTGAAGATATTGGGGACTGACATCTTAAG|58|2|2	0	-	3' UTR	12	50990584	50991667	1084	2	17	ENST00000548554.1	5010	4891	SLC11A2	solute carrier family 11 member 2	protein_coding
ENSG00000135457	chr12	51094892	51094929	38	*	G7306.1|AATTGTGTGATGTTTAACAGGAAGATCTTAAATTTTGTG|21|2|2	0	-	3' UTR	12	51095158	51103931	8774	2	10	ENST00000546822.1	9002	7024	TFCP2	transcription factor CP2	protein_coding
ENSG00000135457	chr12	51094031	51094065	35	*	G7304.1|CATTCCCTTCCTGTTCACACTCTTACCATGTTTTTG|12|2|2	0	-	3' UTR	12	51095158	51103931	8774	2	10	ENST00000546822.1	9866	7024	TFCP2	transcription factor CP2	protein_coding
ENSG00000135390	chr12	53669178	53669239	62	*	G7324.1|TTCATTGGAGCTGGGGCTGCCACAGTTGGGGTGGCTGGTTCTGGGGCTGGGATTGGAACTGTG|273|8|10	0	-	Promoter (<=1kb)	12	53632726	53669212	36487	2	21	ENST00000550241.1	0	517	ATP5MC2	ATP synthase membrane subunit c locus 2	protein_coding
ENSG00000135390	chr12	53665236	53665279	44	*	G7323.1|TCTGGTTGGCCCCGTGTGTTCCTTTTCCTATACCTCCCCAGGCAG|57|3|5	0	-	3' UTR	12	53632726	53669212	36487	2	21	ENST00000550241.1	3933	517	ATP5MC2	ATP synthase membrane subunit c locus 2	protein_coding
ENSG00000135390	chr12	53665352	53665383	32	*	G7323.2|CTTTGCCCTCTCGGAGGCCATGGGGCTCTTTTG|37|2|2	0	-	5' UTR	12	53632726	53669212	36487	2	21	ENST00000550241.1	3829	517	ATP5MC2	ATP synthase membrane subunit c locus 2	protein_coding
ENSG00000283803	chr12	54236955	54236998	44	*	G7349.1|CATTTATTATTCTTAACTCTTCATTCCTGTTCTGTAGCCACCCAG|82|7|9	0	-	3' UTR	12	54231397	54231476	80	2	1	ENST00000577868.1	-5479	100616400	MIR3198-2	microRNA 3198-2	miRNA
ENSG00000283803	chr12	54237629	54237669	41	*	G7352.1|CACTCAGACTCTTGGAATTCCTGTCCCCAAAACAAGCTTCTG|24|2|2	0	-	3' UTR	12	54231397	54231476	80	2	1	ENST00000577868.1	-6153	100616400	MIR3198-2	microRNA 3198-2	miRNA
ENSG00000283803	chr12	54238331	54238369	39	*	G7356.1|ACTCTTCTACTTGTCCACTGACTGTATTTTTTCCTTTTTG|28|2|2	0	-	3' UTR	12	54231397	54231476	80	2	1	ENST00000577868.1	-6855	100616400	MIR3198-2	microRNA 3198-2	miRNA
ENSG00000283803	chr12	54235785	54235815	31	*	G7346.1|CTCACACCTTTTTCAATTTCTCATCCCTTTTG|15|2|2	0	-	3' UTR	12	54231397	54231476	80	2	1	ENST00000577868.1	-4309	100616400	MIR3198-2	microRNA 3198-2	miRNA
ENSG00000283803	chr12	54237537	54237566	30	*	G7351.1|CTTTGTTAAGTTTGGTTTGGGGACATTGTTG|124|3|4	0	-	3' UTR	12	54231397	54231476	80	2	1	ENST00000577868.1	-6061	100616400	MIR3198-2	microRNA 3198-2	miRNA
ENSG00000283803	chr12	54241383	54241411	29	*	G7366.1|CTTTTTAGGTTGGGGGATTTTGTTACAATG|48|3|3	0	-	3' UTR	12	54231397	54231476	80	2	1	ENST00000577868.1	-9907	100616400	MIR3198-2	microRNA 3198-2	miRNA
ENSG00000283803	chr12	54235629	54235653	25	*	G7344.1|TTTTATTCAATACTGGAGAGAGGGTG|10|3|3	0	-	3' UTR	12	54231397	54231476	80	2	1	ENST00000577868.1	-4153	100616400	MIR3198-2	microRNA 3198-2	miRNA
ENSG00000283803	chr12	54241738	54241758	21	*	G7369.1|CTAAAGGAGGGGATGGTCTCTG|81|2|4	0	-	3' UTR	12	54231397	54231476	80	2	1	ENST00000577868.1	-10262	100616400	MIR3198-2	microRNA 3198-2	miRNA
ENSG00000283803	chr12	54232175	54232192	18	*	G7335.1|TTGTTGGGGAAGGCACTTG|17|2|2	0	-	Promoter (<=1kb)	12	54231397	54231476	80	2	1	ENST00000577868.1	-699	100616400	MIR3198-2	microRNA 3198-2	miRNA
ENSG00000283803	chr12	54234830	54234873	44	*	G7342.1|CCTTTTCATTCTGATCCTCATTTCATCTAACATCATCTCATATTG|26|2|2	0	-	3' UTR	12	54231397	54231476	80	2	1	ENST00000577868.1	-3354	100616400	MIR3198-2	microRNA 3198-2	miRNA
ENSG00000283803	chr12	54231988	54232028	41	*	G7334.1|ACTCAGACTGTCTCAGGATCAAAGCAACCCTCAATGGTTTTG|184|2|2	0	-	Promoter (<=1kb)	12	54231397	54231476	80	2	1	ENST00000577868.1	-512	100616400	MIR3198-2	microRNA 3198-2	miRNA
ENSG00000283803	chr12	54239355	54239396	42	*	G7358.1|CATGTAAACTGCAGCGACCTTATTTTTAAAACCAAAAACCTAG|40|3|3	0	-	3' UTR	12	54231397	54231476	80	2	1	ENST00000577868.1	-7879	100616400	MIR3198-2	microRNA 3198-2	miRNA
ENSG00000283803	chr12	54240559	54240588	30	*	G7362.1|CTCTTCCCTTTTTCTACCCTCAAACTTATAG|38|2|2	0	-	3' UTR	12	54231397	54231476	80	2	1	ENST00000577868.1	-9083	100616400	MIR3198-2	microRNA 3198-2	miRNA
ENSG00000161638	chr12	54405239	54405273	35	*	G7377.1|CCGGCATAGAGCCCACGCCCACCCTTACCCTCACTG|12|2|2	0	-	Promoter (<=1kb)	12	54403916	54404629	714	2	11	ENST00000551861.1	-610	3678	ITGA5	integrin subunit alpha 5	protein_coding
ENSG00000135404	chr12	55726140	55726178	39	*	G7382.1|CATTAATGTTACTGTGGGCTGTGGGATTAATTTCAACGAG|37|3|3	0	-	Promoter (<=1kb)	12	55725553	55725968	416	2	12	ENST00000555199.1	-172	967	CD63	CD63 molecule	protein_coding
ENSG00000181852	chr12	56205793	56205832	40	*	G7405.1|ATGAGCTCTTCTTTCCTACAAGTTTTCATAATTAGGGAATG|59|2|2	0	-	Promoter (2-3kb)	12	56206587	56208544	1958	2	18	ENST00000548120.1	2712	10193	RNF41	ring finger protein 41	protein_coding
ENSG00000139645	chr12	56257468	56257505	38	*	G7420.1|ACTCCCAATACCGGGACTTAGGACGCTGCAGAAACTATG|39|2|2	0	-	Promoter (<=1kb)	12	56255194	56257496	2303	2	11	ENST00000681390.1	0	283373	ANKRD52	ankyrin repeat domain 52	protein_coding
ENSG00000139645	chr12	56243036	56243079	44	*	G7417.1|TCTAAACATTTAGGGCACTTTAAAGGAGAACACGACTGGGTGGAG|19|2|2	0	-	Promoter (1-2kb)	12	56237807	56244727	6921	2	11	ENST00000548241.1	1648	283373	ANKRD52	ankyrin repeat domain 52	protein_coding
ENSG00000062485	chr12	56272445	56272488	44	*	G7426.1|ATTTTTTTTTTAAAACTATCCAATTAAAATTAAGGTCTGGGAGTG|470|17|39	0	-	Promoter (2-3kb)	12	56271703	56274815	3113	2	19	ENST00000548746.5	2327	1431	CS	citrate synthase	protein_coding
ENSG00000062485	chr12	56273069	56273107	39	*	G7429.1|TTTGTGGACTCTAAGTCAGGGTAAAACTGGAGACTGGGTG|36|3|4	0	-	Promoter (1-2kb)	12	56271703	56274815	3113	2	19	ENST00000548746.5	1708	1431	CS	citrate synthase	protein_coding
ENSG00000110955	chr12	56645943	56645965	23	*	G7457.1|CCATGTTGGGGTTTGTGGGTCGGG|20|2|2	0	-	Promoter (<=1kb)	12	56639991	56645955	5965	2	9	ENST00000552959.5	0	506	ATP5F1B	ATP synthase F1 subunit beta	protein_coding
ENSG00000110955	chr12	56643545	56643585	41	*	G7446.1|CTTTTTGGTGGTGCTGGAGTTGGCAAGACTGTACTGATCATG|30|2|2	0	-	Promoter (<=1kb)	12	56640100	56643573	3474	2	9	ENST00000551570.5	0	506	ATP5F1B	ATP synthase F1 subunit beta	protein_coding
ENSG00000110955	chr12	56638274	56638312	39	*	G7443.1|TCCTCTGTACTGTCTCTCTCCTTGCCCCTAACCCAAAAAG|46|2|2	0	-	Promoter (1-2kb)	12	56638280	56639418	1139	2	9	ENST00000551182.1	1106	506	ATP5F1B	ATP synthase F1 subunit beta	protein_coding
ENSG00000207031	chr12	56645060	56645100	41	*	G7453.1|CTTCTATGATGATTTTATCAAAATGACTTTCGTTCTTCTGAG|122|8|9	0	-	Promoter (<=1kb)	12	56645027	56645101	75	2	1	ENST00000384304.1	1	26789	SNORD59A	small nucleolar RNA, C/D box 59A	snoRNA
ENSG00000241217	chr12	56664295	56664381	87	*	G7462.1|ATATGCTGTATTTGCCTACTTTAACCCATTTTTCAACCTGTTTGTTTTTTAAAAGGCTTCACTAAGGGTTGATATGTACCATTGTATG|87|10|10	0	-	3' UTR	12	56670450	56670746	297	2	3	ENST00000482040.3	6365	106479516	RN7SL809P	RNA, 7SL, cytoplasmic 809, pseudogene	misc_RNA
ENSG00000241217	chr12	56663655	56663696	42	*	G7458.1|ATTCAGCTTATACCCGGGCTGAAAACCTCAATTTATGTTCATG|149|9|16	0	-	3' UTR	12	56670450	56670746	297	2	3	ENST00000482040.3	7050	106479516	RN7SL809P	RNA, 7SL, cytoplasmic 809, pseudogene	misc_RNA
ENSG00000241217	chr12	56663830	56663879	50	*	G7459.1|CCTATACAATTGGTATTGTTTGACCCTTAAGCTTTTACATCTCTTAGCATG|70|3|3	0	-	3' UTR	12	56670450	56670746	297	2	3	ENST00000482040.3	6867	106479516	RN7SL809P	RNA, 7SL, cytoplasmic 809, pseudogene	misc_RNA
ENSG00000110958	chr12	56688151	56688191	41	*	G7467.1|CTCTTTCCGCGCGGTGCATTCTGGGGCCCGAGGTCGAGCCCG|32|2|2	0	-	Promoter (<=1kb)	12	56664085	56688162	24078	2	16	ENST00000436399.6	0	10728	PTGES3	prostaglandin E synthase 3	protein_coding
ENSG00000166860	chr12	57002505	57002548	44	*	G7474.1|CTATGTTTTTCATTCTTTTGAGGCTGGTTTTGGGATCTAGTCAAG|56|6|6	0	-	3' UTR	12	56998836	57006546	7711	2	3	ENST00000300101.3	3998	9880	ZBTB39	zinc finger and BTB domain containing 39	protein_coding
ENSG00000166866	chr12	57055863	57055897	35	*	G7475.1|ATATTGAAATAGCAGGGCTAAGGAATTACTGGCAAG|10|2|3	0	-	3' UTR	12	57047931	57051198	3268	2	13	ENST00000471791.1	-4665	4640	MYO1A	myosin IA	protein_coding
ENSG00000166866	chr12	57059081	57059124	44	*	G7477.1|CTTTTTATTATATTCAACTTTCAATTCCATCTTAAAAAACATTTG|13|3|4	0	-	3' UTR	12	57047931	57051198	3268	2	13	ENST00000471791.1	-7883	4640	MYO1A	myosin IA	protein_coding
ENSG00000166888	chr12	57095890	57095929	40	*	G7479.1|TACAAGGGCTGAGATTCTTCGTGTATAGCTGTGTGAACGTG|32|2|2	0	-	Promoter (1-2kb)	12	57096243	57097290	1048	2	12	ENST00000557563.5	1361	6778	STAT6	signal transducer and activator of transcription 6	protein_coding
ENSG00000283621	chr12	57748547	57748590	44	*	G7486.1|CGAATCTCTGCCTTTCGAGCTCTGCAGCACTCTTATCTACATAAG|130|4|4	0	-	Promoter (<=1kb)	12	57748618	57748682	65	2	1	ENST00000638110.1	92	102466729	MIR6759	microRNA 6759	miRNA
ENSG00000283621	chr12	57748323	57748358	36	*	G7485.2|AGGCTTCTCCTTCTCCTTCCCATTTCTCTACACTAAG|102|5|6	0	-	Promoter (<=1kb)	12	57748618	57748682	65	2	1	ENST00000638110.1	324	102466729	MIR6759	microRNA 6759	miRNA
ENSG00000283621	chr12	57748264	57748318	55	*	G7485.1|TATGTTCCCTCTTGTCCCTTTCCCTACCTTTATATTTGGGGTCCTTTTTTATACAG|13|2|2	0	-	Promoter (<=1kb)	12	57748618	57748682	65	2	1	ENST00000638110.1	364	102466729	MIR6759	microRNA 6759	miRNA
ENSG00000135446	chr12	57750715	57750743	29	*	G7490.1|CTCCCGAAGTTCTTCTGCAGTCCACATATG|21|2|2	0	-	Promoter (<=1kb)	12	57748411	57749795	1385	2	17	ENST00000552713.5	-920	1019	CDK4	cyclin dependent kinase 4	protein_coding
ENSG00000135446	chr12	57750673	57750713	41	*	G7489.1|CAACACCTGTGGACATGTGGAGTGTTGGCTGTATCTTTGCAG|48|4|6	0	-	Promoter (<=1kb)	12	57748411	57749795	1385	2	17	ENST00000552713.5	-878	1019	CDK4	cyclin dependent kinase 4	protein_coding
ENSG00000135446	chr12	57751318	57751359	42	*	G7492.1|GCATTTACTCTGGTCAGGCTGATGGACGTCTGTGCCACATCCC|15|2|2	0	-	Promoter (<=1kb)	12	57750679	57751877	1199	2	17	ENST00000552254.5	518	1019	CDK4	cyclin dependent kinase 4	protein_coding
ENSG00000175215	chr12	57822430	57822458	29	*	G7498.1|CTTTTCCTCTTAAGGGCCTCAGAACTCTTG|10|2|2	0	-	Promoter (2-3kb)	12	57822891	57824543	1653	2	11	ENST00000547169.5	2085	10106	CTDSP2	CTD small phosphatase 2	protein_coding
ENSG00000175215	chr12	57822782	57822824	43	*	G7500.1|TTTTAAAATTCTCTTTCTAAACACAGAGTGTTGGGCCTGGTTTG|13|2|2	0	-	Promoter (1-2kb)	12	57822891	57824543	1653	2	11	ENST00000547169.5	1719	10106	CTDSP2	CTD small phosphatase 2	protein_coding
ENSG00000241941	chr12	62648531	62648569	39	*	G7509.1|ATATCTAATGACCGACTGGGCTCAGGAGACGACATTTCTG|37|2|2	0	-	Exon (ENST00000228705.7/ENSG00000111110.12, exon 10 of 10)	12	62658823	62659225	403	1	2	ENST00000480482.2	-10254	100271491	RPL32P26	ribosomal protein L32 pseudogene 26	processed_pseudogene
ENSG00000139233	chr12	66123415	66123456	42	*	G7517.1|TATAATCATATCATTTAAAAATACTACATTAGGGCTGGGCATG|69|4|4	0	-	3' UTR	12	66123307	66130702	7396	2	7	ENST00000446587.2	7246	84298	LLPH	LLP homolog, long-term synaptic facilitation factor	protein_coding
ENSG00000240087	chr12	68553272	68553293	22	*	G7518.1|TCATGCCTGATCTGTACTTCTAC|345|2|2	0	-	Promoter (<=1kb)	12	68552995	68553882	888	2	3	ENST00000435879.2	589	387867	RPSAP12	ribosomal protein SA pseudogene 12	processed_pseudogene
ENSG00000257453	chr12	76026481	76026524	44	*	G7527.1|TCCTGTTTTAACTTTTTTTCTCTCATATACCAAACACTCTGTATT|26|7|7	0	-	3' UTR	12	76030494	76031378	885	1	1	ENST00000552367.1	-3970	120766149	PHLDA1-AS1	PHLDA1 antisense RNA 1	lncRNA
ENSG00000257453	chr12	76026677	76026695	19	*	G7528.1|CAAGCTGGGATTCTCTAATG|42|3|4	0	-	3' UTR	12	76030494	76031378	885	1	1	ENST00000552367.1	-3799	120766149	PHLDA1-AS1	PHLDA1 antisense RNA 1	lncRNA
ENSG00000257453	chr12	76029822	76029874	53	*	G7533.1|TCTTGTATGGTGAATTTTCTAGGAGCGATGATGTACTGTAATTTTATTTTAATG|56|3|3	0	-	Promoter (<=1kb)	12	76030494	76031378	885	1	1	ENST00000552367.1	-620	120766149	PHLDA1-AS1	PHLDA1 antisense RNA 1	lncRNA
ENSG00000187109	chr12	76046999	76047024	26	*	G7537.1|ATCTTTGTGTGGCTCCTATTTTTATAG|12|3|4	0	-	Promoter (2-3kb)	12	76047634	76049721	2088	2	15	ENST00000552013.1	2697	4673	NAP1L1	nucleosome assembly protein 1 like 1	protein_coding
ENSG00000179941	chr12	76353112	76353148	37	*	G7543.1|TTGGCCTTGTAAAATACAACTCTCATTTAATATTCATG|59|3|4	0	-	3' UTR	12	76344474	76348415	3942	2	9	ENST00000650064.2	-4697	79738	BBS10	Bardet-Biedl syndrome 10	protein_coding
ENSG00000165891	chr12	77021383	77021417	35	*	G7545.1|TTTTCTTATTATTTAGCTCTGCTCTTTTTCCTAATG|15|2|2	0	-	3' UTR	12	77034006	77050741	16736	2	16	ENST00000552907.5	29324	144455	E2F7	E2F transcription factor 7	protein_coding
ENSG00000177425	chr12	79591796	79591834	39	*	G7548.1|TTTTTTATTCTTCGGGCCTGGAAAGTGTACAAAGTCAGTG|290|10|18	0	-	3' UTR	12	79584879	79596534	11656	2	11	ENST00000550603.1	4700	5074	PAWR	pro-apoptotic WT1 regulator	protein_coding
ENSG00000177425	chr12	79588134	79588175	42	*	G7547.1|ATTAAGTGCCTGTGTTTTGTTTCCTCCTCTGGATACCAAATAG|26|2|2	0	-	3' UTR	12	79584879	79596534	11656	2	11	ENST00000550603.1	8359	5074	PAWR	pro-apoptotic WT1 regulator	protein_coding
ENSG00000058272	chr12	79773911	79773938	28	*	G7549.1|ATTTTATTGGTAGTATTGAGCAGACCTTG|22|2|2	0	-	3' UTR	12	79775935	79780745	4811	2	19	ENST00000552892.1	6807	4659	PPP1R12A	protein phosphatase 1 regulatory subunit 12A	protein_coding
ENSG00000058272	chr12	79775507	79775538	32	*	G7556.1|CTCTCACAGAAGACAGTTACTCAACATTTTTTG|79|2|2	0	-	3' UTR	12	79775935	79780745	4811	2	19	ENST00000552892.1	5207	4659	PPP1R12A	protein phosphatase 1 regulatory subunit 12A	protein_coding
ENSG00000058272	chr12	79806062	79806089	28	*	G7557.1|TGGGGCTCTGGATTTTTTCATTTATCTTG|33|5|5	0	-	Promoter (<=1kb)	12	79797269	79805816	8548	2	19	ENST00000550007.1	-246	4659	PPP1R12A	protein phosphatase 1 regulatory subunit 12A	protein_coding
ENSG00000058272	chr12	79774576	79774609	34	*	G7552.1|TACATAGTGACGATGGCTTTTATTTGGACAAATAG|64|3|3	0	-	3' UTR	12	79775935	79780745	4811	2	19	ENST00000552892.1	6136	4659	PPP1R12A	protein phosphatase 1 regulatory subunit 12A	protein_coding
ENSG00000058272	chr12	79774852	79774886	35	*	G7554.1|TTTTCACTTGATAGTACTCAACCATAATTAAAGTTG|28|2|3	0	-	3' UTR	12	79775935	79780745	4811	2	19	ENST00000552892.1	5859	4659	PPP1R12A	protein phosphatase 1 regulatory subunit 12A	protein_coding
ENSG00000072041	chr12	84883032	84883066	35	*	G7563.1|TTTAACTGTCCAGCTGTGCTATTTTCCTTTTCAAAG|21|2|2	0	-	Promoter (<=1kb)	12	84883414	84884040	627	2	18	ENST00000680901.1	974	55117	SLC6A15	solute carrier family 6 member 15	protein_coding
ENSG00000049130	chr12	88496074	88496111	38	*	G7566.1|ATCCATTTAGTTAAAATCGGGCACTCTATATTCATTAAG|48|4|4	0	-	3' UTR	12	88492793	88534762	41970	2	16	ENST00000378535.4	38651	4254	KITLG	KIT ligand	protein_coding
ENSG00000257242	chr12	92143135	92143173	39	*	G7576.1|AAATTTTTCTTCTCTCTATAATAAATCGTTTCTTATCTTG|13|3|3	0	-	Promoter (<=1kb)	12	92141039	92142914	1876	2	8	ENST00000548552.2	-221	256021	LINC01619	long intergenic non-protein coding RNA 1619	lncRNA
ENSG00000059758	chr12	96278799	96278868	70	*	G7592.1|TATATTTCATTTTAACTTTATTTGTGAATAGTGATTGTGGCATGTTTGGGGTGTTATTTTAATATTTCACG|12|5|5	0	-	3' UTR	12	96281739	96283633	1895	2	8	ENST00000548422.1	4765	5128	CDK17	cyclin dependent kinase 17	protein_coding
ENSG00000202324	chr12	99083826	99083895	70	*	G7599.1|ATACCAACCTGAACGTGCCCGATCTCGTCTGATCTCGGAAGCTAAGCAAGTTCGGGTCTGGTTAGTACTTG|21|3|8	0	-	Promoter (<=1kb)	12	99083783	99083905	123	2	1	ENST00000365454.1	10	100873625	RNA5SP366	RNA, 5S ribosomal pseudogene 366	rRNA_pseudogene
ENSG00000120805	chr12	101393210	101393248	39	*	G7602.1|TAAGCTCTGAGGGCAGGGACCGTATCTTATTTACTGTTAG|57|2|4	0	-	3' UTR	12	101395507	101401486	5980	2	14	ENST00000550597.1	8238	400	ARL1	ADP ribosylation factor like GTPase 1	protein_coding
ENSG00000136010	chr12	105020961	105020995	35	*	G7611.1|GGTGTGCTGGTAAAATATTTAACAAATAGTTCTCCG|10|2|2	0	-	3' UTR	12	105030070	105031935	1866	2	14	ENST00000548418.1	10940	160428	ALDH1L2	aldehyde dehydrogenase 1 family member L2	protein_coding
ENSG00000136026	chr12	106247753	106247791	39	*	G7627.1|AAGGGTGCCCACCCGTCGGGCGGCGCGGATGACGTGGCGA|14|2|2	0	-	Promoter (<=1kb)	12	106237881	106248020	10140	2	14	ENST00000378026.5	229	10970	CKAP4	cytoskeleton associated protein 4	protein_coding
ENSG00000120832	chr12	106991397	106991440	44	*	G7628.1|TTAAGTTCTCTGTCTCTGTTTCTTTGTTCATTTATTACTAAAATG|94|11|14	0	-	3' UTR	12	106985753	106987160	1408	2	10	ENST00000547115.1	-4237	80298	MTERF2	mitochondrial transcription termination factor 2	protein_coding
ENSG00000198855	chr12	108522923	108522978	56	*	G7636.1|CTATAAAACATTTGCTGGAGTTTTGTTCAATGGGGCTGTGCATTTTTATATTATGTG|242|9|14	0	-	Promoter (1-2kb)	12	108524659	108525837	1179	1	7	ENST00000546448.1	-1681	11153	FICD	FIC domain protein adenylyltransferase	protein_coding
ENSG00000110880	chr12	108646869	108646921	53	*	G7645.1|TTTTTTTTCCTTAATTTGAAAGGGACAGCACTGTGTATGTTTATAAACTAAATG|74|4|4	0	-	Promoter (2-3kb)	12	108648687	108649671	985	2	11	ENST00000549387.1	2750	23603	CORO1C	coronin 1C	protein_coding
ENSG00000110880	chr12	108646647	108646683	37	*	G7644.1|CTCACGTCGTATTTCTTCTTTTCCTTTCTCTTTTCTAG|44|2|2	0	-	Promoter (2-3kb)	12	108648687	108649671	985	2	11	ENST00000549387.1	2988	23603	CORO1C	coronin 1C	protein_coding
ENSG00000196850	chr12	110534306	110534337	32	*	G7679.1|CAAATTATTTATCCCTCTCTGGATGCACCAAAG|48|3|3	0	-	3' UTR	12	110536769	110546769	10001	2	6	ENST00000548721.1	12432	160760	PPTC7	protein phosphatase targeting COQ7	protein_coding
ENSG00000196850	chr12	110534419	110534462	44	*	G7680.1|TGGGTCTGATTCTGAACCTGATGTGTGTGTTAATTATATTTTAAG|162|10|12	0	-	3' UTR	12	110536769	110546769	10001	2	6	ENST00000548721.1	12307	160760	PPTC7	protein phosphatase targeting COQ7	protein_coding
ENSG00000186298	chr12	110720116	110720158	43	*	G7681.1|AAACAATACTGTTCTATACGAGTGACCGATTATGCTTTCTTTGG|7|2|2	0	-	Promoter (2-3kb)	12	110720366	110722467	2102	2	12	ENST00000546904.1	2309	5501	PPP1CC	protein phosphatase 1 catalytic subunit gamma	protein_coding
ENSG00000186298	chr12	110720417	110720450	34	*	G7684.1|CCATTCTTTTAAATATTTGTGACTCTTTCCTAAAG|15|2|2	0	-	Promoter (2-3kb)	12	110720366	110722467	2102	2	12	ENST00000546904.1	2017	5501	PPP1CC	protein phosphatase 1 catalytic subunit gamma	protein_coding
ENSG00000186298	chr12	110720458	110720487	30	*	G7685.1|CACACTTTTCCCCGACCGTATACTTAAAATG|35|3|3	0	-	Promoter (1-2kb)	12	110720366	110722467	2102	2	12	ENST00000546904.1	1980	5501	PPP1CC	protein phosphatase 1 catalytic subunit gamma	protein_coding
ENSG00000186298	chr12	110720324	110720357	34	*	G7683.1|TATACACATGCTGCCTTCTTGGGGATTCAAAAACA|11|2|2	0	-	Promoter (2-3kb)	12	110720366	110722467	2102	2	12	ENST00000546904.1	2110	5501	PPP1CC	protein phosphatase 1 catalytic subunit gamma	protein_coding
ENSG00000089009	chr12	112405234	112405284	51	*	G7698.1|CTACCTGCGATCTGTGTTTGCTCTGACGAATGGAATTTATCCTCACAAATTG|124|7|8	0	-	Promoter (1-2kb)	12	112405190	112406344	1155	2	16	ENST00000553205.1	1060	6128	RPL6	ribosomal protein L6	protein_coding
ENSG00000089009	chr12	112405305	112405345	41	*	G7698.2|ATCAGAAAGCTGTGGACTCACAAATTTTACCAAAAATCAAAG|1075|7|27	0	-	Promoter (<=1kb)	12	112405190	112406344	1155	2	16	ENST00000553205.1	999	6128	RPL6	ribosomal protein L6	protein_coding
ENSG00000089009	chr12	112406765	112406798	34	*	G7699.1|CATTACCCCCGGGACCATTCTGATCATCCTCACTG|170|4|4	0	-	Promoter (<=1kb)	12	112405190	112406344	1155	2	16	ENST00000553205.1	-421	6128	RPL6	ribosomal protein L6	protein_coding
ENSG00000123066	chr12	115982463	115982496	34	*	G7712.1|CTGCAGAGGAGGACTCCACTTCTGGGAACTTTTGG|13|2|2	0	-	Promoter (<=1kb)	12	115980481	115982590	2110	2	9	ENST00000552340.1	94	23389	MED13L	mediator complex subunit 13L	protein_coding
ENSG00000123066	chr12	116092861	116092896	36	*	G7715.1|CTGTCACTGACTCTTGGGCAAATCTACTCTGTTCTTG|22|3|3	0	-	Intron (ENST00000281928.9/ENSG00000123066.9, intron 4 of 30)	12	115959364	116096911	137548	2	9	ENST00000648737.1	4015	23389	MED13L	mediator complex subunit 13L	protein_coding
ENSG00000111412	chr12	116713473	116713512	40	*	G7716.1|ATATTATTTTTAAACATTTTGCTAATGGATCTCTGTTCTTG|42|2|3	0	-	3' UTR	12	116717336	116720127	2792	2	6	ENST00000548356.1	6615	79794	SPRING1	SREBF pathway regulator in golgi 1	protein_coding
ENSG00000111412	chr12	116717102	116717140	39	*	G7723.1|ACACTCTTCCATTCTAATCTAACTGCACGATTTCTAACAG|102|3|3	0	-	Promoter (2-3kb)	12	116717336	116720127	2792	2	6	ENST00000548356.1	2987	79794	SPRING1	SREBF pathway regulator in golgi 1	protein_coding
ENSG00000111412	chr12	116717235	116717278	44	*	G7724.1|ATACAACATTTTCTCTTTTAGGACGTGAATATTCTCTCTAGGCAG|21|3|3	0	-	Promoter (2-3kb)	12	116717336	116720127	2792	2	6	ENST00000548356.1	2849	79794	SPRING1	SREBF pathway regulator in golgi 1	protein_coding
ENSG00000135108	chr12	117144725	117144766	42	*	G7730.1|CAGCTCTGGAGCTCCACCAACTCTCGGCCTGCCAGTTCTCAAG|25|3|3	0	-	3' UTR	12	117154250	117158028	3779	2	15	ENST00000547806.1	13262	23014	FBXO21	F-box protein 21	protein_coding
ENSG00000135108	chr12	117144926	117144969	44	*	G7732.1|TCTTTCATTTGAAGAGTGTTGGACTTGTGTGAAAGGAGATGTGCG|55|3|4	0	-	3' UTR	12	117154250	117158028	3779	2	15	ENST00000547806.1	13059	23014	FBXO21	F-box protein 21	protein_coding
ENSG00000122966	chr12	119781363	119781394	32	*	G7746.1|TAACTCTATCCATTAATTACTCTTTAAAAAAAG|12|2|2	0	-	Promoter (2-3kb)	12	119688211	119784361	96151	2	17	ENST00000537607.5	2967	11113	CIT	citron rho-interacting serine/threonine kinase	protein_coding
ENSG00000135127	chr12	120095513	120095553	41	*	G7747.1|TCTCCGTCCTTGGGACTGTCCTGGTTGGCCACGGGCCCTGAG|59|2|2	0	-	Promoter (2-3kb)	12	120093019	120094491	1473	1	11	ENST00000546857.1	2494	92558	BICDL1	BICD family like cargo adaptor 1	protein_coding
ENSG00000111737	chr12	120127397	120127432	36	*	G7755.1|GTGTGTCTGGCTTGGCTTTTCAATATTGTGAGGTCTG|34|3|3	0	-	3' UTR	12	120096366	120117502	21137	2	12	ENST00000544304.5	-9895	11021	RAB35	RAB35, member RAS oncogene family	protein_coding
ENSG00000111737	chr12	120127270	120127306	37	*	G7754.1|AAAGAGGAATGTTTAATAAAGGCTTTGATTTAATCTTG|56|2|3	0	-	3' UTR	12	120096366	120117502	21137	2	12	ENST00000544304.5	-9768	11021	RAB35	RAB35, member RAS oncogene family	protein_coding
ENSG00000089154	chr12	120127651	120127675	25	*	G7757.1|CCTCCTCCATCTCTCACCTTTTCCTG|36|3|3	0	-	3' UTR	12	120134600	120137390	2791	2	11	ENST00000549815.1	9715	10985	GCN1	GCN1 activator of EIF2AK4	protein_coding
ENSG00000089154	chr12	120144976	120145007	32	*	G7763.1|TCGTGCTTTGAGGACTTGCTGCCGTGGCTGATG|14|3|3	0	-	Exon (ENST00000300648.7/ENSG00000089154.11, exon 40 of 58)	12	120138016	120138938	923	2	11	ENST00000547263.1	-6038	10985	GCN1	GCN1 activator of EIF2AK4	protein_coding
ENSG00000089157	chr12	120199172	120199198	27	*	G7769.1|CCTCATATCCGGGGGAATGTGGGCTTTG|53|2|3	0	-	Promoter (1-2kb)	12	120196702	120197808	1107	2	16	ENST00000552292.5	-1364	6175	RPLP0	ribosomal protein lateral stalk subunit P0	protein_coding
ENSG00000089157	chr12	120198638	120198679	42	*	G7767.1|AACATGCTCAACATCTCCCCCTTCTCCTTTGGGCTGGTCATCC|100|4|5	0	-	Promoter (<=1kb)	12	120196702	120197808	1107	2	16	ENST00000552292.5	-830	6175	RPLP0	ribosomal protein lateral stalk subunit P0	protein_coding
ENSG00000202538	chr12	120291762	120291805	44	*	G7787.1|AAATATAGTCGGCATTGGCAATTTTTGACAGTCTCTACGGAGACT|159|2|2	0	-	Promoter (<=1kb)	12	120291763	120291903	141	2	1	ENST00000365668.1	98	26834	RNU4-2	RNA, U4 small nuclear 2	snRNA
ENSG00000202538	chr12	120291807	120291868	62	*	G7787.2|TTTATCCGAGGCGCGATTATTGCTAATTGAAAACTTTTCCCAATACCCCGCCATGACGACTTG|168|10|13	0	-	Promoter (<=1kb)	12	120291763	120291903	141	2	1	ENST00000365668.1	35	26834	RNU4-2	RNA, U4 small nuclear 2	snRNA
ENSG00000200795	chr12	120293141	120293173	33	*	G7789.1|AAAACTTTTCCCAATACCCCGCCGTGACGACTTG|32|8|30	0	-	Promoter (<=1kb)	12	120293097	120293237	141	2	1	ENST00000363925.1	64	26835	RNU4-1	RNA, U4 small nuclear 1	snRNA
ENSG00000200795	chr12	120293175	120293205	31	*	G7789.2|AGGTCTATCCGAGGCGCGATTATTGCTAATTG|32|2|14	0	-	Promoter (<=1kb)	12	120293097	120293237	141	2	1	ENST00000363925.1	32	26835	RNU4-1	RNA, U4 small nuclear 1	snRNA
ENSG00000200795	chr12	120293114	120293139	26	*	G7788.1|CAATATAGTCGGCACTGGCAATTTTTG|82|3|3	0	-	Promoter (<=1kb)	12	120293097	120293237	141	2	1	ENST00000363925.1	98	26835	RNU4-1	RNA, U4 small nuclear 1	snRNA
ENSG00000157837	chr12	120810875	120810897	23	*	G7803.1|TATTTCTCTAGGGCCTATTCCCTG|24|2|2	0	-	Promoter (<=1kb)	12	120784474	120811442	26969	2	16	ENST00000540091.1	545	121665	SPPL3	signal peptide peptidase like 3	protein_coding
ENSG00000089053	chr12	121308404	121308441	38	*	G7807.1|ATTTTGGACTTGTTCATGTCCCCTCTCTCCCTATAAATG|59|4|4	0	-	Promoter (1-2kb)	12	121308245	121310394	2150	2	13	ENST00000422342.2	1953	51433	ANAPC5	anaphase promoting complex subunit 5	protein_coding
ENSG00000176383	chr12	122208138	122208173	36	*	G7818.1|CACCCTGTTTAACATTTCACCCCACTCTGTACAGCTG|116|5|6	0	-	3' UTR	12	122204600	122207537	2938	1	9	ENST00000535274.1	3538	79369	B3GNT4	UDP-GlcNAc:betaGal beta-1,3-N-acetylglucosaminyltransferase 4	protein_coding
ENSG00000111328	chr12	123261342	123261434	93	*	G7838.1|TCTCCCTTTAATCTTCTCTTTTGTATACATTTGTTACCCATGGTGTTCTTTGTTCCTTTTCATAAGCTAATACCACTGTAGGGATTTTGTTTTG|105|4|4	0	-	Promoter (<=1kb)	12	123252242	123261483	9242	2	7	ENST00000541002.7	49	8099	CDK2AP1	cyclin dependent kinase 2 associated protein 1	protein_coding
ENSG00000111328	chr12	123261592	123261628	37	*	G7839.1|TTTTTCCTCCCATGGTTCACTTGGCTCTGAACCTACAG|28|4|5	0	-	Promoter (<=1kb)	12	123252242	123261483	9242	2	7	ENST00000541002.7	-109	8099	CDK2AP1	cyclin dependent kinase 2 associated protein 1	protein_coding
ENSG00000199845	chr12	123295781	123295823	43	*	G7846.1|AATTATATATTTTTTTCAGTTGTGCTCTCTAGTTAGTTTTTTTG|85|6|6	0	-	3' UTR	12	123282916	123283034	119	2	1	ENST00000362975.1	-12747	100873633	RNA5SP375	RNA, 5S ribosomal pseudogene 375	rRNA_pseudogene
ENSG00000199845	chr12	123290902	123290945	44	*	G7843.1|TGAAACCCCGTCTCTACTAAAAATACAAAAAAAAAAAAAACTTAG|66|4|5	0	-	3' UTR	12	123282916	123283034	119	2	1	ENST00000362975.1	-7868	100873633	RNA5SP375	RNA, 5S ribosomal pseudogene 375	rRNA_pseudogene
ENSG00000199845	chr12	123295995	123296024	30	*	G7847.1|TCTCCTCTTGTAAATCTCCTATCAACTTCAG|27|4|4	0	-	Exon (ENST00000420886.6/ENSG00000139697.14, exon 31 of 31)	12	123282916	123283034	119	2	1	ENST00000362975.1	-12961	100873633	RNA5SP375	RNA, 5S ribosomal pseudogene 375	rRNA_pseudogene
ENSG00000188026	chr12	123489570	123489610	41	*	G7849.1|CTCACTGTAACCTCCATCTCCTGGGTTCAAGCAATTCTCCTG|40|2|2	0	-	Intron (ENST00000376874.9/ENSG00000188026.13, intron 4 of 6)	12	123472167	123484974	12808	2	13	ENST00000544468.1	-4596	353116	RILPL1	Rab interacting lysosomal protein like 1	protein_coding
ENSG00000150990	chr12	124947053	124947104	52	*	G7866.1|TTGGCCTTGAACGGGGACTGCAGAGCCCTCAGTTTGTCTCCCTTGTTCCTCTG|120|3|4	0	-	Promoter (1-2kb)	12	124947601	124948615	1015	2	9	ENST00000507267.2	1511	57647	DHX37	DEAH-box helicase 37	protein_coding
ENSG00000139370	chr12	128793256	128793307	52	*	G7874.1|TATTGTTACTGTACGTGTATCTGGGGCTTCTCCGTTTGTTAATACTTTTTCTG|39|3|3	0	-	3' UTR	12	128793895	128801701	7807	2	12	ENST00000545031.5	8394	121260	SLC15A4	solute carrier family 15 member 4	protein_coding
ENSG00000090615	chr12	132771452	132771480	29	*	G7891.1|ACACTGGCTGACTGGGAGAGGTGGGGTCTG|24|2|2	0	-	3' UTR	12	132773260	132776692	3433	2	15	ENST00000541013.2	5212	2802	GOLGA3	golgin A3	protein_coding
ENSG00000198040	chr12	133047549	133047587	39	*	G7895.1|TTCTCGGAAGCTAAGCAGGGTCGGGCCTGGTTAGTACTTA|94|2|3	0	-	Promoter (<=1kb)	12	133047621	133057332	9712	1	11	ENST00000543124.1	-34	7637	ZNF84	zinc finger protein 84	protein_coding
ENSG00000150459	chr13	21147382	21147415	34	*	G7901.1|TTATGTAAAATAAACATACTCTTCTTCCTCCCCTG|34|3|3	0	+	Promoter (<=1kb)	13	21146464	21147391	928	1	12	ENST00000471009.1	918	10284	SAP18	Sin3A associated protein 18	protein_coding
ENSG00000139496	chr13	25340481	25340519	39	*	G7912.1|TTTCTTATACAGGTGGTGTGAACTCTAGGGCCTATACTAG|64|5|6	0	+	3' UTR	13	25331433	25349800	18368	1	16	ENST00000477876.1	9048	9818	NUP58	nucleoporin 58	protein_coding
ENSG00000234152	chr13	25356257	25356295	39	*	G7913.1|CTCTTCTCATTTCACCCCTCCCTTTCTCCCCTGCCCCCAG|66|3|3	0	+	Distal Intergenic	13	25365799	25366155	357	2	1	ENST00000447693.1	9860	246717	ELOBP1	elongin B pseudogene 1	processed_pseudogene
ENSG00000102755	chr13	28293516	28293553	38	*	G7924.1|AACTAAACTCAGCAGTGGTCTGGTATCAAGAGCTTTCTG|38|2|2	0	+	3' UTR	13	28303126	28308434	5309	2	12	ENST00000617835.4	14881	2321	FLT1	fms related receptor tyrosine kinase 1	protein_coding
ENSG00000235472	chr13	28600043	28600064	22	*	G7925.1|ACCTCATCTGAGGGGCTGTCCTG|194|3|3	0	+	Promoter (1-2kb)	13	28598833	28600052	1220	1	1	ENST00000421800.1	1210	341784	EIF4A1P7	eukaryotic translation initiation factor 4A1 pseudogene 7	processed_pseudogene
ENSG00000133119	chr13	33836993	33837019	27	*	G7932.1|TCATTAGCTCTGCCCTTTTTAATTAAAT|16|2|2	0	+	3' UTR	13	33830752	33966425	135674	1	13	ENST00000616236.1	6241	5983	RFC3	replication factor C subunit 3	protein_coding
ENSG00000133111	chr13	36828886	36828926	41	*	G7935.1|ATATAAATGTATGTGTCTCAAGTTTAACTCTACAAAAATTTG|12|3|3	0	+	3' UTR	13	36825426	36829097	3672	1	4	ENST00000472888.1	3460	5994	RFXAP	regulatory factor X associated protein	protein_coding
ENSG00000283554	chr13	42320333	42320372	40	*	G7944.1|ATAAACTATATCTACACTGTCTCGTCAAGTTCTCTGACACG|35|2|2	0	+	3' UTR	13	42339188	42444144	104957	1	1	ENST00000637462.1	-18816	105370177	LINC02341	long intergenic non-protein coding RNA 2341	lncRNA
ENSG00000165837	chr13	45536338	45536376	39	*	G7951.1|ATTTACAGAGCGGAGTGTGTTCTTATAAAAATATTTAATG|176|4|5	0	+	3' UTR	13	45534522	45550268	15747	2	12	ENST00000504261.5	13892	220081	ERICH6B	glutamate rich 6B	protein_coding
ENSG00000136108	chr13	52475258	52475298	41	*	G7982.1|CATTCACGGCAGTGAGCTCCTTTACTAACATTCATGTTATGG|51|4|6	0	+	Promoter (1-2kb)	13	52473535	52475142	1608	1	15	ENST00000459902.1	1723	26586	CKAP2	cytoskeleton associated protein 2	protein_coding
ENSG00000136108	chr13	52475656	52475731	76	*	G7983.1|CTTTCTTACCAAATTCATGTTACCCAGACTTGTGTTCTCTTGCGTCCCTTGGACTGCCTGTTGATTGATGGAAAGTG|85|6|7	0	+	Promoter (2-3kb)	13	52473535	52475142	1608	1	15	ENST00000459902.1	2121	26586	CKAP2	cytoskeleton associated protein 2	protein_coding
ENSG00000150276	chr13	52821406	52821452	47	*	G7991.1|TATCCTAGAATCTTTGTGCTCTCGCTGCAGTTCCCTTTGGGTTCCATG|1979|16|124	0	+	Promoter (<=1kb)	13	52820497	52821018	522	1	8	ENST00000377951.2	909	121981	PPIAP26	peptidylprolyl isomerase A pseudogene 26	processed_pseudogene
ENSG00000150276	chr13	52820936	52820961	26	*	G7990.1|AATATTGTGGAGGCCATGGAGCGCTTT|82|2|6	0	+	Promoter (<=1kb)	13	52820497	52821018	522	1	8	ENST00000377951.2	439	121981	PPIAP26	peptidylprolyl isomerase A pseudogene 26	processed_pseudogene
ENSG00000238213	chr13	60276041	60276072	32	*	G7994.1|AATGGTGGGAATTCAAATTTTTCTAAACTCATG|16|3|3	0	+	Promoter (1-2kb)	13	60274776	60276006	1231	1	1	ENST00000448913.1	1265	440142	TARDBPP2	TARDBP pseudogene 2	processed_pseudogene
ENSG00000238213	chr13	60277526	60277575	50	*	G7995.1|TCAACTGCTGTGAATGCTGTATGGTGTGTGTTCTCTTCTGTTACTGATATG|246|14|21	0	+	Promoter (2-3kb)	13	60274776	60276006	1231	1	1	ENST00000448913.1	2750	440142	TARDBPP2	TARDBP pseudogene 2	processed_pseudogene
ENSG00000102554	chr13	73077372	73077411	40	*	G8005.1|AAATCGGTTGCTGTTTTGCTTCTTTTTCCCTCTTATTTTTG|35|6|6	0	+	Promoter (2-3kb)	13	73075015	73075778	764	1	14	ENST00000464404.2	2357	688	KLF5	Kruppel like factor 5	protein_coding
ENSG00000102805	chr13	77002471	77002507	37	*	G8013.1|GAGTGTTTTTGTTTCTGTTGGGTCTAATTAAAAAAATT|15|2|2	0	+	Promoter (2-3kb)	13	76999782	77000383	602	1	16	ENST00000635761.1	2689	1203	CLN5	CLN5 intracellular trafficking protein	protein_coding
ENSG00000227676	chr13	79554260	79554301	42	*	G8018.1|TTAATTAAAATTAAACTGTACTAATAACATATTCAAACTCATG|29|3|3	0	+	3' UTR	13	79566678	79571445	4768	1	4	ENST00000661483.1	-12377	103724388	LINC01068	long intergenic non-protein coding RNA 1068	lncRNA
ENSG00000214182	chr13	81690761	81690793	33	*	G8023.1|TCCTACTTCTGACTTTACTTGTGGTGTGACCATG|42|2|2	0	+	Promoter (<=1kb)	13	81690068	81690400	333	1	5	ENST00000393073.4	693	150928	PTMAP5	prothymosin alpha pseudogene 5	transcribed_processed_pseudogene
ENSG00000214182	chr13	81690981	81691027	47	*	G8024.1|TCTATGAAGTTGCTGTTTATTTTTTTTGGCCTGTTTGATGTATGTGTG|170|8|11	0	+	Promoter (<=1kb)	13	81690068	81690400	333	1	5	ENST00000393073.4	913	150928	PTMAP5	prothymosin alpha pseudogene 5	transcribed_processed_pseudogene
ENSG00000214182	chr13	81690446	81690483	38	*	G8020.1|ACCTATTCACCCTCCACTTCCCGTCTCAGAATCTAAACG|42|2|2	0	+	Promoter (<=1kb)	13	81690068	81690400	333	1	5	ENST00000393073.4	378	150928	PTMAP5	prothymosin alpha pseudogene 5	transcribed_processed_pseudogene
ENSG00000214182	chr13	81690713	81690743	31	*	G8022.1|CCATTTTTAATGATCTCGGATGACCAAACCAG|38|3|4	0	+	Promoter (<=1kb)	13	81690068	81690400	333	1	5	ENST00000393073.4	645	150928	PTMAP5	prothymosin alpha pseudogene 5	transcribed_processed_pseudogene
ENSG00000065150	chr13	98000540	98000575	36	*	G8039.1|CAATGCAGTTGCAGGCGAGAGTGCTCTAGATCGAATG|13|2|2	0	+	Promoter (1-2kb)	13	98001646	98022503	20858	1	21	ENST00000491555.5	-1071	3843	IPO5	importin 5	protein_coding
ENSG00000065150	chr13	98022439	98022475	37	*	G8043.1|GCAGTAGTCTCTCATTCACTCCTCAATAAACAACATTG|18|2|2	0	+	Promoter (2-3kb)	13	98019579	98021411	1833	1	21	ENST00000493122.1	2860	3843	IPO5	importin 5	protein_coding
ENSG00000065150	chr13	98024044	98024095	52	*	G8044.1|CTATTTCTGGAGGGGAAAAATGTGTGTGGCTCTTACGTTTTCTGGGAATTTTG|68|7|9	0	+	3' UTR	13	98019579	98021411	1833	1	21	ENST00000493122.1	4465	3843	IPO5	importin 5	protein_coding
ENSG00000201793	chr13	99205762	99205794	33	*	G8047.1|TGATTCGGCTGATCTGGCTGGCTAGGCGGGTGTC|895|7|27	0	+	Promoter (<=1kb)	13	99205708	99206006	299	1	1	ENST00000364923.1	54	100873853	RN7SKP9	RN7SK pseudogene 9	misc_RNA
ENSG00000201793	chr13	99205880	99205923	44	*	G8048.1|ACCGGTCTTTGGTCAAGGGTATACGAGTAGCTGCGCTCCCCTGCT|47|2|2	0	+	Promoter (<=1kb)	13	99205708	99206006	299	1	1	ENST00000364923.1	172	100873853	RN7SKP9	RN7SK pseudogene 9	misc_RNA
ENSG00000125304	chr13	99536360	99536396	37	*	G8283.1|GGCTGGTCCGAGTGCAGTGGTGTTTACAACTAATTGAT|5040|10|229	0	-	Intron (ENST00000642475.1/ENSG00000125304.10, intron 6 of 18)	13	99540511	99541736	1226	1	10	ENST00000466555.1	-4115	9375	TM9SF2	transmembrane 9 superfamily member 2	protein_coding
ENSG00000125304	chr13	99501766	99501796	31	*	G8053.1|CGACGAGTGCAAGGTGGGTGAGGCCTGACGAG|38|2|2	0	+	Promoter (<=1kb)	13	99501472	99564048	62577	1	10	ENST00000376387.5	294	9375	TM9SF2	transmembrane 9 superfamily member 2	protein_coding
ENSG00000043355	chr13	99986161	99986185	25	*	G8062.1|ATGGGCTTTCTCTTTTCTCTTTTTAG|44|2|2	0	+	Promoter (<=1kb)	13	99985494	99985904	411	1	12	ENST00000481565.1	667	7546	ZIC2	Zic family member 2	protein_coding
ENSG00000221650	chr13	107609434	107609469	36	*	G8068.1|AACCTCTGGGATCTCAGTGAAGCTGGCCTGGCCTCTG|82|2|2	0	+	Intron (ENST00000375915.4/ENSG00000204442.4, intron 1 of 2)	13	107531171	107531248	78	2	1	ENST00000408723.1	-78186	100302286	MIR1267	microRNA 1267	miRNA
ENSG00000134905	chr13	110639584	110639626	43	*	G8073.1|TTTTCCTGGAGCGGCCTGACGTTGACGTGTTCTCTGGTCCCATG|62|4|6	0	+	3' UTR	13	110641584	110644681	3098	2	17	ENST00000542774.5	5055	79587	CARS2	cysteinyl-tRNA synthetase 2, mitochondrial	protein_coding
ENSG00000277942	chr13	113264224	113264260	37	*	G8081.1|TCCGCCCTGCTGCGTCTGTTCGTCAGCTGAGTTCCTTG|11|2|2	0	+	Promoter (1-2kb)	13	113262920	113262999	80	1	1	ENST00000614354.1	1304	102465874	MIR8075	microRNA 8075	miRNA
ENSG00000150403	chr13	113548355	113548394	40	*	G8090.1|TACATCAAGTGGATCGTCTCTGCGGGGCTTGCCCAGGTCAG|17|2|2	0	+	Promoter (<=1kb)	13	113548333	113552214	3882	1	18	ENST00000619336.1	22	55002	TMCO3	transmembrane and coiled-coil domains 3	protein_coding
ENSG00000198176	chr13	113640422	113640480	59	*	G8093.1|TTTCCCGTAGGATTAGGACGTGCTGTGGATGTGTGTTTTGATACCAGTGTGCTGATGCAG|58|3|3	0	+	3' UTR	13	113637151	113640684	3534	1	13	ENST00000494812.1	3271	7027	TFDP1	transcription factor Dp-1	protein_coding
ENSG00000198176	chr13	113623225	113623266	42	*	G8091.1|CTCGGGAAGCAGCTCTTGCCAAAAACCTTTGGACAGTCCAATG|12|2|2	0	+	Exon (ENST00000475254.5/ENSG00000198176.13, exon 5 of 7)	13	113637151	113640684	3534	1	13	ENST00000494812.1	-13885	7027	TFDP1	transcription factor Dp-1	protein_coding
ENSG00000198176	chr13	113640858	113640896	39	*	G8094.1|ATTCCATCAAGTTTGTACACTCTTTTCTCTCCCTGTTTTG|13|4|4	0	+	3' UTR	13	113637151	113640684	3534	1	13	ENST00000494812.1	3707	7027	TFDP1	transcription factor Dp-1	protein_coding
[truncated: 4,002 more rows]

## Sheet: PAR-CLIP-DAZ1-2_peaks
geneId	seqnames	start	end	width	strand	V4	V5	V6	annotation	geneChr	geneStart	geneEnd	geneLength	geneStrand	n	transcriptId	distanceToTSS	ENTREZID	PAR-CLIP-2	GENENAME	biotypes
[truncated: 6,303 more rows]
