# Supplementary material for: Primate‐Specific DAZ Regulates Translation of Cell Proliferation‐Related mRNAs and is Essential for Maintenance of Spermatogonia
Source: Adv Sci (Weinh). 2024 May 23;11(29):2400692. doi: 10.1002/advs.202400692 (PMC11304246; doi:10.1002/advs.202400692)
Supplement: Supplementary file 8 — Supplemental Table 7 [file ADVS-11-2400692-s004.xlsx]

## Sheet: Supplementary Table 7 Ribo-seq 
Table 7. Ribo-seq (protein coding gene)
geneID	logFC	AveExpr	t	P.Value	adj.P.Val	B	Ribo-seq	biotypes	SH4_30_1.TPM	SH4_30_2.TPM	SHNC_30_1.TPM	SHNC_30_2.TPM
ENSG00000138606	-106.571	103.613	-5.26351	0.0209004	0.555953	-4.20122	SHF	protein_coding	46.0762	47.5938	142.699	181.727
ENSG00000184357	-28.7165	31.6756	-6.8716	0.0111164	0.424416	-3.3351	H1-5	protein_coding	20.0339	15.2306	55.6723	44.9053
ENSG00000136930	-27.6473	13.8236	-15.2556	0.00158104	0.167484	-0.665461	PSMB7	protein_coding	0	0	25.864	31.4078
ENSG00000131016	-17.7767	21.8003	-8.09442	0.00748949	0.348987	-2.79199	AKAP12	protein_coding	15.0208	11.5984	34.8995	30.0695
ENSG00000108953	-12.9879	22.028	-6.77276	0.0115091	0.429855	-3.38282	YWHAE	protein_coding	17.73	14.1154	31.35	28.1523
ENSG00000026508	-11.3544	23.6127	-17.4421	0.00113462	0.147129	-0.219308	CD44	protein_coding	19.1098	17.1062	30.4801	31.1041
ENSG00000100316	-10.9512	30.855	-6.54782	0.0124772	0.445772	-3.49382	RPL3	protein_coding	25.1581	24.1741	37.2401	41.8257
ENSG00000101367	-10.8422	13.6857	-5.02782	0.0232515	0.576829	-4.34692	MAPRE1	protein_coding	10.8619	6.56756	19.8674	18.078
ENSG00000169429	-10.7117	8.8791	-13.3788	0.00218704	0.194195	-1.10537	CXCL8	protein_coding	3.73008	3.63298	12.7954	15.1062
ENSG00000135521	-9.2582	4.6291	-8.73229	0.00622933	0.316468	-2.53864	LTV1	protein_coding	0	0	9.93053	7.77119
ENSG00000134809	-8.59246	4.29623	-21.3677	0.000685531	0.112658	0.448453	TIMM10	protein_coding	0	0	7.66424	8.95053
ENSG00000172809	-7.15815	21.153	-12.6787	0.00249716	0.20531	-1.28595	RPL38	protein_coding	18.5739	16.9242	24.1979	26.2256
ENSG00000166825	-6.42604	9.24211	-13.8013	0.00202544	0.18623	-1.00103	ANPEP	protein_coding	6.88514	5.7857	12.2796	11.9205
ENSG00000054148	-6.36768	3.18384	-7.55977	0.00883566	0.378402	-3.01934	PHPT1	protein_coding	0	0	5.13076	7.03888
ENSG00000115310	-6.30646	13.3385	-5.669	0.0175625	0.524684	-3.96299	RTN4	protein_coding	9.85827	11.0796	14.9282	17.588
ENSG00000101057	-6.0971	3.04855	-55.9766	6.23e-05	0.0717481	3.25887	MYBL2	protein_coding	0	0	5.57039	6.04174
ENSG00000166477	-5.80143	10.5884	-4.60533	0.028465	0.630218	-4.62279	LEO1	protein_coding	9.69293	6.55057	13.4346	12.6024
ENSG00000129625	-5.55588	2.77794	-11.871	0.00293675	0.218938	-1.50728	REEP5	protein_coding	0	0	4.78542	5.90706
ENSG00000181163	-5.52604	15.0994	-4.36717	0.0321272	0.665682	-4.78734	NPM1	protein_coding	11.6739	13.9023	16.6098	19.0379
ENSG00000259040	-5.3606	3.64051	-70.8571	3.46e-05	0.0613713	3.77881	BLOC1S5-TXNDC5	protein_coding	0.941007	1.07097	5.82815	6.19768
ENSG00000105819	-5.11398	2.98727	-42.4792	0.000123919	0.0717906	2.54597	PMPCB	protein_coding	0.408363	0.461073	5.12369	5.47046
ENSG00000123144	-5.10749	13.2282	-5.83205	0.0164265	0.509336	-3.87131	TRIR	protein_coding	11.7744	10.0966	14.1188	16.9614
ENSG00000135862	-5.04045	11.6648	-12.3103	0.00268541	0.208221	-1.38509	LAMC1	protein_coding	9.75229	9.15532	13.204	14.529
ENSG00000167397	-5.03979	2.51989	-4.07642	0.0375256	0.712586	-4.9979	VKORC1	protein_coding	0	0	3.44469	6.2552
ENSG00000139211	-5.03101	6.98066	-5.57222	0.0182886	0.533826	-4.01849	AMIGO2	protein_coding	4.78871	4.56727	7.98577	10.4732
ENSG00000280987	-5.02183	3.02366	-11.8728	0.00293566	0.218938	-1.50677	MATR3	protein_coding	0.641311	0.41421	4.81827	5.85029
ENSG00000142676	-4.8752	21.4329	-42.0236	0.000127295	0.0717906	2.51615	RPL11	protein_coding	19.6023	18.3284	23.6508	25
ENSG00000135250	-4.84831	6.20413	-6.23673	0.0140118	0.470142	-3.65314	SRPK2	protein_coding	4.77777	3.2158	8.64314	7.76103
ENSG00000090273	-4.83619	15.514	-5.16461	0.0218453	0.561914	-4.26168	NUDC	protein_coding	14.2562	12.743	18.177	17.2933
ENSG00000112306	-4.72921	10.1234	-5.43356	0.0194026	0.542316	-4.09946	RPS12	protein_coding	7.67473	8.46382	11.2633	12.9149
ENSG00000172432	-4.5944	7.22911	-13.798	0.00202661	0.18623	-1.00181	GTPBP2	protein_coding	4.92925	5.39272	9.05758	9.39069
ENSG00000106244	-4.59361	18.3903	-30.2535	0.000288644	0.0847043	1.55222	PDAP1	protein_coding	16.7308	16.1079	19.8034	21.7318
ENSG00000087074	-4.56921	8.90131	-8.50791	0.00663646	0.325579	-2.62569	PPP1R15A	protein_coding	6.50328	7.31346	10.5457	11.3236
ENSG00000132780	-4.56175	7.87601	-4.74576	0.026569	0.609556	-4.5289	NASP	protein_coding	6.38979	5.32117	10.707	9.06777
ENSG00000086598	-4.54263	5.39649	-8.8487	0.00603173	0.311977	-2.49432	TMED2	protein_coding	3.40715	3.16528	6.62072	7.9113
ENSG00000006625	-4.50572	2.25286	-10.8459	0.00366675	0.241336	-1.81107	GGCT	protein_coding	0	0	3.78042	4.79957
ENSG00000072110	-4.45745	21.8979	-8.11867	0.00743538	0.346891	-2.78202	ACTN1	protein_coding	19.6826	19.7476	23.6738	25.5681
ENSG00000104979	-4.32819	17.0133	-8.17282	0.0073165	0.343565	-2.75985	C19orf53	protein_coding	15.8933	14.6046	17.95	20.6537
ENSG00000113083	-4.16758	19.3094	-21.4785	0.000676779	0.112658	0.46529	LOX	protein_coding	17.6378	17.2371	20.4353	22.3964
ENSG00000122861	-4.15761	10.5027	-3.72906	0.0457233	0.787401	-5.26457	PLAU	protein_coding	8.15256	9.17901	11.194	13.2431
ENSG00000123136	-4.14955	6.83458	-5.25924	0.02094	0.556367	-4.20381	DDX39A	protein_coding	5.57365	4.42094	9.12375	7.83252
ENSG00000138085	-4.11018	2.05509	-10.6611	0.00382471	0.245945	-1.86887	ATRAID	protein_coding	0	0	4.23301	3.56883
ENSG00000100906	-4.03986	13.5409	-4.35446	0.0323403	0.667018	-4.79632	NFKBIA	protein_coding	12.217	11.5638	15.8011	14.4222
ENSG00000072682	-4.00025	8.85865	-11.0786	0.00348052	0.236108	-1.73967	P4HA2	protein_coding	7.11403	7.25922	10.055	11.0419
ENSG00000142552	-3.99357	10.1605	-12.8566	0.00241281	0.204119	-1.23911	RCN3	protein_coding	9.16127	7.93606	11.8193	11.809
ENSG00000177606	-3.9789	9.49287	-13.523	0.00212993	0.190753	-1.06938	JUN	protein_coding	8.40405	7.34328	11.1173	11.247
ENSG00000179262	-3.89714	6.53761	-15.808	0.0014478	0.159989	-0.546667	RAD23A	protein_coding	4.63271	4.9462	8.01076	8.23653
ENSG00000049323	-3.84134	5.7906	-10.5802	0.00389691	0.249192	-1.8945	LTBP1	protein_coding	4.24486	3.84478	6.88124	7.7968
ENSG00000128595	-3.7996	11.7536	-4.75776	0.0264151	0.608929	-4.52098	CALU	protein_coding	9.7027	10.5443	12.9207	13.4807
ENSG00000100353	-3.7874	12.066	-7.77774	0.00824923	0.365339	-2.92488	EIF3D	protein_coding	10.5557	10.3565	13.6952	13.3483
ENSG00000089248	-3.7641	11.4483	-5.35846	0.0200453	0.547228	-4.14407	ERP29	protein_coding	9.80642	9.83857	12.1917	13.6879
ENSG00000125730	-3.75494	5.66544	-9.86992	0.00462009	0.27168	-2.12803	C3	protein_coding	3.64105	4.27349	6.93618	7.48575
ENSG00000254692	-3.73847	2.58213	-5.8436	0.0163499	0.508789	-3.8649	AL136295.1	protein_coding	0	1.4475	4.11613	4.39493
ENSG00000117632	-3.69246	7.31651	-4.7838	0.0260852	0.605228	-4.50385	STMN1	protein_coding	5.80506	5.628	7.83026	10.0013
ENSG00000146007	-3.58593	1.79296	-20.2203	0.000786264	0.121464	0.268153	ZMAT2	protein_coding	0	0	3.55615	3.27243
ENSG00000091136	-3.39138	9.49797	-8.7251	0.00624183	0.316685	-2.5414	LAMB1	protein_coding	8.15973	8.04572	11.0356	10.7373
ENSG00000119335	-3.37752	7.1679	-4.10288	0.0369854	0.705647	-4.97828	SET	protein_coding	4.94193	6.50055	8.18603	8.98005
ENSG00000151465	-3.37171	1.68586	-11.1915	0.00339487	0.235186	-1.70556	CDC123	protein_coding	0	0	3.48245	2.93239
ENSG00000145247	-3.36094	1.68047	-17.4198	0.00113824	0.147283	-0.223565	OCIAD2	protein_coding	0	0	2.95064	3.48273
ENSG00000102158	-3.30332	1.65166	-7.17488	0.0100212	0.402958	-3.1925	MAGT1	protein_coding	0	0	2.6182	3.71902
ENSG00000231500	-3.26584	8.84026	-7.05528	0.0104344	0.41063	-3.24806	RPS18	protein_coding	8.33007	6.82753	10.1697	10.327
ENSG00000105176	-3.25655	4.48559	-4.03395	0.0384152	0.720443	-5.0296	URI1	protein_coding	2.43922	3.50833	5.12528	6.62003
ENSG00000112118	-3.16178	6.79576	-4.03183	0.0384603	0.720841	-5.03118	MCM3	protein_coding	5.43942	5.43236	8.67347	7.29755
ENSG00000128564	-3.15108	2.7969	-6.92583	0.0109088	0.420055	-3.30918	VGF	protein_coding	0.894159	1.64897	3.7812	4.5885
ENSG00000135486	-3.13461	5.80216	-11.1545	0.00342263	0.235336	-1.71671	HNRNPA1	protein_coding	4.4834	4.37465	6.57183	7.47903
ENSG00000134970	-3.12625	3.56876	-9.33048	0.00530036	0.291566	-2.31668	TMED7	protein_coding	1.8921	2.26998	4.5451	5.22286
ENSG00000005884	-3.11185	5.86271	-23.0757	0.000566269	0.109999	0.697735	ITGA3	protein_coding	4.76683	4.27748	7.02849	7.05469
ENSG00000177954	-3.09617	7.41547	-5.2715	0.0208265	0.555345	-4.19637	RPS27	protein_coding	6.56928	5.76894	9.02256	8.08422
ENSG00000135318	-3.08728	3.92637	-8.92501	0.00590688	0.309431	-2.46557	NT5E	protein_coding	2.15408	2.82214	5.2458	5.20137
ENSG00000066056	-3.06049	4.23739	-8.28203	0.00708465	0.337609	-2.71556	TIE1	protein_coding	2.95891	2.71677	5.71785	5.16988
ENSG00000129562	-2.9731	13.4963	-4.66305	0.027664	0.619975	-4.58392	DAD1	protein_coding	12.6722	11.9483	13.5597	15.7587
ENSG00000270629	-2.97215	1.55753	-3.9418	0.0404461	0.744875	-5.09922	NBPF14	protein_coding	0	0.1115	3.64144	2.17968
ENSG00000130811	-2.9718	11.9432	-3.90453	0.0413088	0.751425	-5.12772	EIF3G	protein_coding	11.9895	9.47592	12.919	13.113
ENSG00000253729	-2.96523	13.4699	-4.7768	0.0261733	0.606162	-4.50845	PRKDC	protein_coding	12.4397	12.2874	13.617	15.5732
ENSG00000101361	-2.94563	9.30679	-8.33567	0.00697448	0.33384	-2.69401	NOP56	protein_coding	8.11362	8.18719	10.084	10.9361
ENSG00000165678	-2.88849	1.44425	-36.662	0.000178867	0.0717906	2.12793	GHITM	protein_coding	0	0	2.62619	2.85917
ENSG00000167601	-2.83572	5.63224	-6.45763	0.0128972	0.454858	-3.5393	AXL	protein_coding	4.76316	4.10218	7.01561	6.46263
ENSG00000106089	-2.83492	3.38796	-3.66258	0.0475624	0.800287	-5.3176	STX1A	protein_coding	2.71289	1.42943	5.15367	4.00621
ENSG00000095319	-2.82761	1.47503	-14.1592	0.00190128	0.181279	-0.915156	NUP188	protein_coding	0.140332	0	2.49111	3.00488
ENSG00000117143	-2.82396	2.16076	-3.92699	0.0407859	0.747766	-5.11052	UAP1	protein_coding	0	1.51964	3.08553	3.76215
ENSG00000104957	-2.74763	5.45853	-4.42665	0.0311549	0.654655	-4.7456	CCDC130	protein_coding	4.56912	4.00204	7.0261	6.00253
ENSG00000125877	-2.73257	1.36629	-68.4297	3.77e-05	0.0613713	3.70767	ITPA	protein_coding	0	0	2.5043	2.6798
ENSG00000091409	-2.69049	1.34524	-25.4044	0.000445843	0.10402	1.00571	ITGA6	protein_coding	0	0	2.38569	2.7076
ENSG00000153113	-2.67001	3.30045	-20.0485	0.000803108	0.122653	0.240177	CAST	protein_coding	2.25265	1.86708	4.39659	4.46656
ENSG00000116584	-2.62306	4.65117	-20.6582	0.000745525	0.118807	0.33826	ARHGEF2	protein_coding	3.47434	3.50872	5.63514	5.68292
ENSG00000118508	-2.57493	1.28746	-7.3864	0.00934417	0.390514	-3.0963	RAB32	protein_coding	0	0	2.02043	2.84656
ENSG00000109881	-2.55421	4.17674	-7.37044	0.00939301	0.391744	-3.10347	CCDC34	protein_coding	3.46098	2.62142	5.31247	5.071
ENSG00000150093	-2.54467	10.3265	-3.84752	0.0426774	0.759899	-5.17169	ITGB1	protein_coding	9.42629	9.29121	10.5602	12.0151
ENSG00000142541	-2.51062	7.09926	-4.20218	0.0350499	0.690924	-4.90547	RPL13A	protein_coding	6.8397	5.42749	8.30982	7.697
ENSG00000099901	-2.48018	3.11813	-5.28653	0.0206885	0.553373	-4.18728	RANBP1	protein_coding	2.56704	1.38018	4.12404	4.17765
ENSG00000115241	-2.47735	7.10936	-3.66321	0.0475445	0.800209	-5.3171	PPM1G	protein_coding	6.68737	5.63774	8.54313	7.47392
ENSG00000105825	-2.46791	2.91934	-11.243	0.00335682	0.234407	-1.69013	TFPI2	protein_coding	2.01538	1.52479	3.73179	4.19718
ENSG00000150459	-2.46742	1.23371	-72.6965	3.25e-05	0.0613713	3.82979	SAP18	protein_coding	0	0	2.25822	2.45309
ENSG00000198363	-2.42511	2.85158	-16.6491	0.00127334	0.153397	-0.373919	ASPH	protein_coding	1.58378	1.83968	3.78194	3.94675
ENSG00000182196	-2.40346	2.78531	-4.85211	0.0252463	0.597793	-4.45927	ARL6IP4	protein_coding	1.40802	1.88845	4.16379	3.40245
ENSG00000099995	-2.39263	5.90392	-4.05969	0.0378726	0.71648	-5.01036	SF3A1	protein_coding	5.75852	4.15575	6.72016	6.75008
ENSG00000122641	-2.38314	3.33768	-16.4056	0.00132067	0.153973	-0.422961	INHBA	protein_coding	2.32024	2.16677	4.3935	4.23421
ENSG00000108592	-2.36546	6.6449	-4.08607	0.0373274	0.709935	-4.99073	FTSJ3	protein_coding	6.42354	5.00917	7.68942	7.25667
ENSG00000205339	-2.26089	5.40413	-9.95895	0.00451968	0.268332	-2.09787	IPO7	protein_coding	4.7382	4.23246	5.84005	6.55974
ENSG00000129484	-2.22184	4.15724	-16.7057	0.00126267	0.153397	-0.362629	PARP2	protein_coding	3.11045	3.27781	4.98405	5.06114
ENSG00000006007	-2.19851	2.02006	-9.41546	0.00518432	0.287305	-2.28627	GDE1	protein_coding	0.706192	1.19897	2.88423	3.04166
ENSG00000102119	-2.19739	2.89679	-9.98926	0.00448619	0.267595	-2.08767	EMD	protein_coding	1.68766	2.05927	3.81395	3.80391
ENSG00000091732	-2.19396	1.09698	-81.1256	2.47e-05	0.0535917	4.03523	ZC3HC1	protein_coding	0	0	2.05726	2.14029
ENSG00000101199	-2.18527	1.49528	-23.4109	0.000546325	0.109913	0.744209	ARFGAP1	protein_coding	0.328959	0.485321	2.43976	2.50179
ENSG00000121152	-2.18454	1.09227	-46.9369	9.66e-05	0.0717906	2.81535	NCAPH	protein_coding	0	0	2.06723	2.10876
ENSG00000074201	-2.17851	4.09235	-5.62151	0.0179138	0.528586	-3.99012	CLNS1A	protein_coding	3.4804	2.82127	5.22526	4.68778
ENSG00000010278	-2.14392	5.53716	-7.72952	0.00837421	0.368419	-2.94557	CD9	protein_coding	4.87568	4.49127	5.83386	6.67139
ENSG00000112697	-2.12795	4.60242	-8.36323	0.00691882	0.332349	-2.68299	TMEM30A	protein_coding	3.50132	3.89612	5.2726	5.55016
ENSG00000148154	-2.09968	7.96622	-4.42776	0.0311372	0.654655	-4.74482	UGCG	protein_coding	7.17314	7.28586	8.02148	9.42291
ENSG00000180573	-2.08468	10.5473	-3.72402	0.0458595	0.788057	-5.26857	H2AC6	protein_coding	10.8033	8.86266	10.8095	11.7127
ENSG00000139921	-2.07207	3.55408	-5.52521	0.0186562	0.535439	-4.04575	TMX1	protein_coding	2.86188	2.3888	4.70079	4.05885
ENSG00000143753	-2.07158	2.55389	-4.59059	0.0286746	0.631832	-4.63277	DEGS1	protein_coding	1.12254	2.01099	3.17681	3.68836
ENSG00000135047	-2.06151	4.03445	-5.82041	0.0165042	0.509786	-3.87778	CTSL	protein_coding	2.983	3.30067	4.43122	5.21269
ENSG00000162889	-2.04389	2.6136	-5.81277	0.0165555	0.5099	-3.88204	MAPKAPK2	protein_coding	1.77108	1.55531	3.76875	3.13304
ENSG00000183648	-2.03519	1.0176	-6.80561	0.0113765	0.428435	-3.36689	NDUFB1	protein_coding	0	0	1.55856	2.33743
ENSG00000113719	-1.98987	1.42158	-8.86721	0.0060011	0.311671	-2.48733	ERGIC1	protein_coding	0.701908	0.169068	2.33543	2.29517
ENSG00000100664	-1.97068	3.13501	-5.53909	0.0185466	0.535344	-4.03768	EIF5	protein_coding	2.39685	2.10484	4.19723	3.61324
ENSG00000105373	-1.95025	4.298	-12.7552	0.00246039	0.20531	-1.26573	NOP53	protein_coding	3.70628	3.27389	5.05296	4.97014
ENSG00000146648	-1.90886	4.22715	-11.0853	0.00347534	0.236108	-1.73764	EGFR	protein_coding	3.29311	3.53097	4.8467	5.05009
ENSG00000131013	-1.89116	0.945579	-12.933	0.00237782	0.202945	-1.21921	PPIL4	protein_coding	0	0	1.88869	1.70122
ENSG00000182752	-1.88438	2.37698	-16.8015	0.0012449	0.153397	-0.343603	PAPPA	protein_coding	1.44499	1.54464	3.03666	3.30057
ENSG00000146842	-1.86858	3.98016	-7.29006	0.00964442	0.397245	-3.1398	TMEM209	protein_coding	3.36703	3.0264	4.87499	4.53348
ENSG00000185043	-1.86783	0.933916	-18.9499	0.000923705	0.132867	0.0548879	CIB1	protein_coding	0	0	1.61572	1.94658
ENSG00000105700	-1.86044	2.79968	-11.1964	0.00339122	0.235186	-1.70409	KXD1	protein_coding	1.8328	2.0631	3.57715	3.53697
ENSG00000162909	-1.85565	5.26806	-4.67189	0.027544	0.619377	-4.578	CAPN2	protein_coding	4.69455	4.39422	5.4077	6.48401
ENSG00000139269	-1.84264	3.90162	-3.6091	0.0491148	0.811748	-5.36075	INHBE	protein_coding	2.64262	3.5665	4.25285	4.89517
ENSG00000163814	-1.82168	3.4765	-9.29357	0.00535188	0.292245	-2.32997	CDCP1	protein_coding	2.75418	2.62019	4.2929	4.03895
ENSG00000125691	-1.80998	6.70088	-9.11355	0.00561346	0.301627	-2.39554	RPL23	protein_coding	6.40398	5.7343	7.2248	7.27037
ENSG00000073111	-1.80576	6.1085	-4.51236	0.0298232	0.645002	-4.68621	MCM2	protein_coding	5.38034	5.45983	6.1148	7.18512
ENSG00000184640	-1.80276	9.63237	-4.58376	0.0287726	0.632721	-4.63741	SEPTIN9	protein_coding	9.14757	8.88369	9.66867	10.803
ENSG00000168906	-1.77973	4.57077	-8.06483	0.00755627	0.35027	-2.8042	MAT2A	protein_coding	3.68426	4.01048	5.13622	5.29119
ENSG00000100219	-1.77814	1.96602	-10.7388	0.00375722	0.244541	-1.84446	XBP1	protein_coding	1.25964	0.995561	2.52678	2.90649
ENSG00000173207	-1.77573	2.43339	-4.68202	0.0274075	0.618374	-4.57123	CKS1B	protein_coding	1.36938	1.85536	2.79995	3.53887
ENSG00000099800	-1.77373	0.886863	-7.22509	0.0098545	0.400509	-3.16943	TIMM13	protein_coding	0	0	1.38231	2.02429
ENSG00000110092	-1.74027	5.02026	-24.2108	0.000502538	0.109265	0.852107	CCND1	protein_coding	4.54801	4.1688	5.53251	5.7028
ENSG00000131459	-1.73906	5.15585	-5.29505	0.0206109	0.552577	-4.18214	GFPT2	protein_coding	4.21015	4.71396	5.69818	5.74542
ENSG00000134352	-1.73333	1.74998	-16.6049	0.00128175	0.153397	-0.382765	IL6ST	protein_coding	0.922305	0.918672	2.32616	2.64936
ENSG00000137309	-1.73221	6.66181	-11.166	0.00341401	0.235336	-1.71326	HMGA1	protein_coding	6.28622	5.8451	7.18273	7.09881
ENSG00000115446	-1.73121	2.84402	-5.8308	0.0164348	0.509336	-3.87201	UNC50	protein_coding	1.83782	2.26871	3.65528	3.41185
ENSG00000170633	-1.71364	2.83494	-4.91853	0.0244656	0.589988	-4.41641	RNF34	protein_coding	1.89064	2.22676	3.76239	3.24361
ENSG00000186197	-1.69948	0.849739	-6.23056	0.0140448	0.470229	-3.65637	EDARADD	protein_coding	0	0	1.28586	1.97284
ENSG00000144713	-1.69427	3.66567	-5.27295	0.0208132	0.555235	-4.1955	RPL32	protein_coding	3.37684	2.5254	4.11034	4.5041
ENSG00000125817	-1.6765	2.34855	-21.7874	0.00065319	0.112658	0.511722	CENPB	protein_coding	1.61801	1.53872	3.08091	3.00128
ENSG00000162704	-1.66717	4.42075	-6.23384	0.0140273	0.470158	-3.65465	ARPC5	protein_coding	4.08106	3.42397	4.81995	5.23854
ENSG00000130826	-1.65052	3.16462	-20.563	0.000754125	0.119052	0.323161	DKC1	protein_coding	2.59052	2.28276	3.76296	3.85849
ENSG00000099622	-1.6495	4.27305	-5.32854	0.0203094	0.54985	-4.16198	CIRBP	protein_coding	4.00856	3.23631	4.9634	4.74998
ENSG00000011260	-1.63937	2.07643	-4.3153	0.0330091	0.672135	-4.8241	UTP18	protein_coding	1.33747	1.2813	3.12457	2.42397
ENSG00000087269	-1.62378	3.48301	-11.0485	0.00350386	0.236547	-1.74882	NOP14	protein_coding	2.79031	2.80525	4.15229	4.00214
ENSG00000086712	-1.61515	1.98269	-4.8898	0.0247992	0.592466	-4.43489	TXLNG	protein_coding	1.64721	0.826591	2.70463	2.62555
ENSG00000215021	-1.60928	10.764	-4.68937	0.027309	0.616841	-4.56633	PHB2	protein_coding	10.6291	9.85201	10.726	11.8009
ENSG00000147140	-1.60591	3.98106	-7.39457	0.00931931	0.390137	-3.09264	NONO	protein_coding	3.63469	3.06911	4.3352	4.74814
ENSG00000149100	-1.59795	1.69932	-18.376	0.000996949	0.138098	-0.0466078	EIF3M	protein_coding	0.903903	0.97635	2.24934	2.51948
ENSG00000115902	-1.57854	2.53098	-10.1176	0.00434819	0.263531	-2.04479	SLC1A4	protein_coding	1.89131	1.7647	3.2812	3.04025
ENSG00000196497	-1.5718	1.45393	-13.8481	0.00200857	0.185924	-0.989667	IPO4	protein_coding	0.847839	0.529455	2.04292	2.24902
ENSG00000183258	-1.55778	6.00489	-5.63765	0.0177933	0.527933	-3.98088	DDX41	protein_coding	5.91714	5.01286	6.36564	6.53924
ENSG00000140391	-1.55571	2.22788	-23.0241	0.000569433	0.109999	0.690505	TSPAN3	protein_coding	1.4912	1.53357	2.77018	2.94498
ENSG00000112096	-1.53707	2.07464	-31.2941	0.000265332	0.0819781	1.6557	SOD2	protein_coding	1.35247	1.37433	2.63443	2.75808
ENSG00000071537	-1.51815	4.22089	-4.8076	0.0257886	0.601341	-4.48826	SEL1L	protein_coding	3.84535	3.39964	4.33817	5.11495
ENSG00000135677	-1.50991	3.45078	-3.8817	0.0418496	0.753837	-5.14527	GNS	protein_coding	2.71601	2.9331	3.56317	4.49145
ENSG00000011485	-1.49996	3.88839	-12.6662	0.00250322	0.20531	-1.28926	PPP5C	protein_coding	3.4398	3.16212	4.22179	4.62933
ENSG00000062822	-1.49529	1.27482	-42.1651	0.000126232	0.0717906	2.52547	POLD1	protein_coding	0.523589	0.55176	1.86348	2.00122
ENSG00000168488	-1.49362	3.54302	-12.2658	0.00270945	0.209281	-1.39726	ATXN2L	protein_coding	3.14174	2.7327	3.95813	4.21605
ENSG00000141753	-1.48992	3.83862	-10.293	0.00416888	0.258942	-1.98701	IGFBP4	protein_coding	3.20685	3.27038	4.40818	4.31556
ENSG00000123130	-1.47622	0.738111	-84.4367	2.23e-05	0.0535917	4.10493	ACOT9	protein_coding	0	0	1.34032	1.48217
ENSG00000110911	-1.45656	2.44885	-15.1724	0.00160259	0.168194	-0.683755	SLC11A2	protein_coding	1.7389	1.86155	3.01679	3.03664
ENSG00000177058	-1.44948	1.83424	-4.74862	0.0265322	0.609556	-4.52701	SLC38A9	protein_coding	1.10507	1.19878	2.70659	2.20786
ENSG00000188529	-1.44884	1.48426	-4.86711	0.025067	0.595364	-4.44955	SRSF10	protein_coding	0.804428	0.769217	1.7251	2.49684
ENSG00000091640	-1.44598	3.02385	-3.69586	0.0466297	0.796321	-5.29097	SPAG7	protein_coding	2.87176	1.94546	3.69214	3.43305
ENSG00000119392	-1.44389	0.721947	-8.91843	0.00591751	0.309721	-2.46804	GLE1	protein_coding	0	0	1.16631	1.60235
ENSG00000171453	-1.4421	1.83007	-11.0888	0.00347269	0.236108	-1.73659	POLR1C	protein_coding	1.11997	1.18023	2.2466	2.61866
ENSG00000182979	-1.42888	4.04017	-4.83384	0.025467	0.597985	-4.47114	MTA1	protein_coding	3.55419	3.41249	4.13642	4.89868
ENSG00000132635	-1.42699	0.713497	-7.55143	0.00885923	0.378619	-3.02301	PCED1A	protein_coding	0	0	1.12479	1.61698
ENSG00000244687	-1.41971	0.709853	-30.8125	0.000275781	0.0830869	1.60835	UBE2V1	protein_coding	0	0	1.2581	1.46107
ENSG00000135930	-1.3972	0.698602	-5.84939	0.0163117	0.508421	-3.8617	EIF4E2	protein_coding	0	0	1.52078	1.12189
ENSG00000211460	-1.3788	0.689398	-60.3549	5.16e-05	0.0633994	3.43467	TSN	protein_coding	0	0	1.29313	1.34109
ENSG00000164933	-1.37588	0.687942	-23.8434	0.000522015	0.109265	0.803065	SLC25A32	protein_coding	0	0	1.20627	1.4273
ENSG00000132475	-1.37458	5.28521	-5.05474	0.0229651	0.573313	-4.32999	H3-3B	protein_coding	4.82881	4.78675	5.35125	6.07332
ENSG00000179111	-1.37438	1.10776	-3.59396	0.0495665	0.815311	-5.37304	HES7	protein_coding	0	0.851379	1.57683	1.83931
ENSG00000100201	-1.37376	4.53143	-13.6736	0.00207246	0.187529	-1.0322	DDX17	protein_coding	4.00175	4.04913	4.91893	5.04662
ENSG00000132716	-1.37235	1.94705	-4.54135	0.0293905	0.639526	-4.66633	DCAF8	protein_coding	1.69436	0.965939	2.58412	2.4611
ENSG00000234745	-1.36881	6.6152	-4.59237	0.0286492	0.631832	-4.63157	HLA-B	protein_coding	6.20571	6.23464	7.11236	6.76629
ENSG00000120738	-1.35717	1.3329	-7.29929	0.00961507	0.396365	-3.13561	EGR1	protein_coding	0.508989	0.842875	1.7503	2.09386
ENSG00000136875	-1.33576	3.25081	-172.045	3.78e-06	0.0286437	4.91503	PRPF4	protein_coding	2.78032	2.63094	3.67302	3.81252
ENSG00000185298	-1.32563	2.87105	-9.76018	0.0047482	0.274892	-2.16558	CCDC137	protein_coding	2.5042	2.12262	3.40004	3.33627
ENSG00000142949	-1.32279	2.10733	-7.94395	0.0078378	0.355602	-2.85451	PTPRF	protein_coding	1.35914	1.66579	2.53736	2.71612
ENSG00000128567	-1.31775	4.60366	-5.19904	0.0215098	0.560244	-4.24052	PODXL	protein_coding	4.38085	3.89583	4.75016	5.32288
ENSG00000058668	-1.30915	3.15815	-7.622	0.00866248	0.373894	-2.99212	ATP2B4	protein_coding	2.55775	2.66841	3.44452	3.86209
ENSG00000106355	-1.30855	1.5197	-4.2805	0.0336192	0.677272	-4.84896	LSM5	protein_coding	0.772696	1.03141	1.70918	2.43427
ENSG00000113593	-1.30507	4.74608	-8.50883	0.00663471	0.325579	-2.62533	PPWD1	protein_coding	4.36456	4.2161	4.93531	5.37106
ENSG00000115828	-1.30388	3.37036	-4.32463	0.0328481	0.670022	-4.81747	QPCT	protein_coding	3.04946	2.64224	3.48289	4.20303
ENSG00000049449	-1.29503	5.84294	-3.7258	0.0458114	0.788057	-5.26716	RCN1	protein_coding	5.97548	4.89262	6.09699	6.25311
ENSG00000141858	-1.2908	1.93567	-6.23644	0.0140134	0.470142	-3.65329	SAMD1	protein_coding	1.19451	1.4777	2.5679	2.37753
ENSG00000167962	-1.28824	2.19649	-8.72382	0.00624407	0.316685	-2.54189	ZNF598	protein_coding	1.79123	1.45615	2.76351	2.64516
ENSG00000115008	-1.28689	0.643444	-9.49177	0.0050831	0.284925	-2.25918	IL1A	protein_coding	0	0	1.32432	1.12726
ENSG00000132485	-1.28108	2.04542	-8.88974	0.00596413	0.310822	-2.47883	ZRANB2	protein_coding	1.39577	1.53624	2.38114	2.70243
ENSG00000115520	-1.27034	0.635171	-14.8736	0.00168342	0.172201	-0.750286	COQ10B	protein_coding	0	0	1.08909	1.35566
ENSG00000185896	-1.26689	4.4947	-4.10998	0.0368423	0.704249	-4.97303	LAMP1	protein_coding	3.78571	4.28745	4.78427	5.04428
ENSG00000013573	-1.26193	1.90267	-4.74789	0.0265416	0.609556	-4.52749	DDX11	protein_coding	1.55448	1.12082	2.60813	2.27542
ENSG00000115758	-1.26033	4.06197	-4.21655	0.0347813	0.689294	-4.89504	ODC1	protein_coding	3.31648	3.8347	4.2853	4.65947
ENSG00000132182	-1.24898	0.62449	-13.1304	0.00229058	0.199297	-1.16831	NUP210	protein_coding	0	0	1.06057	1.34391
ENSG00000142230	-1.24596	3.09827	-4.41204	0.0313901	0.657292	-4.75581	SAE1	protein_coding	2.98672	2.20319	3.5531	3.55997
ENSG00000221978	-1.235	1.81953	-8.52272	0.00660846	0.325357	-2.61988	CCNL2	protein_coding	1.25527	1.24182	2.09996	2.53464
ENSG00000142864	-1.23233	5.37196	-3.59318	0.0495901	0.815311	-5.37369	SERBP1	protein_coding	5.39437	4.5333	5.76397	5.57119
ENSG00000137504	-1.22317	1.94881	-14.3496	0.00183952	0.180252	-0.870376	CREBZF	protein_coding	1.53345	1.26246	2.34859	2.52396
ENSG00000187109	-1.22296	1.71461	-4.02288	0.0386517	0.722194	-5.0379	NAP1L1	protein_coding	1.29139	1.02294	2.46408	1.97104
ENSG00000120647	-1.22024	2.77737	-3.74534	0.0452878	0.785463	-5.25168	CCDC77	protein_coding	1.95124	2.57028	3.2688	3.1696
ENSG00000148606	-1.21142	0.605712	-16.4963	0.00130275	0.153973	-0.4046	POLR3A	protein_coding	0	0	1.18987	1.12111
ENSG00000176454	-1.20594	1.71528	-4.92406	0.0244021	0.589359	-4.41287	LPCAT4	protein_coding	1.21162	1.11027	1.88496	2.52826
ENSG00000111653	-1.20136	2.86631	-4.57502	0.0288984	0.634518	-4.64335	ING4	protein_coding	2.26863	2.46313	3.48855	3.09635
ENSG00000162642	-1.19786	2.48497	-12.727	0.00247387	0.20531	-1.27317	C1orf52	protein_coding	1.91709	2.02024	2.91018	2.95519
ENSG00000006652	-1.19741	2.34589	-4.89827	0.0247002	0.592466	-4.42944	IFRD1	protein_coding	1.59358	2.04152	2.68335	2.93007
ENSG00000074695	-1.19682	4.23975	-16.3218	0.00133754	0.154052	-0.440028	LMAN1	protein_coding	3.83004	3.78696	4.50668	4.73074
ENSG00000266967	-1.19441	1.45317	-4.04718	0.038135	0.718302	-5.0197	AARSD1	protein_coding	0.777614	1.00155	2.19223	1.72249
ENSG00000111602	-1.19103	1.86857	-4.65947	0.0277128	0.619975	-4.58632	TIMELESS	protein_coding	1.52568	1.14175	2.53179	2.20404
ENSG00000137776	-1.18651	1.75079	-6.276	0.0138042	0.468948	-3.63264	SLTM	protein_coding	1.42289	1.00924	2.29646	2.20224
ENSG00000187957	-1.17375	0.586877	-5.53619	0.0185694	0.535439	-4.03936	DNER	protein_coding	0	0	0.865689	1.39618
ENSG00000091490	-1.16623	2.10417	-8.71455	0.00626025	0.316975	-2.54545	SEL1L3	protein_coding	1.78242	1.40213	2.56421	2.57655
ENSG00000179010	-1.1612	6.24113	-3.83536	0.0429771	0.762778	-5.18113	MRFAP1	protein_coding	6.28973	5.57233	6.08364	6.82233
ENSG00000164171	-1.15184	1.45292	-11.2223	0.00337201	0.234576	-1.69631	ITGA2	protein_coding	1.01791	0.812173	1.78803	2.09372
ENSG00000151651	-1.13346	0.566732	-6.40873	0.0131331	0.458142	-3.56419	ADAM8	protein_coding	0	0	0.865158	1.31781
ENSG00000119408	-1.13338	2.8515	-6.43244	0.013018	0.45621	-3.5521	NEK6	protein_coding	2.33205	2.42432	3.05488	3.49035
ENSG00000140983	-1.12945	3.80656	-5.94996	0.0156672	0.501199	-3.8064	RHOT2	protein_coding	3.70392	3.12257	4.09649	4.23902
ENSG00000133226	-1.11988	4.50202	-3.89564	0.0415183	0.752086	-5.13454	SRRM1	protein_coding	3.90854	4.3119	4.92671	4.73473
ENSG00000228049	-1.11835	0.7402	-5.96108	0.0155981	0.500305	-3.80034	POLR2J2	protein_coding	0	0.34921	1.29354	1.18262
ENSG00000062194	-1.11703	0.558515	-10.8666	0.00364964	0.240758	-1.80466	GPBP1	protein_coding	0	0	1.14079	0.989021
ENSG00000161888	-1.11155	1.53496	-5.41959	0.01952	0.542316	-4.10772	SPC24	protein_coding	1.09568	0.944696	2.13848	1.83866
ENSG00000134900	-1.10581	0.552907	-195.829	2.74e-06	0.023698	4.9913	TPP2	protein_coding	0	0	1.02051	1.10172
ENSG00000159556	-1.10578	0.552891	-22.8344	0.000581264	0.109999	0.663801	ISL2	protein_coding	0	0	0.972566	1.14979
ENSG00000120727	-1.10272	0.551358	-4.67706	0.0274743	0.618431	-4.57455	PAIP2	protein_coding	0	0	0.775258	1.35646
ENSG00000109320	-1.10111	0.550553	-92.8505	1.76e-05	0.0485243	4.25928	NFKB1	protein_coding	0	0	1.00975	1.10507
ENSG00000114270	-1.09099	2.81399	-4.20048	0.0350818	0.691023	-4.9067	COL7A1	protein_coding	2.33608	2.38403	2.87964	3.53147
ENSG00000177885	-1.08532	2.96274	-16.9846	0.0012119	0.150886	-0.307562	GRB2	protein_coding	2.66086	2.38503	3.26323	3.43256
ENSG00000073792	-1.07782	1.82928	-5.4046	0.019647	0.54325	-4.1166	IGF2BP2	protein_coding	1.62434	1.09439	2.18282	2.35939
ENSG00000137936	-1.06832	2.46949	-5.95087	0.0156615	0.501199	-3.8059	BCAR3	protein_coding	1.87199	2.15881	2.87236	2.81658
ENSG00000100075	-1.06155	0.530773	-143.155	5.99e-06	0.0368991	4.77543	SLC25A1	protein_coding	0	0	0.975077	1.05395
ENSG00000175265	-1.05636	1.49694	-5.15925	0.0218981	0.561914	-4.26498	GOLGA8A	protein_coding	0.786804	1.21478	1.86895	1.99955
ENSG00000126457	-1.04956	10.5128	-5.49936	0.0188627	0.537255	-4.06082	PRMT1	protein_coding	10.9585	9.62346	10.6061	10.9384
ENSG00000000003	-1.03506	0.517529	-14.0463	0.00193926	0.181789	-0.94199	TSPAN6	protein_coding	0	0	0.879595	1.1092
ENSG00000151694	-1.03336	2.85709	-5.78524	0.016742	0.512704	-3.8974	ADAM17	protein_coding	2.35977	2.52331	3.03658	3.4207
ENSG00000070756	-1.02779	7.85613	-9.23417	0.00543627	0.295781	-2.35147	PABPC1	protein_coding	8.04902	7.36049	7.963	7.95691
ENSG00000166401	-1.02741	0.513707	-14.7401	0.00172137	0.174901	-0.78045	SERPINB8	protein_coding	0	0	0.876276	1.09397
ENSG00000143493	-1.02507	0.512534	-86.5298	2.1e-05	0.0535917	4.14622	INTS7	protein_coding	0	0	0.934366	1.02257
ENSG00000134222	-1.01971	0.679703	-6.38101	0.0132695	0.4602	-3.57838	PSRC1	protein_coding	0.365936	0	1.15067	1.12581
ENSG00000163347	-1.0167	1.59154	-5.16321	0.0218591	0.561914	-4.26254	CLDN1	protein_coding	0.959794	1.29045	1.83021	2.19935
ENSG00000131871	-1.01435	1.89731	-6.6062	0.0122155	0.441367	-3.46468	SELENOS	protein_coding	1.63329	1.27858	2.33768	2.2741
ENSG00000162613	-1.01169	2.10519	-17.3232	0.00115404	0.148691	-0.242013	FUBP1	protein_coding	1.78362	1.55737	2.40919	2.57122
ENSG00000213551	-1.00817	0.504084	-28.0406	0.000348726	0.0902471	1.31691	DNAJC9	protein_coding	0	0	0.969917	0.95402
ENSG00000115946	-1.00686	0.503429	-8.40223	0.00684109	0.330923	-2.66745	PNO1	protein_coding	0	0	1.05904	0.863891
ENSG00000164163	-1.00498	0.783262	-17.1505	0.00118305	0.149499	-0.275274	ABCE1	protein_coding	0.352097	0.21644	1.14534	1.32155
ENSG00000163660	-1.00167	1.41251	-13.6673	0.00207482	0.187529	-1.03375	CCNL1	protein_coding	0.950615	0.951673	1.83989	1.8074
ENSG00000147010	-0.998718	2.28193	-11.4307	0.00322289	0.229281	-1.63441	SH3KBP1	protein_coding	2.02627	1.72857	2.60511	2.68947
ENSG00000162692	-0.995869	1.87213	-6.4488	0.0129394	0.455563	-3.54378	VCAM1	protein_coding	1.29837	1.5548	2.13093	2.39668
ENSG00000119688	-0.994858	1.67228	-5.81256	0.0165569	0.5099	-3.88215	ABCD4	protein_coding	1.05219	1.386	1.98026	2.16423
ENSG00000173253	-0.989241	0.747024	-3.86187	0.0423273	0.756875	-5.16058	DMRT2	protein_coding	0	0.488761	1.26732	1.09587
ENSG00000165724	-0.982093	1.53347	-8.69844	0.00628849	0.31764	-2.55164	ZMYND19	protein_coding	1.22634	0.947706	1.9148	1.93171
ENSG00000082996	-0.97313	1.10109	-7.44109	0.00917948	0.387147	-3.07185	RNF13	protein_coding	0.557118	0.712898	1.55336	1.46913
ENSG00000109861	-0.972025	2.24547	-4.09512	0.0371427	0.707311	-4.98402	CTSC	protein_coding	1.61335	2.04971	2.48179	2.69421
ENSG00000103168	-0.970633	2.11162	-7.56583	0.00881859	0.378206	-3.01668	TAF1C	protein_coding	1.62331	1.78841	2.33621	2.61512
ENSG00000123384	-0.969595	3.42976	-6.34101	0.0134697	0.463587	-3.59896	LRP1	protein_coding	3.12581	3.06848	3.51528	3.94446
ENSG00000107175	-0.965089	2.01466	-10.5805	0.00389656	0.249192	-1.89438	CREB3	protein_coding	1.67721	1.52643	2.23191	2.53307
ENSG00000123992	-0.96267	0.481335	-4.5204	0.0297023	0.6439	-4.68068	DNPEP	protein_coding	0	0	0.678942	1.18886
ENSG00000145919	-0.962138	1.14429	-3.86566	0.0422355	0.756797	-5.15765	BOD1	protein_coding	1.00929	0.375387	1.50638	1.57813
ENSG00000111011	-0.955713	1.5551	-6.66086	0.0119772	0.436666	-3.43761	RSRC2	protein_coding	1.31812	0.937599	1.84371	2.04383
ENSG00000101972	-0.9526	1.83775	-5.41251	0.0195799	0.543152	-4.11192	STAG2	protein_coding	1.67306	1.18703	2.10149	2.32389
ENSG00000183726	-0.952587	2.80382	-4.81418	0.0257075	0.60104	-4.48396	TMEM50A	protein_coding	2.31522	2.54587	2.94699	3.30748
ENSG00000008869	-0.948706	0.474353	-93.5688	1.73e-05	0.0485243	4.27111	HEATR5B	protein_coding	0	0	0.866382	0.946869
ENSG00000101363	-0.947867	0.473933	-18.2486	0.00101431	0.139917	-0.0696109	MANBAL	protein_coding	0	0	0.929905	0.879484
ENSG00000066697	-0.947136	1.45791	-4.03232	0.0384498	0.720841	-5.03082	MSANTD3	protein_coding	1.20294	0.845107	1.97515	1.69183
ENSG00000064115	-0.941047	0.470523	-6.47857	0.012798	0.452073	-3.52869	TM7SF3	protein_coding	0	0	0.722212	1.09288
ENSG00000167130	-0.940832	0.470416	-4.35325	0.0323608	0.667018	-4.79718	DOLPP1	protein_coding	0	0	1.09468	0.698843
ENSG00000127415	-0.940407	0.948474	-10.1199	0.00434576	0.263531	-2.04402	IDUA	protein_coding	0.417383	0.5498	1.35771	1.34829
ENSG00000157881	-0.938577	0.469288	-30.1961	0.000290013	0.0847043	1.54638	PANK4	protein_coding	0	0	0.899037	0.892805
ENSG00000074527	-0.929128	0.464564	-9.45723	0.00512857	0.28624	-2.27142	NTN4	protein_coding	0	0	0.758175	1.02327
ENSG00000136824	-0.922217	1.93924	-7.46265	0.00911564	0.385397	-3.06225	SMC2	protein_coding	1.73207	1.36393	2.21655	2.3751
ENSG00000084463	-0.918991	1.80427	-9.68401	0.00484003	0.278081	-2.19189	WBP11	protein_coding	1.44399	1.36426	2.2028	2.13238
ENSG00000132773	-0.918878	0.716068	-3.99877	0.0391739	0.730149	-5.05604	TOE1	protein_coding	0	0.49778	1.09266	1.16259
ENSG00000146574	-0.917732	1.57006	-4.503	0.0299648	0.647485	-4.69265	CCZ1B	protein_coding	1.23319	1.08993	1.65634	2.2323
ENSG00000160606	-0.916629	0.458315	-15.0143	0.00164467	0.170175	-0.718785	TLCD1	protein_coding	0	0	0.783287	0.969796
ENSG00000100796	-0.915358	1.67906	-46.5103	9.89e-05	0.0717906	2.79121	PPP4R3A	protein_coding	1.29133	1.25194	1.98266	2.09764
ENSG00000102409	-0.910833	0.455416	-14.8338	0.0016946	0.172761	-0.759244	BEX4	protein_coding	0	0	0.904862	0.834404
ENSG00000215252	-0.910664	1.31632	-3.59228	0.049617	0.815311	-5.37441	GOLGA8B	protein_coding	0.808616	0.981793	1.87555	1.49264
ENSG00000136273	-0.908213	0.454106	-33.565	0.000222852	0.0771157	1.86727	HUS1	protein_coding	0	0	0.814286	0.92416
ENSG00000138092	-0.907727	0.453864	-100.047	1.46e-05	0.0485243	4.36967	CENPO	protein_coding	0	0	0.851062	0.88705
ENSG00000174839	-0.905656	0.452828	-22.2809	0.000617821	0.111831	0.584409	DENND6A	protein_coding	0	0	0.878374	0.851894
ENSG00000134954	-0.901767	2.68012	-11.5834	0.00311946	0.225155	-1.58979	ETS1	protein_coding	2.33027	2.31532	2.85879	3.08068
ENSG00000104951	-0.899641	1.95469	-4.71662	0.0269479	0.614062	-4.54819	IL4I1	protein_coding	1.75316	1.3981	2.06536	2.51897
ENSG00000126777	-0.888051	2.49519	-4.07189	0.0376191	0.713518	-5.00127	KTN1	protein_coding	2.15637	2.13759	2.98412	2.63116
ENSG00000185359	-0.885154	3.69285	-7.05076	0.0104505	0.41063	-3.25018	HGS	protein_coding	3.34785	3.43977	3.79343	4.07869
ENSG00000136527	-0.883104	3.1207	-7.18131	0.00999967	0.4027	-3.18954	TRA2B	protein_coding	2.8735	2.73333	3.20949	3.58623
ENSG00000149182	-0.879492	0.439746	-7.39184	0.0093276	0.390137	-3.09386	ARFGAP2	protein_coding	0	0	0.934747	0.74548
ENSG00000141580	-0.870332	1.98011	-17.1766	0.00117861	0.149316	-0.270234	WDR45B	protein_coding	1.59926	1.63715	2.25925	2.36168
ENSG00000110057	-0.864975	0.547477	-4.73976	0.0266465	0.609664	-4.53286	UNC93B1	protein_coding	0	0.209566	1.06737	0.8076
ENSG00000185619	-0.862929	1.68782	-6.27171	0.0138267	0.468948	-3.63487	PCGF3	protein_coding	1.40431	1.22617	2.08827	1.94047
ENSG00000164338	-0.861155	0.430578	-7.20184	0.00993121	0.40155	-3.1801	UTP15	protein_coding	0	0	0.917291	0.727093
ENSG00000008128	-0.859815	2.74265	-4.95048	0.0241019	0.587102	-4.39597	CDK11A	protein_coding	2.36967	2.45689	2.8098	3.21716
ENSG00000156976	-0.856929	4.28026	-8.44462	0.00675796	0.328182	-2.65064	EIF4A2	protein_coding	4.21773	3.83549	4.33185	4.64763
ENSG00000100401	-0.856181	2.21632	-3.68609	0.046901	0.79746	-5.29878	RANGAP1	protein_coding	1.64781	2.07807	2.42525	2.61288
ENSG00000205581	-0.851198	1.53603	-6.20967	0.0141574	0.472879	-3.66733	HMGN1	protein_coding	1.353	0.978488	1.77773	1.95884
ENSG00000141867	-0.850847	4.35766	-12.096	0.00280411	0.213595	-1.44414	BRD4	protein_coding	4.17968	4.0389	4.40205	4.71654
ENSG00000173226	-0.849194	2.20479	-4.85368	0.0252274	0.597793	-4.45825	IQCB1	protein_coding	2.12433	1.63233	2.50496	2.51619
ENSG00000146386	-0.84533	0.422665	-36.9974	0.000174854	0.0717906	2.15442	ABRACL	protein_coding	0	0	0.759066	0.86149
ENSG00000106524	-0.845227	0.422614	-12.4939	0.00258917	0.206578	-1.3353	ANKMY2	protein_coding	0	0	0.713723	0.907232
ENSG00000130638	-0.842897	1.67492	-4.99374	0.0236211	0.581472	-4.36846	ATXN10	protein_coding	1.1772	1.42297	2.04981	1.94293
ENSG00000111445	-0.842101	1.76432	-4.1384	0.0362767	0.700604	-4.95208	RFC5	protein_coding	1.58338	1.22689	1.84815	2.33823
ENSG00000076248	-0.839917	0.882519	-3.59062	0.0496669	0.815311	-5.37576	UNG	protein_coding	0.510519	0.43039	0.963188	1.54549
ENSG00000110660	-0.839862	1.52313	-8.68618	0.00631011	0.31764	-2.55635	SLC35F2	protein_coding	1.06141	1.22676	1.80429	1.89607
ENSG00000164754	-0.836409	3.35718	-4.89559	0.0247315	0.592466	-4.43116	RAD21	protein_coding	3.29149	2.86158	3.64926	3.54422
ENSG00000158062	-0.835232	0.417616	-13.0018	0.0023469	0.201305	-1.20138	UBXN11	protein_coding	0	0	0.841255	0.763815
ENSG00000258643	-0.827776	0.413888	-10.479	0.00398982	0.253369	-1.92681	BCL2L2-PABPN1	protein_coding	0	0	0.691829	0.902958
ENSG00000173846	-0.825989	0.412994	-11.8091	0.00297478	0.220009	-1.52486	PLK3	protein_coding	0	0	0.838742	0.747934
ENSG00000133119	-0.823459	0.41173	-38.1302	0.000162196	0.0717906	2.24157	RFC3	protein_coding	0	0	0.740056	0.839915
ENSG00000013583	-0.822997	0.411498	-5.34644	0.0201508	0.548437	-4.15125	HEBP1	protein_coding	0	0	0.613511	0.983003
ENSG00000069493	-0.822725	0.411363	-16.2891	0.00134419	0.154267	-0.446699	CLEC2D	protein_coding	0	0	0.815525	0.765986
ENSG00000156256	-0.822034	0.411017	-12.2706	0.00270685	0.209281	-1.39595	USP16	protein_coding	0	0	0.831954	0.746587
ENSG00000154845	-0.821362	0.410681	-7.92529	0.00788255	0.356493	-2.86234	PPP4R1	protein_coding	0	0	0.661982	0.923032
ENSG00000140945	-0.818861	0.795968	-6.35978	0.0133752	0.462044	-3.58929	CDH13	protein_coding	0.41994	0.366236	1.24355	1.04782
ENSG00000134250	-0.811798	5.38955	-3.88728	0.0417166	0.753634	-5.14097	NOTCH2	protein_coding	5.20088	5.22824	5.28645	5.84499
ENSG00000156802	-0.809544	1.44311	-4.10055	0.0370325	0.705805	-4.98	ATAD2	protein_coding	1.23364	0.931677	1.87269	1.63958
ENSG00000101109	-0.809422	1.28004	-7.35253	0.00944822	0.392317	-3.11153	STK4	protein_coding	0.842028	0.981729	1.46859	1.74612
ENSG00000270882	-0.809044	5.18788	-32.0848	0.000249347	0.0801084	1.7315	H4C14	protein_coding	5.16063	4.81677	5.27592	5.38904
ENSG00000175573	-0.807729	1.30231	-5.83614	0.0163993	0.509279	-3.86904	C11orf68	protein_coding	0.9492	0.923326	1.42507	1.83301
ENSG00000093144	-0.804314	2.22863	-3.8583	0.042414	0.757213	-5.16334	ECHDC1	protein_coding	1.85304	1.95274	2.66943	2.37809
ENSG00000168615	-0.796891	2.9131	-4.13431	0.0363574	0.701836	-4.95509	ADAM9	protein_coding	2.64221	2.61459	2.90338	3.426
ENSG00000167619	-0.790936	0.630826	-8.35912	0.00692707	0.332395	-2.68463	TMEM145	protein_coding	0.166254	0.306598	0.892331	1.07411
ENSG00000147852	-0.785371	1.31664	-8.56893	0.00652216	0.322946	-2.6018	VLDLR	protein_coding	1.03986	0.88708	1.48188	1.77324
ENSG00000101187	-0.775891	0.90856	-10.0557	0.00441396	0.264912	-2.06539	SLCO4A1	protein_coding	0.516397	0.544181	1.12786	1.36175
ENSG00000157593	-0.775451	2.49974	-4.75447	0.0264572	0.60918	-4.52315	SLC35B2	protein_coding	2.43248	1.98077	2.62555	2.85736
ENSG00000214941	-0.773645	0.386823	-38.2637	0.000160789	0.0717906	2.25162	ZSWIM7	protein_coding	0	0	0.697908	0.79208
ENSG00000067829	-0.76749	0.383745	-11.1518	0.00342466	0.235336	-1.71752	IDH3G	protein_coding	0	0	0.650105	0.836204
ENSG00000055732	-0.76497	0.382485	-37.2124	0.000172347	0.0717906	2.17123	MCOLN3	protein_coding	0	0	0.72867	0.741441
ENSG00000137845	-0.762168	2.72325	-7.36606	0.00940648	0.391766	-3.10544	ADAM10	protein_coding	2.43268	2.45586	2.81287	3.07922
ENSG00000213923	-0.761893	3.50399	-6.00055	0.0153563	0.495963	-3.7789	CSNK1E	protein_coding	3.49869	3.07878	3.66066	3.75512
ENSG00000114098	-0.761061	0.380531	-7.35128	0.0094521	0.392317	-3.1121	ARMC8	protein_coding	0	0	0.608314	0.867421
ENSG00000188191	-0.756923	0.378462	-7.75971	0.00829565	0.366686	-2.9326	PRKAR1B	protein_coding	0	0	0.61033	0.857609
ENSG00000111605	-0.75678	1.91018	-3.70625	0.0463435	0.793794	-5.28269	CPSF6	protein_coding	1.80358	1.4055	2.28759	2.09268
ENSG00000154832	-0.756499	1.12543	-4.07197	0.0376175	0.713518	-5.00121	CXXC1	protein_coding	0.845804	0.703667	1.56391	1.28189
ENSG00000126746	-0.75632	1.59476	-3.6512	0.0478871	0.802863	-5.32675	ZNF384	protein_coding	1.53986	1.02301	1.74226	2.02679
ENSG00000163710	-0.754378	0.888933	-6.71265	0.0117573	0.43399	-3.41215	PCOLCE2	protein_coding	0.507641	0.534954	1.06417	1.37436
ENSG00000156469	-0.752407	0.376203	-24.0295	0.000512021	0.109265	0.828011	MTERF3	protein_coding	0	0	0.727914	0.715983
ENSG00000139133	-0.752155	1.28021	-4.41445	0.0313511	0.656931	-4.75413	ALG10	protein_coding	0.861346	1.03146	1.37546	1.79233
ENSG00000243364	-0.750803	0.375401	-14.1792	0.00189464	0.181279	-0.910414	EFNA4	protein_coding	0	0	0.650866	0.805843
ENSG00000162384	-0.750348	1.64364	-5.58151	0.0182171	0.532676	-4.01312	CZIB	protein_coding	1.25264	1.3829	1.74631	2.11407
ENSG00000112514	-0.746921	3.04922	-5.02935	0.023235	0.576659	-4.34595	CUTA	protein_coding	2.81401	2.79097	3.06918	3.48331
ENSG00000108107	-0.744633	2.39722	-4.88938	0.0248041	0.592466	-4.43516	RPL28	protein_coding	2.33376	1.90331	2.5217	2.72711
ENSG00000151376	-0.743701	1.91946	-8.11872	0.00743527	0.346891	-2.782	ME3	protein_coding	1.57923	1.6642	2.05483	2.3321
ENSG00000164284	-0.742541	1.21638	-7.21754	0.00987934	0.400998	-3.17289	GRPEL2	protein_coding	0.999221	0.760488	1.39044	1.63953
ENSG00000173145	-0.741336	1.24808	-3.58673	0.0497844	0.815385	-5.37893	NOC3L	protein_coding	1.15535	0.660938	1.56773	1.51116
ENSG00000115875	-0.740653	4.24275	-5.89681	0.0160034	0.50563	-3.83552	SRSF7	protein_coding	4.27139	3.82812	4.3631	4.45075
ENSG00000230667	-0.739039	1.88982	-4.42865	0.0311229	0.654655	-4.7442	SETSIP	protein_coding	1.8165	1.36731	2.0259	2.29927
ENSG00000162300	-0.735458	0.946514	-8.68645	0.00630964	0.31764	-2.55625	ZFPL1	protein_coding	0.715327	0.471134	1.19253	1.32043
ENSG00000135842	-0.732027	5.75915	-9.42251	0.00517485	0.287305	-2.28376	NIBAN1	protein_coding	5.71575	5.60427	5.69101	5.94514
ENSG00000082898	-0.729877	2.69031	-3.66608	0.0474632	0.800209	-5.3148	XPO1	protein_coding	2.34997	2.50332	2.7004	3.12136
ENSG00000110274	-0.729721	0.517971	-10.6981	0.00379236	0.245099	-1.85723	CEP164	protein_coding	0.240527	0.0422447	0.847612	0.843586
ENSG00000165219	-0.723752	1.14274	-29.9673	0.000295557	0.0848249	1.52299	GAPVD1	protein_coding	0.807896	0.81207	1.39891	1.47754
ENSG00000133657	-0.716487	1.65077	-7.6414	0.00860945	0.372402	-2.98367	ATP13A3	protein_coding	1.33936	1.35766	1.9336	1.8837
ENSG00000078081	-0.715002	0.357501	-16.3667	0.00132846	0.153973	-0.430864	LAMP3	protein_coding	0	0	0.626835	0.764114
ENSG00000197208	-0.708359	1.43091	-20.8451	0.000729025	0.116484	0.367699	SLC22A4	protein_coding	1.17419	1.07597	1.66067	1.73397
ENSG00000171310	-0.695951	1.07901	-36.8618	0.000176461	0.0717906	2.14375	CHST11	protein_coding	0.755825	0.75457	1.31989	1.40987
ENSG00000125703	-0.692674	0.346337	-15.1143	0.00161788	0.168921	-0.69659	ATG4C	protein_coding	0	0	0.604881	0.743708
ENSG00000182667	-0.689797	1.59439	-53.3797	7.01e-05	0.0717906	3.14357	NTM	protein_coding	1.32284	1.28098	1.791	1.90068
ENSG00000080815	-0.685104	1.43921	-8.63248	0.00640602	0.32075	-2.57709	PSEN1	protein_coding	1.09919	1.1783	1.68914	1.69317
ENSG00000249115	-0.684971	0.342486	-15.2698	0.00157742	0.167484	-0.662363	HAUS5	protein_coding	0	0	0.598645	0.736041
ENSG00000171109	-0.681561	0.481341	-26.5819	0.000398314	0.0980515	1.14922	MFN1	protein_coding	0.131293	0.138357	0.754515	0.82401
ENSG00000107566	-0.678862	1.34218	-4.36599	0.0321469	0.665682	-4.78817	ERLIN1	protein_coding	0.948509	1.13741	1.42567	1.78709
ENSG00000169905	-0.678124	0.859468	-4.39473	0.0316717	0.660091	-4.76795	TOR1AIP2	protein_coding	0.383868	0.679019	1.15949	1.13374
ENSG00000172977	-0.67497	0.337485	-22.7285	0.000588018	0.110243	0.648785	KAT5	protein_coding	0	0	0.663377	0.639956
ENSG00000146830	-0.672756	1.68906	-12.7714	0.00245272	0.20531	-1.26147	GIGYF1	protein_coding	1.4954	1.33764	1.9005	1.95152
ENSG00000071189	-0.669253	1.32117	-11.4291	0.00322401	0.229281	-1.63489	SNX13	protein_coding	1.1042	0.95204	1.48027	1.66766
ENSG00000010244	-0.66894	1.71043	-16.7016	0.00126343	0.153397	-0.363433	ZNF207	protein_coding	1.4941	1.38205	1.85227	2.0593
ENSG00000183337	-0.668748	1.35814	-4.56158	0.0290935	0.637645	-4.65251	BCOR	protein_coding	1.00681	1.13055	1.67511	1.53553
ENSG00000136982	-0.667969	1.38454	-8.05035	0.00758926	0.35058	-2.81019	DSCC1	protein_coding	1.03776	1.14828	1.62035	1.64743
ENSG00000166582	-0.667689	0.947273	-4.07068	0.0376442	0.713719	-5.00217	CENPV	protein_coding	0.51548	0.74692	1.29952	1.14184
ENSG00000099860	-0.665547	1.62753	-4.9651	0.0239379	0.58629	-4.38665	GADD45B	protein_coding	1.25017	1.43721	1.88547	1.84617
ENSG00000116237	-0.664941	0.914924	-5.39041	0.0197683	0.544157	-4.12503	ICMT	protein_coding	0.547059	0.651688	1.05224	1.35229
ENSG00000138018	-0.663342	1.05479	-4.4641	0.0305633	0.651875	-4.71954	SELENOI	protein_coding	0.608003	0.894021	1.23266	1.41987
ENSG00000197324	-0.662585	1.70594	-3.65411	0.0478038	0.802662	-5.32441	LRP10	protein_coding	1.60517	1.27301	1.72255	2.17491
ENSG00000134955	-0.659425	0.329713	-6.1783	0.0143288	0.475724	-3.68385	SLC37A2	protein_coding	0	0	0.510176	0.778053
ENSG00000054219	-0.649752	0.980549	-15.2491	0.00158271	0.167484	-0.666891	LY75	protein_coding	0.723918	0.624164	1.16671	1.33629
ENSG00000144036	-0.64647	0.323235	-7.86939	0.00801876	0.358666	-2.88591	EXOC6B	protein_coding	0	0	0.690512	0.555705
ENSG00000131051	-0.640832	1.60518	-45.7008	0.000103276	0.0717906	2.7445	RBM39	protein_coding	1.3885	1.30063	1.75648	1.90805
ENSG00000079616	-0.639787	1.33883	-7.28639	0.00965611	0.397245	-3.14146	KIF22	protein_coding	1.12268	1.00305	1.6037	1.54978
ENSG00000198736	-0.636235	0.318117	-3.98444	0.0394887	0.733892	-5.06686	MSRB1	protein_coding	0	0	0.755351	0.461609
ENSG00000184613	-0.631088	0.315544	-64.6735	4.34e-05	0.0613713	3.58812	NELL2	protein_coding	0	0	0.584735	0.639934
ENSG00000171680	-0.62908	0.387419	-9.19493	0.00549305	0.297268	-2.36575	PLEKHG5	protein_coding	0	0.114709	0.637354	0.723355
ENSG00000217128	-0.627101	1.12567	-7.0414	0.0104839	0.410922	-3.25457	FNIP1	protein_coding	0.955047	0.731951	1.37823	1.37188
ENSG00000165501	-0.626123	0.716784	-4.54552	0.0293289	0.639103	-4.66347	LRR1	protein_coding	0.302359	0.509804	0.86552	1.11626
ENSG00000173674	-0.623542	1.23705	-4.65704	0.027746	0.620006	-4.58795	EIF1AX	protein_coding	0.8785	1.06191	1.51289	1.43086
ENSG00000176915	-0.62145	0.925272	-4.47136	0.0304505	0.651126	-4.71451	ANKLE2	protein_coding	0.596956	0.67322	1.01521	1.36871
ENSG00000068724	-0.620977	0.310489	-11.4698	0.00319598	0.22847	-1.62294	TTC7A	protein_coding	0	0	0.640774	0.561955
ENSG00000176170	-0.619823	0.781976	-5.67218	0.0175394	0.524509	-3.96118	SPHK1	protein_coding	0.592586	0.384289	0.919328	1.17801
ENSG00000121892	-0.61946	1.45945	-5.31008	0.0204748	0.551555	-4.17308	PDS5A	protein_coding	1.35945	1.06181	1.57117	1.79498
ENSG00000124570	-0.61624	1.00393	-18.5633	0.000972178	0.136491	-0.0131084	SERPINB6	protein_coding	0.710276	0.727106	1.22784	1.27365
ENSG00000168056	-0.615982	1.30147	-6.67848	0.0119017	0.435269	-3.42893	LTBP3	protein_coding	1.01472	1.06932	1.39708	1.67271
ENSG00000179364	-0.613451	0.641485	-5.60274	0.0180552	0.529733	-4.0009	PACS2	protein_coding	0.340662	0.340096	0.991493	0.820792
ENSG00000168397	-0.60971	1.14357	-5.74802	0.0169989	0.51625	-3.91828	ATG4B	protein_coding	0.830965	0.912161	1.2389	1.53389
ENSG00000254959	-0.608597	0.304299	-18.556	0.000973127	0.136491	-0.014407	INMT-MINDY4	protein_coding	0	0	0.541596	0.643946
ENSG00000113460	-0.607473	3.09129	-5.47319	0.0190749	0.54065	-4.07615	BRIX1	protein_coding	3.01897	2.82791	3.30465	3.14905
ENSG00000159147	-0.604097	0.302049	-4.89634	0.0247228	0.592466	-4.43068	DONSON	protein_coding	0	0	0.445192	0.741053
ENSG00000106399	-0.603652	0.301826	-30.1345	0.00029149	0.0847043	1.54011	RPA3	protein_coding	0	0	0.55098	0.625326
ENSG00000104783	-0.602086	0.967872	-3.7378	0.045489	0.78625	-5.25765	KCNN4	protein_coding	0.641385	0.737339	1.02421	1.42073
ENSG00000135905	-0.601964	0.300982	-5.4545	0.0192285	0.541339	-4.08712	DOCK10	protein_coding	0	0	0.679141	0.483176
ENSG00000159592	-0.601468	1.20992	-4.48377	0.0302587	0.649779	-4.70592	GPBP1L1	protein_coding	1.09633	0.792219	1.46726	1.41083
ENSG00000125676	-0.599983	2.09944	-4.81051	0.0257527	0.60104	-4.48636	THOC2	protein_coding	2.05697	1.73841	2.13321	2.43609
ENSG00000136897	-0.599244	0.299622	-11.7374	0.00301974	0.2201	-1.54537	MRPL50	protein_coding	0	0	0.511562	0.656318
ENSG00000011243	-0.598507	1.63235	-5.464	0.0191503	0.54065	-4.08154	AKAP8L	protein_coding	1.52442	1.26044	1.86145	1.81824
ENSG00000164144	-0.596349	0.298174	-25.6293	0.000436176	0.102378	1.03371	ARFIP1	protein_coding	0	0	0.586551	0.570597
ENSG00000144231	-0.595956	0.940675	-15.9378	0.00141878	0.158812	-0.519392	POLR2D	protein_coding	0.656501	0.667967	1.11931	1.25363
ENSG00000121900	-0.59364	0.29682	-10.9184	0.00360729	0.23977	-1.78867	TMEM54	protein_coding	0	0	0.504263	0.654063
ENSG00000143774	-0.593189	1.26492	-7.06284	0.0104076	0.41063	-3.24452	GUK1	protein_coding	0.939972	1.08488	1.45602	1.52029
ENSG00000276045	-0.591162	0.295581	-4.20003	0.0350904	0.691023	-4.90704	ORAI1	protein_coding	0	0	0.416457	0.748364
ENSG00000138613	-0.590478	0.295239	-8.23293	0.00718761	0.340191	-2.7354	APH1B	protein_coding	0	0	0.484138	0.671568
ENSG00000104915	-0.590457	1.58934	-6.05646	0.0150224	0.487679	-3.74873	STX10	protein_coding	1.31192	1.38251	1.65012	1.93736
ENSG00000137073	-0.590438	1.49519	-6.68946	0.0118551	0.434611	-3.42353	UBAP2	protein_coding	1.23663	1.25399	1.73049	1.67112
ENSG00000077463	-0.588219	0.9971	-3.72353	0.0458726	0.788059	-5.26895	SIRT6	protein_coding	0.926656	0.525815	1.2521	1.21053
ENSG00000073756	-0.586867	1.27786	-5.82341	0.0164841	0.509561	-3.87611	PTGS2	protein_coding	0.993003	1.07195	1.35508	1.64523
ENSG00000213123	-0.58455	0.582392	-5.69313	0.0173878	0.522038	-3.94928	TCTEX1D2	protein_coding	0.427687	0.150233	0.834735	0.842106
ENSG00000134198	-0.58355	0.291775	-5.2362	0.0211556	0.556878	-4.21782	TSPAN2	protein_coding	0	0	0.438363	0.706992
ENSG00000142409	-0.579942	2.3598	-10.2809	0.00418088	0.259142	-1.99096	ZNF787	protein_coding	2.29276	2.04441	2.44779	2.60445
ENSG00000158623	-0.576871	2.50327	-6.12879	0.0146052	0.480939	-3.71008	COPG2	protein_coding	2.43821	2.1859	2.69899	2.63326
ENSG00000133706	-0.57654	6.17434	-5.46804	0.0191171	0.54065	-4.07917	LARS1	protein_coding	6.22216	6.11014	5.9192	6.38792
ENSG00000132356	-0.572974	1.16227	-30.6882	0.00027857	0.0831003	1.59598	PRKAA1	protein_coding	0.95512	0.869258	1.34162	1.42648
ENSG00000106636	-0.572662	1.52818	-10.6934	0.00379648	0.245099	-1.85871	YKT6	protein_coding	1.27897	1.31184	1.63086	1.82574
ENSG00000176444	-0.572449	1.19957	-3.76758	0.0447015	0.780788	-5.23414	CLK2	protein_coding	1.13966	0.756168	1.31811	1.52714
ENSG00000132199	-0.571349	0.285675	-8.06391	0.00755835	0.35027	-2.80458	ENOSF1	protein_coding	0	0	0.46813	0.650839
ENSG00000143162	-0.571014	0.285507	-6.1309	0.0145933	0.480808	-3.70896	CREG1	protein_coding	0	0	0.445861	0.674697
ENSG00000123268	-0.570769	0.285384	-12.8553	0.00241341	0.204119	-1.23946	ATF1	protein_coding	0	0	0.584484	0.523698
ENSG00000105699	-0.570448	1.23263	-6.96377	0.0107667	0.418216	-3.29116	LSR	protein_coding	0.965746	1.01771	1.46602	1.42615
ENSG00000197771	-0.568499	1.3493	-10.2885	0.00417337	0.258942	-1.98849	MCMBP	protein_coding	1.10912	1.11178	1.54874	1.55798
ENSG00000096063	-0.568446	1.40007	-4.07703	0.037513	0.712571	-4.99745	SRPK1	protein_coding	1.0538	1.26193	1.46465	1.7507
ENSG00000089041	-0.567757	0.758927	-6.21918	0.014106	0.471423	-3.66234	P2RX7	protein_coding	0.446118	0.517132	0.885218	1.11995
ENSG00000123095	-0.563755	0.784721	-9.88816	0.00459927	0.27168	-2.12183	BHLHE41	protein_coding	0.548464	0.481644	1.05064	0.989919
ENSG00000089876	-0.561375	0.416854	-6.11163	0.0147027	0.482576	-3.71921	DHX32	protein_coding	0.0747869	0.197027	0.705496	0.635031
ENSG00000089053	-0.561156	1.51543	-3.85386	0.0425222	0.758027	-5.16678	ANAPC5	protein_coding	1.14996	1.40729	1.70142	1.71188
ENSG00000135632	-0.558892	0.279446	-17.039	0.00120234	0.15083	-0.296949	SMYD5	protein_coding	0	0	0.493883	0.593497
ENSG00000123349	-0.557456	1.17242	-9.37646	0.00523712	0.289485	-2.30019	PFDN5	protein_coding	1.02267	0.843413	1.35959	1.41172
ENSG00000104936	-0.554089	1.08687	-4.04371	0.0382082	0.718608	-5.02229	DMPK	protein_coding	0.93693	0.747985	1.38534	1.21589
ENSG00000177119	-0.549692	1.69853	-5.30029	0.0205633	0.552443	-4.17898	ANO6	protein_coding	1.46413	1.50283	1.71951	2.04981
ENSG00000198912	-0.546652	0.813123	-8.06777	0.00754959	0.35027	-2.80298	C1orf174	protein_coding	0.52152	0.583929	0.954256	1.13115
ENSG00000182446	-0.546144	1.44823	-3.80193	0.0438164	0.770885	-5.2072	NPLOC4	protein_coding	1.15327	1.28042	1.70156	1.56621
ENSG00000135469	-0.543754	0.271877	-73.8319	3.12e-05	0.0609987	3.86008	COQ10A	protein_coding	0	0	0.519863	0.536373
ENSG00000157869	-0.542662	0.271331	-22.2689	0.000618646	0.111831	0.582669	RAB28	protein_coding	0	0	0.539778	0.518364
ENSG00000176087	-0.541498	1.05347	-3.8844	0.0417851	0.753634	-5.14319	SLC35A4	protein_coding	0.693696	0.930389	1.29237	1.23394
ENSG00000138678	-0.540094	0.853993	-7.67525	0.00851803	0.371437	-2.96899	GPAT3	protein_coding	0.545321	0.656756	1.03898	1.12166
ENSG00000167515	-0.538884	0.269442	-3.58707	0.049774	0.815385	-5.37865	TRAPPC2L	protein_coding	0	0	0.358794	0.705827
ENSG00000086289	-0.537827	0.813257	-5.77142	0.0168368	0.513375	-3.90514	EPDR1	protein_coding	0.544175	0.573453	1.09159	0.971017
ENSG00000137171	-0.536979	0.338588	-5.0609	0.0229002	0.573313	-4.32613	KLC4	protein_coding	0.158227	0	0.658812	0.514049
ENSG00000172530	-0.535389	0.8514	-8.37871	0.00688782	0.331914	-2.67681	BANP	protein_coding	0.654922	0.542268	0.973896	1.17439
ENSG00000157193	-0.534727	0.911596	-8.85539	0.00602062	0.311915	-2.49179	LRP8	protein_coding	0.732042	0.592546	1.13886	1.1202
ENSG00000151503	-0.534068	0.267034	-39.8271	0.000145517	0.0717906	2.36579	NCAPD3	protein_coding	0	0	0.517138	0.522598
ENSG00000227500	-0.533816	1.26429	-7.20619	0.00991681	0.40155	-3.1781	SCAMP4	protein_coding	0.99741	1.0915	1.44754	1.47291
ENSG00000005448	-0.533342	1.51377	-5.49999	0.0188576	0.537255	-4.06045	WDR54	protein_coding	1.21021	1.37735	1.63766	1.75141
ENSG00000167508	-0.529879	1.12609	-4.39388	0.0316855	0.660091	-4.76854	MVD	protein_coding	0.872832	0.919793	1.16724	1.50376
ENSG00000244274	-0.528868	0.264434	-7.87804	0.00799748	0.358666	-2.88225	DBNDD2	protein_coding	0	0	0.434475	0.602678
ENSG00000020426	-0.524691	0.763686	-4.423	0.0312135	0.65496	-4.74815	MNAT1	protein_coding	0.430702	0.590038	1.03676	0.922246
ENSG00000168395	-0.520571	0.260286	-5.78997	0.0167098	0.512639	-3.89476	ING5	protein_coding	0	0	0.585366	0.421296
ENSG00000132002	-0.520385	1.24085	-9.70552	0.00481385	0.277367	-2.18444	DNAJB1	protein_coding	0.987561	1.06882	1.38916	1.47807
ENSG00000149547	-0.519174	1.15703	-4.93221	0.024309	0.588712	-4.40765	EI24	protein_coding	0.832862	1.04224	1.32074	1.38365
ENSG00000147853	-0.519004	0.259502	-28.8428	0.000325082	0.0875378	1.40474	AK3	protein_coding	0	0	0.474843	0.538916
ENSG00000070961	-0.518532	1.78087	-8.50613	0.00663982	0.325579	-2.62639	ATP2B1	protein_coding	1.56653	1.61678	1.90172	1.97946
ENSG00000169105	-0.517095	1.18568	-5.6883	0.0174225	0.522551	-3.95202	CHST14	protein_coding	0.891425	1.0499	1.29634	1.47127
ENSG00000166780	-0.516768	0.258384	-13.8048	0.00202415	0.18623	-1.00016	BMERB1	protein_coding	0	0	0.527229	0.478696
ENSG00000111206	-0.515139	1.21756	-3.85754	0.0424324	0.757262	-5.16393	FOXM1	protein_coding	0.96326	1.04892	1.23247	1.58843
ENSG00000065613	-0.513082	1.1084	-4.05634	0.0379425	0.716565	-5.01285	SLK	protein_coding	0.976281	0.798478	1.37458	1.22652
ENSG00000145191	-0.512822	1.59322	-4.04893	0.0380981	0.717831	-5.01839	EIF2B5	protein_coding	1.49489	1.30372	1.82772	1.69373
ENSG00000166881	-0.511323	1.23381	-4.97347	0.0238446	0.58564	-4.38132	NEMP1	protein_coding	1.15735	0.877272	1.34739	1.49921
ENSG00000109046	-0.509583	0.773969	-4.29948	0.0332846	0.674716	-4.83539	WSB1	protein_coding	0.446817	0.612114	0.872071	1.10521
ENSG00000170425	-0.508718	0.978577	-4.45924	0.0306392	0.652627	-4.72291	ADORA2B	protein_coding	0.790747	0.705093	1.02889	1.34737
ENSG00000165244	-0.503414	0.581176	-6.32033	0.0135749	0.465167	-3.60964	ZNF367	protein_coding	0.30933	0.35857	0.845225	0.753716
ENSG00000158435	-0.501985	1.29666	-8.58843	0.00648622	0.32275	-2.5942	CNOT11	protein_coding	1.17905	1.00354	1.41612	1.54023
ENSG00000100344	-0.500094	0.250047	-11.2633	0.00334195	0.234242	-1.68405	PNPLA3	protein_coding	0	0	0.431231	0.550596
