# Supplementary material for: Primate‐Specific DAZ Regulates Translation of Cell Proliferation‐Related mRNAs and is Essential for Maintenance of Spermatogonia
Source: Adv Sci (Weinh). 2024 May 23;11(29):2400692. doi: 10.1002/advs.202400692 (PMC11304246; doi:10.1002/advs.202400692)
Supplement: Supplementary file 9 — Supplemental Table 8 [file ADVS-11-2400692-s002.xlsx]

## Sheet: Supplementary Table 8 RIP_diff_
symbol	geneID	biotypes	baseMean	log2FoldChange	lfcSE	stat	pvalue	padj	IP-DAZ-1	IP-DAZ-2	IP-DAZ-3	Input-1	Input-2	Input-3
KIT	ENSG00000157404	protein_coding	8526.56	4.88912	0.355415	10.9425	7.22e-28	2.73e-25	8346	17930	26333	640	538	525
TAF9B	ENSG00000187325	protein_coding	6732.41	4.85215	0.339351	11.3515	7.29e-30	3.32e-27	5459	15170	22056	469	486	458
ZNF280C	ENSG00000056277	protein_coding	10058.7	4.71223	0.308193	12.0451	2.06e-33	1.14e-30	8545	22449	32030	745	780	809
DAZ1	ENSG00000188120	protein_coding	2330.58	4.68278	0.274764	13.4034	5.78e-41	5.12e-38	3400	3967	5704	162	208	193
DAZ3	ENSG00000187191	protein_coding	2005.82	4.62328	0.247052	14.6661	1.06e-48	1.57e-45	2754	3561	5092	145	184	176
DAZ2	ENSG00000205944	protein_coding	2115.65	4.60787	0.259805	13.8868	7.61e-44	7.87e-41	2916	3737	5363	159	191	185
BEND4	ENSG00000188848	protein_coding	10502.8	4.58899	0.214166	16.758	4.95e-63	1.71e-59	9494	22977	32425	696	1025	1028
DAZ4	ENSG00000205916	protein_coding	2015.98	4.57373	0.24898	14.3535	1.01e-46	1.21e-43	2818	3523	5053	148	187	191
GPC4	ENSG00000076716	protein_coding	6963.6	4.54256	0.149475	23.7	3.6e-124	1.12e-119	7349	14055	20530	456	672	767
CLDN18	ENSG00000066405	protein_coding	1069.95	4.49481	0.434813	8.0375	9.17e-16	1.02e-13	687	2527	3697	50	102	163
PMAIP1	ENSG00000141682	protein_coding	1645	4.49045	0.178139	19.5939	1.74e-85	1.8e-81	1841	3226	4704	122	176	161
YY2	ENSG00000230797	protein_coding	1770.68	4.42192	0.388121	8.81664	1.18e-18	1.86e-16	2233	3172	4848	189	129	162
SLC9A6	ENSG00000198689	protein_coding	4586.48	4.35062	0.301515	11.1126	1.09e-28	4.33e-26	3397	10363	15237	358	496	551
CDCA7	ENSG00000144354	protein_coding	4268.59	4.34107	0.36143	9.24401	2.37e-20	4.41e-18	4602	8590	12164	469	344	411
SCML2	ENSG00000102098	protein_coding	4997.44	4.28394	0.140481	23.3764	7.43e-121	1.15e-116	5291	10108	14326	394	592	625
FAM9C	ENSG00000187268	protein_coding	1267.51	4.19498	0.400628	7.97494	1.52e-15	1.59e-13	1020	2770	4088	147	150	109
ZNF770	ENSG00000198146	protein_coding	6811.51	4.19238	0.608514	5.24619	1.55e-07	5.21e-06	4575	15858	22808	145	1311	1170
CENPA	ENSG00000115163	protein_coding	1092.46	4.06389	0.206274	14.8535	6.6e-50	1.02e-46	1081	2304	3112	85	176	154
RASSF3	ENSG00000153179	protein_coding	8123.54	4.06219	0.260339	11.7623	6.1e-32	3.01e-29	6922	17499	25310	832	1000	1130
NIPA1	ENSG00000170113	protein_coding	1090.81	4.05038	0.524366	5.81728	5.98e-09	2.64e-07	759	2537	3546	37	200	215
SSX2	ENSG00000241476	protein_coding	10052	4.04413	0.296543	10.2654	1.01e-24	2.85e-22	11526	18970	27868	1235	1182	1155
SSX2B	ENSG00000268447	protein_coding	9596.64	4.04267	0.251801	12.0836	1.29e-33	7.41e-31	11051	19164	25002	1100	1137	1234
VMA21	ENSG00000160131	protein_coding	9701.06	4.03705	0.193957	15.6584	2.91e-55	6.45e-52	8808	20231	29775	864	1417	1415
PTPN12	ENSG00000127947	protein_coding	9299.74	4.01621	0.162631	18.5464	8.73e-77	6.77e-73	9402	18743	27072	910	1313	1322
ESCO2	ENSG00000171320	protein_coding	1730.77	3.99792	0.370197	8.09818	5.58e-16	6.34e-14	1090	4051	5833	167	227	277
CASP7	ENSG00000165806	protein_coding	1796.88	3.98526	0.513974	5.80819	6.32e-09	2.78e-07	741	4474	6618	125	311	300
UNG	ENSG00000076248	protein_coding	12736.1	3.97946	0.185633	16.0503	5.69e-58	1.47e-54	11716	27030	37818	1100	2001	1990
TVP23B	ENSG00000171928	protein_coding	12435.3	3.949	0.291094	10.1307	4.04e-24	1.05e-21	9786	27469	39278	1404	1671	1781
RPS6KA3	ENSG00000177189	protein_coding	1399.85	3.94787	0.26409	11.1623	6.23e-29	2.51e-26	1737	2532	3668	165	214	166
DIMT1	ENSG00000086189	protein_coding	570.304	3.93576	0.403948	7.26767	3.66e-13	2.87e-11	369	1354	1860	45	109	84
GPR160	ENSG00000173890	protein_coding	1235.29	3.93031	0.306352	9.56518	1.12e-21	2.35e-19	1154	2475	3808	146	205	136
RCAN3	ENSG00000117602	protein_coding	1625.55	3.92015	0.28377	10.2905	7.78e-25	2.21e-22	1665	3281	4616	209	205	221
MAGEC2	ENSG00000046774	protein_coding	8574.46	3.91909	0.200435	14.5638	4.78e-48	6.44e-45	7669	18336	25615	836	1370	1314
ELAVL2	ENSG00000107105	protein_coding	20180.5	3.90296	0.280804	10.3381	4.74e-25	1.41e-22	15841	44687	63363	2273	2824	3074
MAGEA12	ENSG00000213401	protein_coding	992.13	3.9012	0.238849	12.1466	5.98e-34	3.5e-31	890	2046	3056	103	152	155
MAGEA2B	ENSG00000183305	protein_coding	608.303	3.8852	0.344419	8.37703	5.43e-17	7.11e-15	523	1309	1852	38	115	116
OBI1	ENSG00000152193	protein_coding	6339.03	3.8823	0.197334	14.6062	2.56e-48	3.62e-45	6222	12842	18518	716	950	944
MAGEA2	ENSG00000268606	protein_coding	610.272	3.8607	0.337175	8.48432	2.17e-17	3.01e-15	534	1297	1853	39	115	120
NAB1	ENSG00000138386	protein_coding	5710.65	3.84487	0.25006	11.3768	5.46e-30	2.53e-27	5167	11785	17362	699	828	855
PPP4R3C	ENSG00000224960	protein_coding	602.22	3.83349	0.436037	6.49829	8.12e-11	4.78e-09	1081	799	1156	59	112	92
SSX3	ENSG00000165584	protein_coding	4565.39	3.82384	0.216105	13.067	5.08e-39	4.38e-36	4177	9722	13309	525	696	739
HELLS	ENSG00000119969	protein_coding	5682.24	3.8238	0.273691	10.3175	5.88e-25	1.69e-22	7066	10280	14607	766	762	832
OTULINL	ENSG00000145569	protein_coding	1540.19	3.78489	0.222559	12.5131	6.33e-36	4.27e-33	1706	2924	4251	157	323	214
C5orf22	ENSG00000082213	protein_coding	1424.2	3.77487	0.224944	12.3358	5.81e-35	3.76e-32	1913	2419	3513	159	254	225
S100PBP	ENSG00000116497	protein_coding	11754.9	3.77261	0.308083	8.99956	2.27e-19	3.74e-17	11510	23748	34034	757	2415	2485
STK26	ENSG00000134602	protein_coding	549.384	3.77221	0.276599	10.0225	1.21e-23	2.99e-21	503	1139	1636	45	111	100
POMK	ENSG00000185900	protein_coding	2071.41	3.76904	0.199267	13.8961	6.69e-44	7.16e-41	1926	4313	6059	226	373	337
PPP3CB	ENSG00000107758	protein_coding	9174.68	3.75495	0.339839	8.10664	5.2e-16	5.94e-14	9938	17580	25536	537	1972	1999
WDR76	ENSG00000092470	protein_coding	1339.84	3.75449	0.262509	10.493	9.31e-26	2.98e-23	1090	2933	4087	148	228	235
EIF4EBP2	ENSG00000148730	protein_coding	21104.3	3.74816	0.344198	7.98426	1.41e-15	1.5e-13	14282	48381	68260	2769	3323	3252
SCML1	ENSG00000047634	protein_coding	9128.6	3.74555	0.196046	14.0046	1.46e-44	1.62e-41	8784	18550	26549	1115	1474	1523
DDHD2	ENSG00000085788	protein_coding	6343.77	3.74193	0.302967	9.05026	1.43e-19	2.4e-17	4527	14255	20341	745	1092	1048
RADX	ENSG00000147231	protein_coding	1681.96	3.74052	0.338608	8.09349	5.8e-16	6.56e-14	1953	3175	4417	264	242	216
KLHL15	ENSG00000174010	protein_coding	8483.38	3.72385	0.289161	9.41985	4.52e-21	8.91e-19	6792	18396	26292	1130	1360	1328
MIDEAS	ENSG00000156030	protein_coding	4175.08	3.69595	0.146661	18.3821	1.83e-75	1.13e-71	4245	8091	12066	441	738	821
RFC3	ENSG00000133119	protein_coding	3650.35	3.69345	0.329462	8.1753	2.95e-16	3.49e-14	4060	6910	9928	588	493	532
RP2	ENSG00000102218	protein_coding	939.702	3.69121	0.239266	11.2478	2.38e-29	1.02e-26	1280	1619	2212	108	163	175
GPM6B	ENSG00000046653	protein_coding	704.7	3.65929	0.498989	5.32936	9.86e-08	3.48e-06	411	1695	2301	92	170	73
BTG3	ENSG00000154640	protein_coding	13154	3.65825	0.300401	8.84902	8.83e-19	1.4e-16	11966	26889	39250	2018	1993	2029
LCOR	ENSG00000196233	protein_coding	3156.76	3.63879	0.211579	12.4719	1.06e-35	7.01e-33	2765	6546	9521	366	574	616
DUSP5	ENSG00000138166	protein_coding	9210.74	3.62884	0.144947	18.1366	1.64e-73	7.26e-70	9264	18178	26150	961	1846	1836
TKTL1	ENSG00000007350	protein_coding	43119.9	3.62519	0.220755	11.8918	1.31e-32	6.86e-30	38058	90553	127519	5655	7520	7819
CDC6	ENSG00000094804	protein_coding	2934.69	3.62116	0.182723	14.345	1.14e-46	1.32e-43	3135	5654	8066	396	513	521
LEMD3	ENSG00000174106	protein_coding	6639.24	3.6159	0.278894	9.37957	6.62e-21	1.28e-18	7711	12143	17656	1041	989	1109
RNF4	ENSG00000063978	protein_coding	6756.73	3.609	0.998793	2.61216	0.00899733	0.0728427	11204	18059	1791	95	1959	1834
FAM83D	ENSG00000101447	protein_coding	1478.89	3.60341	0.287008	9.07087	1.18e-19	2.04e-17	1867	2615	3687	230	229	251
ZMYM6	ENSG00000163867	protein_coding	3746.25	3.6008	0.384335	6.76701	1.31e-11	8.73e-10	2285	8427	12724	537	689	601
DPPA4	ENSG00000121570	protein_coding	1350.44	3.59955	0.166909	15.5746	1.08e-54	2.1e-51	1365	2698	3752	165	249	267
SNX10	ENSG00000086300	protein_coding	727.893	3.59667	0.339702	7.64396	2.11e-14	1.87e-12	646	1437	2267	54	178	157
TMEM65	ENSG00000164983	protein_coding	1925.4	3.59425	0.302196	8.58467	9.11e-18	1.32e-15	1423	4231	6072	256	347	356
UBE2E2	ENSG00000182247	protein_coding	6431.76	3.5896	0.28764	9.00291	2.2e-19	3.65e-17	4907	14060	20007	867	1068	1268
TRUB1	ENSG00000165832	protein_coding	5910.66	3.55862	0.247038	10.3572	3.88e-25	1.17e-22	6496	10997	16203	922	1015	990
EPB41L4B	ENSG00000095203	protein_coding	2412.85	3.54328	0.175697	14.4754	1.73e-47	2.15e-44	2966	4245	6187	258	494	536
JADE3	ENSG00000102221	protein_coding	4154.72	3.53114	0.249802	10.1326	3.96e-24	1.04e-21	4438	7809	11537	658	752	686
DNA2	ENSG00000138346	protein_coding	1064.08	3.52427	0.269913	9.35215	8.59e-21	1.64e-18	1084	2045	3013	166	163	215
MAGEA9B	ENSG00000267978	protein_coding	1518.53	3.52309	0.154035	16.38	2.66e-60	8.24e-57	1795	2674	4048	186	305	317
CASP8AP2	ENSG00000118412	protein_coding	624.55	3.51448	0.259788	9.67895	3.7e-22	8.04e-20	799	1067	1559	93	120	112
ZCCHC10	ENSG00000155329	protein_coding	4418.42	3.50475	0.186342	13.4417	3.45e-41	3.14e-38	3998	9074	12886	542	900	941
ARHGAP29	ENSG00000137962	protein_coding	3636.32	3.49367	0.243601	10.2367	1.36e-24	3.8e-22	3111	7681	10718	529	706	686
RUNDC3B	ENSG00000105784	protein_coding	1149.76	3.49037	0.235679	10.5668	4.25e-26	1.39e-23	1083	2296	3331	169	201	240
BEND2	ENSG00000177324	protein_coding	2208.18	3.4889	0.303311	8.20577	2.29e-16	2.78e-14	1817	4751	6555	357	378	412
CHAMP1	ENSG00000198824	protein_coding	1672.79	3.48855	0.302907	8.21555	2.11e-16	2.58e-14	1919	3083	4377	291	257	308
DCAF17	ENSG00000115827	protein_coding	3223.19	3.48073	0.229266	10.8203	2.76e-27	1.01e-24	3325	6195	8969	509	610	574
PHTF2	ENSG00000006576	protein_coding	2829.72	3.4798	0.243635	10.1784	2.48e-24	6.62e-22	2307	6032	8523	366	551	625
TAF4B	ENSG00000141384	protein_coding	1388.73	3.47972	0.367497	6.7476	1.5e-11	9.94e-10	910	3221	4352	215	267	251
SSX1	ENSG00000126752	protein_coding	1853.75	3.47955	0.32555	7.6165	2.61e-14	2.3e-12	1392	3975	5837	295	350	328
WDFY1	ENSG00000085449	protein_coding	3460.35	3.47939	0.234488	10.5736	3.95e-26	1.3e-23	3329	6879	9889	539	667	618
RNF212B	ENSG00000215277	protein_coding	777.813	3.47367	0.292929	8.4446	3.05e-17	4.08e-15	740	1618	2137	130	147	131
RNF2	ENSG00000121481	protein_coding	6119.28	3.45959	0.246525	9.97701	1.92e-23	4.69e-21	5121	13034	18068	906	1193	1205
PSMD10	ENSG00000101843	protein_coding	4820.94	3.4594	0.22598	10.8833	1.38e-27	5.18e-25	4453	9858	13797	733	970	888
SMARCAD1	ENSG00000163104	protein_coding	2836.98	3.45078	0.415214	5.90246	3.58e-09	1.63e-07	3575	4801	7204	591	403	429
TIGAR	ENSG00000078237	protein_coding	2124.67	3.44969	0.281862	8.69111	3.59e-18	5.46e-16	1610	4479	6738	246	451	506
STRADB	ENSG00000082146	protein_coding	4425.21	3.4472	0.337305	7.25517	4.01e-13	3.11e-11	2804	10128	14231	581	910	972
RBMXL3	ENSG00000175718	protein_coding	631.674	3.44505	0.432073	5.65889	1.52e-08	6.34e-07	594	1306	1761	39	144	198
XK	ENSG00000047597	protein_coding	731.633	3.43921	0.452819	5.38673	7.17e-08	2.61e-06	638	1562	2083	156	112	102
TMCC3	ENSG00000057704	protein_coding	429.021	3.43469	1.18803	2.04935	0.0404283	0.237188	354	940	1238	0	161	119
MAGEA4	ENSG00000147381	protein_coding	3906.35	3.43362	0.324021	7.51069	5.88e-14	4.97e-12	2778	8447	12502	390	919	972
SOCS5	ENSG00000171150	protein_coding	3542.68	3.43286	0.180857	13.4518	3e-41	2.82e-38	3715	6840	9590	536	686	725
RRM2B	ENSG00000048392	protein_coding	2666.73	3.43122	0.289651	8.39362	4.71e-17	6.2e-15	2252	5544	7979	442	466	532
POLR3G	ENSG00000113356	protein_coding	1325.78	3.40349	0.404285	5.94503	2.76e-09	1.27e-07	934	2842	4277	251	247	212
RMI2	ENSG00000175643	protein_coding	4709.41	3.39691	0.229741	10.4331	1.75e-25	5.38e-23	4614	9335	13115	778	900	933
TXLNG	ENSG00000086712	protein_coding	1094.66	3.39648	0.164907	14.5323	7.56e-48	9.77e-45	1102	2180	2962	149	239	242
PELI2	ENSG00000139946	protein_coding	2621.69	3.37875	0.187814	12.6654	9.19e-37	6.96e-34	2522	5162	7439	389	520	597
ITGB1	ENSG00000150093	protein_coding	15688	3.36574	0.30512	7.75348	8.94e-15	8.53e-13	13024	32768	46794	2829	2994	2904
TRIM71	ENSG00000206557	protein_coding	3613.22	3.36448	0.36177	6.53586	6.32e-11	3.82e-09	2146	8173	11961	510	822	780
DMRT1	ENSG00000137090	protein_coding	9568.45	3.36046	0.184811	12.7723	2.34e-37	1.91e-34	8641	19278	27824	1375	2106	2112
LNX2	ENSG00000139517	protein_coding	4890.26	3.35875	0.324869	7.2606	3.85e-13	3e-11	3235	10987	15479	729	1006	1109
FMR1	ENSG00000102081	protein_coding	4818.1	3.34723	0.242114	9.69472	3.17e-22	7.04e-20	3829	10083	14715	656	1137	1076
CGAS	ENSG00000164430	protein_coding	468.806	3.34667	0.410705	5.71376	1.11e-08	4.69e-07	370	971	1450	85	116	65
ESX1	ENSG00000123576	protein_coding	3162.52	3.34518	0.532823	4.40143	1.08e-05	0.000232659	6463	3193	4915	537	601	673
COX7A2L	ENSG00000115944	protein_coding	12048.7	3.34066	0.335523	6.97615	3.03e-12	2.15e-10	7576	27110	38932	1738	2819	2582
TMOD1	ENSG00000136842	protein_coding	918.732	3.3232	0.499267	4.65321	3.27e-06	8.22e-05	1384	664	2985	126	199	231
FYTTD1	ENSG00000122068	protein_coding	15633.1	3.32235	0.256391	9.05785	1.33e-19	2.28e-17	15313	30217	44073	2841	3038	3100
SOX1	ENSG00000182968	protein_coding	621.286	3.31289	0.595984	3.8808	0.000104114	0.0017063	232	1557	2160	50	174	179
RBM24	ENSG00000112183	protein_coding	778.238	3.31187	0.288119	8.02399	1.02e-15	1.11e-13	1115	1176	1798	117	176	175
SUZ12	ENSG00000178691	protein_coding	6425.58	3.30395	0.30099	7.65458	1.94e-14	1.74e-12	4430	13986	20365	951	1429	1516
CASP3	ENSG00000164305	protein_coding	1896.95	3.30328	0.295978	7.78193	7.14e-15	6.92e-13	1396	4134	5789	301	403	434
CRMP1	ENSG00000072832	protein_coding	1042.89	3.29828	0.346038	6.6417	3.1e-11	1.93e-09	741	2264	3259	113	247	303
KDM1B	ENSG00000165097	protein_coding	2882.5	3.29795	0.291962	7.87071	3.53e-15	3.55e-13	2955	5404	8005	557	505	605
NEMP1	ENSG00000166881	protein_coding	2233.86	3.29609	0.169268	13.5648	6.47e-42	6.28e-39	2207	4438	6050	345	524	486
C9orf72	ENSG00000147894	protein_coding	3632.94	3.29347	0.295413	7.7636	8.26e-15	7.93e-13	2696	7832	11136	598	735	846
FAM120C	ENSG00000184083	protein_coding	1027.18	3.28909	0.34181	6.69696	2.13e-11	1.38e-09	896	2039	3073	91	315	264
NCKAP1	ENSG00000061676	protein_coding	7914.16	3.28233	0.185964	12.273	1.27e-34	7.7e-32	7223	15747	22799	1220	1868	1754
PLEKHA8	ENSG00000106086	protein_coding	1164.48	3.27926	0.337691	6.74954	1.48e-11	9.83e-10	798	2568	3639	193	242	271
BNIP2	ENSG00000140299	protein_coding	4211.05	3.2785	0.266111	8.56222	1.11e-17	1.59e-15	3409	8836	12529	719	903	914
MAGEA6	ENSG00000197172	protein_coding	1142.06	3.26893	0.273763	8.28796	1.15e-16	1.45e-14	1057	2259	3262	210	218	257
FAM133B	ENSG00000234545	protein_coding	1530.77	3.26586	0.375473	6.03468	1.59e-09	7.64e-08	891	3507	4973	219	372	369
ABCC4	ENSG00000125257	protein_coding	1320.43	3.26516	0.229133	9.8858	4.8e-23	1.14e-20	1563	2287	3402	227	318	259
MAGEB2	ENSG00000099399	protein_coding	5552.26	3.26514	0.124462	18.1995	5.21e-74	2.69e-70	6431	9892	14275	778	1392	1322
PIWIL4	ENSG00000134627	protein_coding	2568.17	3.26443	0.204035	11.0982	1.28e-28	4.96e-26	2236	5129	7609	374	612	622
LARP4	ENSG00000161813	protein_coding	3568.36	3.26335	0.265448	8.52654	1.51e-17	2.13e-15	3165	7194	10332	651	788	706
B4GALT6	ENSG00000118276	protein_coding	1605.24	3.25659	0.261297	8.63611	5.82e-18	8.67e-16	1526	3044	4663	299	334	335
SEPHS1	ENSG00000086475	protein_coding	6242.15	3.25517	0.237798	9.48354	2.46e-21	4.98e-19	5032	12732	19067	970	1434	1487
TFCP2	ENSG00000135457	protein_coding	1519.27	3.25316	0.200427	11.2418	2.54e-29	1.08e-26	1369	3127	4251	207	392	369
GMFB	ENSG00000197045	protein_coding	1856.86	3.25249	0.393898	5.71846	1.07e-08	4.57e-07	1025	4326	6054	248	446	494
SLC66A3	ENSG00000162976	protein_coding	2012.9	3.25187	0.224144	10.0465	9.52e-24	2.4e-21	1803	3983	5878	339	450	453
MAGEA10	ENSG00000124260	protein_coding	726.587	3.24511	0.26423	8.49682	1.95e-17	2.71e-15	594	1502	2168	97	181	189
TEX13D	ENSG00000282419	protein_coding	974.284	3.23913	0.365041	6.13391	8.57e-10	4.26e-08	601	2302	2971	138	241	245
ATE1	ENSG00000107669	protein_coding	3899.89	3.23889	0.21676	10.3289	5.22e-25	1.51e-22	4528	6971	9909	704	841	849
DMRTC1	ENSG00000269502	protein_coding	579.565	3.23704	0.393824	5.6803	1.34e-08	5.67e-07	348	1274	1924	82	135	155
ICE2	ENSG00000128915	protein_coding	3639.36	3.2337	0.346628	6.4441	1.16e-10	6.64e-09	2318	8176	11506	624	806	834
PLPPR5	ENSG00000117598	protein_coding	579.359	3.23272	0.519463	4.29813	1.72e-05	0.000350642	629	1042	1570	29	196	183
CRLF3	ENSG00000176390	protein_coding	3522.13	3.22652	0.180958	12.3041	8.61e-35	5.45e-32	3278	6832	10139	526	932	799
FAM72D	ENSG00000215784	protein_coding	692.894	3.224	0.427733	5.1995	2e-07	6.54e-06	377	1582	2307	102	194	150
ZNF761	ENSG00000160336	protein_coding	596.288	3.22383	0.244346	9.10116	8.94e-20	1.56e-17	609	1169	1565	102	116	158
PHF8	ENSG00000172943	protein_coding	10219.9	3.22244	0.218661	10.1639	2.87e-24	7.62e-22	8757	21007	29559	1699	2358	2390
HNRNPR	ENSG00000125944	protein_coding	4422.25	3.22068	0.304495	7.29299	3.03e-13	2.41e-11	4362	8608	12075	922	862	880
CENPH	ENSG00000153044	protein_coding	8189.84	3.21721	0.343392	6.4568	1.07e-10	6.19e-09	5094	18576	25871	1365	1899	1919
VPS36	ENSG00000136100	protein_coding	681.566	3.21515	0.193974	11.4198	3.33e-30	1.59e-27	676	1309	1877	92	167	187
DKC1	ENSG00000130826	protein_coding	6275.74	3.21293	0.208303	10.6236	2.31e-26	7.8e-24	5341	13009	18054	984	1510	1535
RBPJ	ENSG00000168214	protein_coding	13084.9	3.20091	0.317914	6.92298	4.42e-12	3.09e-10	8571	28765	41464	1768	3552	3350
NAMPT	ENSG00000105835	protein_coding	3114.85	3.19731	0.267817	8.20454	2.31e-16	2.79e-14	2983	5957	8831	617	660	658
CNOT6L	ENSG00000138767	protein_coding	3532.75	3.19527	0.266815	8.22767	1.91e-16	2.35e-14	2642	7736	10432	505	927	899
FAM72C	ENSG00000263513	protein_coding	603.454	3.19512	0.39065	5.61914	1.92e-08	7.89e-07	360	1366	1940	87	150	161
RIF1	ENSG00000080345	protein_coding	4502.29	3.18879	0.121691	17.9866	2.48e-72	9.63e-69	5008	8218	11614	711	1081	1148
GOLPH3	ENSG00000113384	protein_coding	6483	3.18809	0.287915	7.59979	2.97e-14	2.57e-12	4830	13579	20031	1151	1445	1548
LCLAT1	ENSG00000172954	protein_coding	2266.03	3.18614	0.146049	14.9686	1.18e-50	1.92e-47	2252	4401	6118	359	561	563
NREP	ENSG00000134986	protein_coding	2609.57	3.18597	0.244486	8.94107	3.85e-19	6.29e-17	2064	5644	7519	396	662	660
TBL1XR1	ENSG00000177565	protein_coding	6194.96	3.18332	0.213828	10.2106	1.78e-24	4.84e-22	5218	12737	18002	1000	1531	1513
SIK1B	ENSG00000275993	protein_coding	2301.1	3.17892	0.273607	7.96369	1.67e-15	1.74e-13	1757	4846	6957	390	573	532
DSCC1	ENSG00000136982	protein_coding	808.575	3.17847	0.280788	7.75839	8.6e-15	8.24e-13	988	1409	1958	161	173	177
KDM2B	ENSG00000089094	protein_coding	4240.76	3.17768	0.171286	12.7137	4.96e-37	3.95e-34	4574	7833	11128	746	968	1026
MED4	ENSG00000136146	protein_coding	14870.4	3.17763	0.272918	7.97907	1.47e-15	1.56e-13	12872	29787	43437	2914	3148	3322
LIN28B	ENSG00000187772	protein_coding	1238.02	3.17259	0.257155	8.44856	2.95e-17	3.98e-15	1246	2263	3492	244	262	281
TEX19	ENSG00000182459	protein_coding	4606.76	3.16991	0.499415	4.34492	1.39e-05	0.000292261	2216	11008	15223	396	1439	1445
FNBP1L	ENSG00000137942	protein_coding	3548.22	3.1695	0.336136	6.45423	1.09e-10	6.28e-09	2229	7791	11427	512	901	969
CENPQ	ENSG00000031691	protein_coding	1119.16	3.16162	0.3251	6.6491	2.95e-11	1.85e-09	1398	1938	2645	232	278	198
SMC1A	ENSG00000072501	protein_coding	2046.49	3.15745	0.230791	9.34809	8.92e-21	1.69e-18	1745	4223	5847	281	510	604
ARHGEF26	ENSG00000114790	protein_coding	1032.49	3.15524	0.238084	9.05244	1.4e-19	2.37e-17	1328	1718	2448	136	262	309
TMEM170B	ENSG00000205269	protein_coding	1905.23	3.15392	0.266681	8.07678	6.65e-16	7.5e-14	1470	3803	5994	277	475	540
MAGEA9	ENSG00000123584	protein_coding	990.612	3.15202	0.366907	5.8653	4.48e-09	2.01e-07	653	2209	3060	115	285	292
TEAD1	ENSG00000187079	protein_coding	2809.24	3.15106	0.33363	6.44743	1.14e-10	6.54e-09	1805	6237	8824	442	654	790
HLTF	ENSG00000071794	protein_coding	700.559	3.14908	0.442424	4.85751	1.19e-06	3.29e-05	1080	887	1614	159	137	142
TEX15	ENSG00000133863	protein_coding	5073.92	3.14837	0.199261	10.7817	4.2e-27	1.5e-24	4438	10093	14727	841	1299	1243
MTPN	ENSG00000105887	protein_coding	17808.5	3.14755	0.234189	9.17014	4.72e-20	8.62e-18	17109	33997	49985	3474	3992	4042
FGF13	ENSG00000129682	protein_coding	575.982	3.14676	0.363288	5.90924	3.44e-09	1.57e-07	525	1137	1629	130	107	126
DEK	ENSG00000124795	protein_coding	4021.55	3.14083	0.234034	9.14753	5.82e-20	1.05e-17	3331	8282	11709	698	948	1029
ELK3	ENSG00000111145	protein_coding	1588.48	3.13602	0.342685	6.23319	4.57e-10	2.38e-08	1177	3325	4879	328	363	334
MAGEA3	ENSG00000221867	protein_coding	1027.66	3.13553	0.245529	8.69768	3.39e-18	5.18e-16	920	1957	3046	171	299	222
SESTD1	ENSG00000187231	protein_coding	4444.55	3.13313	0.136339	15.6458	3.55e-55	7.34e-52	4942	7943	11572	753	1123	1111
RMND5A	ENSG00000153561	protein_coding	4141.11	3.12968	0.264976	8.03723	9.19e-16	1.02e-13	4029	7844	11543	857	884	940
TMTC4	ENSG00000125247	protein_coding	2454.32	3.12943	0.190396	11.1842	4.87e-29	2.02e-26	2213	4747	7129	370	692	622
MAP3K1	ENSG00000095015	protein_coding	2570.68	3.12376	0.264288	8.03581	9.3e-16	1.03e-13	3154	4483	6119	524	593	561
PTMA	ENSG00000187514	protein_coding	57806.7	3.12205	0.355313	5.97234	2.34e-09	1.1e-07	34489	130618	183881	10396	14374	13917
OSBPL8	ENSG00000091039	protein_coding	4554.52	3.11736	0.216413	9.78389	1.32e-22	3.01e-20	3860	9097	13388	783	1124	1180
TOP2A	ENSG00000131747	protein_coding	21249.9	3.11322	0.366286	5.76932	7.96e-09	3.47e-07	24130	37867	54048	5214	3982	4138
RNF212	ENSG00000178222	protein_coding	2109.81	3.11033	0.271026	7.78646	6.89e-15	6.72e-13	1600	4517	6222	351	503	592
FGD6	ENSG00000180263	protein_coding	843.365	3.11025	0.276154	7.64158	2.15e-14	1.9e-12	753	1644	2437	168	210	183
ARL5A	ENSG00000162980	protein_coding	1961.92	3.10882	0.165907	12.7108	5.15e-37	3.99e-34	1964	3624	5440	344	507	485
NPAP1	ENSG00000185823	protein_coding	1199.26	3.10773	0.265927	7.92598	2.26e-15	2.32e-13	1128	2333	3333	241	248	308
SKP2	ENSG00000145604	protein_coding	1002.68	3.10673	0.186028	11.3248	9.89e-30	4.38e-27	1000	1861	2774	179	257	247
CDK2	ENSG00000123374	protein_coding	1406.51	3.10343	0.198491	10.5971	3.07e-26	1.03e-23	1605	2411	3682	255	318	383
PGM2L1	ENSG00000165434	protein_coding	572.163	3.10162	0.283224	7.42033	1.17e-13	9.56e-12	527	1061	1693	67	162	183
CBX3	ENSG00000122565	protein_coding	20923.3	3.10116	0.306496	6.85543	7.11e-12	4.85e-10	13813	45514	65575	3405	5469	5601
NUDT15	ENSG00000136159	protein_coding	2789.32	3.09839	0.322957	6.49743	8.17e-11	4.8e-09	1825	6111	8715	470	751	702
GPRASP2	ENSG00000158301	protein_coding	830.693	3.09838	0.195042	10.7586	5.4e-27	1.9e-24	873	1470	2294	111	242	237
QDPR	ENSG00000151552	protein_coding	4281.71	3.09506	0.267784	7.8237	5.13e-15	5.1e-13	3421	8865	12594	823	1013	1053
TAF2	ENSG00000064313	protein_coding	2138.81	3.09331	0.213784	9.79171	1.22e-22	2.81e-20	2686	3550	5159	388	504	570
TSPAN13	ENSG00000106537	protein_coding	1450.96	3.08847	0.243116	8.59043	8.66e-18	1.26e-15	1227	2942	4185	251	418	335
GOLT1B	ENSG00000111711	protein_coding	2119.36	3.08671	0.220267	9.47355	2.7e-21	5.45e-19	1949	4177	5899	405	505	533
ELF4	ENSG00000102034	protein_coding	801.705	3.0816	0.312963	6.65126	2.91e-11	1.83e-09	699	1626	2255	174	185	176
GOLIM4	ENSG00000173905	protein_coding	1079.58	3.08096	0.164333	12.663	9.48e-37	7e-34	1190	1926	2808	185	302	266
HDGFL3	ENSG00000166503	protein_coding	22326.2	3.07646	0.276738	7.50335	6.22e-14	5.23e-12	17626	46182	66022	4455	5253	5437
NRAS	ENSG00000213281	protein_coding	3004.48	3.07585	0.25737	8.06563	7.29e-16	8.19e-14	2413	6333	8615	566	760	739
TSEN15	ENSG00000198860	protein_coding	3594.88	3.07537	0.218186	9.51194	1.87e-21	3.87e-19	3554	6775	9821	717	841	887
CIAO2A	ENSG00000166797	protein_coding	2342.84	3.07167	0.213688	9.69484	3.17e-22	7.04e-20	2652	4057	6086	463	543	596
SLBP	ENSG00000163950	protein_coding	15522.3	3.07058	0.212133	9.76079	1.66e-22	3.76e-20	13109	31471	44677	2765	4044	4002
ZNF320	ENSG00000182986	protein_coding	774.097	3.06764	0.219046	9.43931	3.75e-21	7.46e-19	701	1553	2137	111	217	230
FAM72B	ENSG00000188610	protein_coding	561.192	3.06491	0.279756	7.38111	1.57e-13	1.27e-11	453	1121	1688	85	145	173
RFWD3	ENSG00000168411	protein_coding	7770.88	3.06476	0.297882	6.93145	4.17e-12	2.92e-10	5513	17098	22990	1471	1942	1962
SPOPL	ENSG00000144228	protein_coding	1229.59	3.06081	0.305916	6.73651	1.62e-11	1.06e-09	941	2462	3809	246	285	315
RAD54B	ENSG00000197275	protein_coding	452.651	3.05297	0.309688	6.62915	3.38e-11	2.1e-09	631	657	1063	80	111	129
GNB4	ENSG00000114450	protein_coding	778.223	3.03894	0.199673	10.2114	1.76e-24	4.84e-22	785	1478	2058	120	195	252
CECR2	ENSG00000099954	protein_coding	1099.73	3.03858	0.270699	7.53079	5.04e-14	4.27e-12	1194	1983	2854	127	384	318
TRMT6	ENSG00000089195	protein_coding	2860.64	3.03692	0.150009	13.5786	5.36e-42	5.37e-39	2844	5372	7740	511	790	743
ZNF280B	ENSG00000275004	protein_coding	4406.4	3.03251	0.303958	6.6868	2.28e-11	1.46e-09	4044	8638	12217	1019	995	979
MAGEA1	ENSG00000198681	protein_coding	877.033	3.02763	0.367982	5.51014	3.59e-08	1.39e-06	561	1932	2719	176	213	229
N4BP2	ENSG00000078177	protein_coding	835.474	3.02651	0.509315	3.97889	6.92e-05	0.00119874	377	1892	2901	94	247	298
TLE1	ENSG00000196781	protein_coding	4350.06	3.02452	0.315932	6.40809	1.47e-10	8.22e-09	3864	8695	12123	455	1398	1503
HIGD1A	ENSG00000181061	protein_coding	12851.3	3.02418	0.201895	10.0259	1.17e-23	2.91e-21	12751	23994	34948	2596	3242	3206
GOLGA7	ENSG00000147533	protein_coding	11163.2	3.02332	0.247244	8.18348	2.76e-16	3.28e-14	9740	21790	32253	2272	3014	2561
HSF2	ENSG00000025156	protein_coding	9826.12	3.01978	0.216472	9.33045	1.05e-20	1.98e-18	9053	19049	27391	1981	2503	2457
API5	ENSG00000166181	protein_coding	6477.13	3.0173	0.220638	9.14303	6.07e-20	1.08e-17	6053	12424	18024	1325	1603	1644
PREPL	ENSG00000138078	protein_coding	6401.22	3.01643	0.217622	9.2657	1.94e-20	3.62e-18	5275	12974	18545	1123	1680	1848
IQGAP1	ENSG00000140575	protein_coding	2826.7	3.0156	0.130466	15.4492	7.64e-54	1.39e-50	2955	5295	7289	433	832	830
MAGEC1	ENSG00000155495	protein_coding	1694.43	3.01383	0.264729	7.60713	2.8e-14	2.45e-12	2035	2907	4099	368	433	385
WDR44	ENSG00000131725	protein_coding	1056.31	3.01146	0.27692	7.26371	3.77e-13	2.94e-11	1190	1863	2671	237	236	264
CDC42SE2	ENSG00000158985	protein_coding	10342.6	3.01031	0.281522	7.14086	9.28e-13	7e-11	8125	21475	30167	2169	2519	2609
GPR27	ENSG00000170837	protein_coding	1221.31	3.00848	0.204892	9.80262	1.1e-22	2.56e-20	1088	2336	3530	212	359	324
MCUB	ENSG00000005059	protein_coding	1241.52	3.00493	0.176148	11.382	5.14e-30	2.42e-27	1198	2293	3477	223	325	360
TMED2	ENSG00000086598	protein_coding	9712.08	3.00132	0.304672	6.56877	5.07e-11	3.1e-09	6567	20478	30412	1826	2558	2662
CCDC117	ENSG00000159873	protein_coding	12643.8	2.99708	0.269231	7.41771	1.19e-13	9.73e-12	9099	26437	38544	2091	3575	3736
MAGEA11	ENSG00000185247	protein_coding	878.222	2.99662	0.391233	5.10339	3.34e-07	1.04e-05	810	1714	2421	77	306	316
FAM43A	ENSG00000185112	protein_coding	924.866	2.98973	0.283401	7.02092	2.2e-12	1.61e-10	786	1799	2710	199	225	238
PSMC6	ENSG00000100519	protein_coding	3242.19	2.98483	0.249555	7.95346	1.81e-15	1.88e-13	3602	5792	8173	723	769	812
FGFR1OP2	ENSG00000111790	protein_coding	2600.46	2.98045	0.563161	3.51667	0.000437004	0.00595416	1749	5570	8013	143	990	1025
PRKAG2	ENSG00000106617	protein_coding	4699.83	2.97899	0.26412	7.49276	6.74e-14	5.64e-12	3456	9725	14241	773	1397	1373
GLS	ENSG00000115419	protein_coding	2811.42	2.97629	0.165045	11.9743	4.85e-33	2.64e-30	3025	5022	7311	547	721	800
CPEB1	ENSG00000214575	protein_coding	1755.46	2.97405	0.335335	5.8868	3.94e-09	1.78e-07	1128	3731	5570	267	549	527
RMI1	ENSG00000178966	protein_coding	1721.67	2.97384	0.253724	7.77948	7.28e-15	7.04e-13	2368	2574	3936	296	472	525
CASP2	ENSG00000106144	protein_coding	2988.3	2.97298	0.261814	7.53582	4.85e-14	4.14e-12	3045	5599	7810	682	689	761
MCMBP	ENSG00000197771	protein_coding	3681.18	2.97243	0.196455	10.0401	1.02e-23	2.54e-21	3203	7189	10539	678	1042	1019
UBE2E1	ENSG00000170142	protein_coding	1866.08	2.97197	0.467481	4.21828	2.46e-05	0.00048221	884	4532	5885	228	588	653
STX7	ENSG00000079950	protein_coding	1339.04	2.97032	0.303971	6.48192	9.06e-11	5.29e-09	926	2831	4107	229	400	381
ZNF738	ENSG00000172687	protein_coding	1500.59	2.97006	0.420657	4.68329	2.82e-06	7.2e-05	1107	3125	4499	396	282	358
MOB1B	ENSG00000173542	protein_coding	1999.6	2.96992	0.356992	5.51811	3.43e-08	1.34e-06	1291	4240	6336	428	534	487
CHRNA5	ENSG00000169684	protein_coding	429.497	2.96851	0.230925	8.52446	1.54e-17	2.16e-15	440	817	1098	78	104	140
ARFIP1	ENSG00000164144	protein_coding	3023.06	2.96394	0.232722	8.439	3.2e-17	4.26e-15	3865	4951	6991	615	830	777
SPIN1	ENSG00000106723	protein_coding	12296.3	2.96349	0.24446	8.03195	9.59e-16	1.05e-13	9778	24927	36087	2419	3441	3233
PDIK1L	ENSG00000175087	protein_coding	1752.74	2.9631	0.34116	5.75418	8.71e-09	3.78e-07	1690	3366	4686	448	380	399
DSG2	ENSG00000046604	protein_coding	979.333	2.95796	0.300739	6.5105	7.49e-11	4.46e-09	1265	1574	2270	223	250	235
MED20	ENSG00000124641	protein_coding	1036.81	2.95306	0.294891	6.623	3.52e-11	2.18e-09	1444	1538	2333	146	336	329
ATP11C	ENSG00000101974	protein_coding	2333.56	2.95176	0.308515	6.32632	2.51e-10	1.35e-08	2187	4325	6597	564	500	606
TVP23C	ENSG00000175106	protein_coding	2028.36	2.95136	0.255033	7.65139	1.99e-14	1.77e-12	2606	3210	4801	432	541	519
CD9	ENSG00000010278	protein_coding	2422.62	2.95112	0.164379	11.8697	1.7e-32	8.8e-30	2893	4281	5640	418	685	745
PDS5B	ENSG00000083642	protein_coding	2948.81	2.94486	0.181782	10.6989	1.03e-26	3.55e-24	3208	5423	7308	596	745	862
STRN3	ENSG00000196792	protein_coding	4448.86	2.9404	0.25581	7.58532	3.32e-14	2.85e-12	5335	7552	10704	1010	1151	1092
DTWD2	ENSG00000169570	protein_coding	1010.39	2.93959	0.231976	8.36116	6.21e-17	8.06e-15	958	1963	2699	146	362	287
ZNF488	ENSG00000265763	protein_coding	210.945	2.93719	0.546824	3.54262	0.000396173	0.00545291	208	412	542	15	103	58
SIK1	ENSG00000142178	protein_coding	776.318	2.93696	0.197797	9.79265	1.21e-22	2.8e-20	710	1471	2186	132	234	234
RAPGEF4	ENSG00000091428	protein_coding	385.136	2.93633	0.44751	4.32691	1.51e-05	0.000312965	653	514	661	61	112	127
RNMT	ENSG00000101654	protein_coding	2747.74	2.93527	0.352789	5.48564	4.12e-08	1.58e-06	1673	6066	8557	552	779	736
LBR	ENSG00000143815	protein_coding	4603.86	2.9287	0.29912	6.44792	1.13e-10	6.53e-09	3600	9387	13482	1052	1157	1182
ABHD5	ENSG00000011198	protein_coding	2989.56	2.9261	0.24055	8.00704	1.17e-15	1.27e-13	2343	5959	8930	554	862	881
KLHL5	ENSG00000109790	protein_coding	1507.59	2.92463	0.153361	12.5497	3.99e-36	2.75e-33	1630	2755	3766	287	408	461
ZNF845	ENSG00000213799	protein_coding	458.832	2.92241	0.528107	3.64019	0.000272441	0.00393675	398	940	1243	29	184	178
PIK3CB	ENSG00000051382	protein_coding	1464.16	2.92167	0.235079	8.17459	2.97e-16	3.5e-14	1731	2586	3422	319	409	369
GALNT12	ENSG00000119514	protein_coding	1260.55	2.91975	0.245589	7.81694	5.41e-15	5.36e-13	1244	2433	3249	279	296	369
PAFAH1B2	ENSG00000168092	protein_coding	10159.2	2.91844	0.246622	7.77886	7.32e-15	7.05e-13	7675	20918	30057	1834	3084	2960
MFHAS1	ENSG00000147324	protein_coding	1118.34	2.91727	0.525324	3.64968	0.000262566	0.00381741	432	2572	3929	149	367	389
RAP2A	ENSG00000125249	protein_coding	963.294	2.91247	0.355093	5.38584	7.21e-08	2.62e-06	1176	1623	2272	99	362	339
YRDC	ENSG00000196449	protein_coding	4489.53	2.90484	0.292135	6.5204	7.01e-11	4.22e-09	3079	9521	13611	831	1278	1393
ITSN1	ENSG00000205726	protein_coding	3100.2	2.90367	0.116279	16.3716	3.05e-60	8.61e-57	3251	5834	7718	540	937	965
TRAK2	ENSG00000115993	protein_coding	1750.85	2.90168	0.228592	8.31908	8.86e-17	1.13e-14	2306	2737	4005	298	562	525
UBA2	ENSG00000126261	protein_coding	22082.3	2.90006	0.300034	6.33281	2.41e-10	1.3e-08	21936	40628	59171	5620	5230	5347
FAM117B	ENSG00000138439	protein_coding	1766.57	2.8991	0.291535	6.51413	7.31e-11	4.38e-09	1237	3741	5295	317	518	556
SEC23A	ENSG00000100934	protein_coding	2618.45	2.89772	0.285401	6.64931	2.94e-11	1.85e-09	3163	4277	6410	627	602	726
MAPK1	ENSG00000100030	protein_coding	11438.4	2.89538	0.218769	8.66383	4.56e-18	6.9e-16	9925	22268	32373	2416	3098	3258
ASB9	ENSG00000102048	protein_coding	4099.67	2.89357	0.279554	6.77352	1.26e-11	8.39e-10	2950	8545	12274	820	1188	1173
RAB22A	ENSG00000124209	protein_coding	4893.79	2.89232	0.246847	7.66594	1.78e-14	1.61e-12	3764	9889	14499	954	1414	1450
ZBTB14	ENSG00000198081	protein_coding	879.091	2.89057	0.232366	8.13617	4.08e-16	4.72e-14	804	1630	2497	186	263	230
SP3	ENSG00000172845	protein_coding	5188.99	2.89045	0.194579	9.71562	2.59e-22	5.82e-20	5656	9132	13239	1128	1374	1472
VAMP7	ENSG00000124333	protein_coding	1314.53	2.88857	0.334382	5.64794	1.62e-08	6.74e-07	1280	2371	3177	341	278	310
GCH1	ENSG00000131979	protein_coding	830.82	2.88857	0.200497	9.41943	4.54e-21	8.91e-19	925	1465	2066	169	215	263
SLC16A10	ENSG00000112394	protein_coding	1170.87	2.88623	0.157892	11.9463	6.79e-33	3.63e-30	1194	2024	3234	221	352	351
B3GALNT1	ENSG00000169255	protein_coding	1033.85	2.88397	0.207117	9.09614	9.36e-20	1.62e-17	1276	1794	2309	196	320	299
SMC3	ENSG00000108055	protein_coding	9709.54	2.88071	0.225864	8.32674	8.31e-17	1.06e-14	11303	16673	23559	2207	2596	2613
SP4	ENSG00000105866	protein_coding	815.883	2.88042	0.24408	7.70412	1.32e-14	1.22e-12	772	1546	2202	185	222	220
IKZF5	ENSG00000095574	protein_coding	2978.16	2.87897	0.254306	7.3886	1.48e-13	1.21e-11	3059	5284	7968	710	813	734
DHX35	ENSG00000101452	protein_coding	1797.32	2.87664	0.193794	9.68368	3.54e-22	7.78e-20	2200	3020	4193	293	569	593
PANK3	ENSG00000120137	protein_coding	4649.71	2.87359	0.148813	12.5902	2.39e-36	1.69e-33	4731	8496	12188	947	1324	1380
LUZP4	ENSG00000102021	protein_coding	774.625	2.87284	0.221258	8.46452	2.57e-17	3.52e-15	927	1321	1827	151	258	204
FAM9B	ENSG00000177138	protein_coding	990.975	2.87173	0.221483	8.45088	2.89e-17	3.92e-15	859	1965	2743	161	311	334
PCOLCE2	ENSG00000163710	protein_coding	579.822	2.86598	0.395809	4.71436	2.42e-06	6.28e-05	357	1196	1889	106	215	145
IER3IP1	ENSG00000134049	protein_coding	4115.73	2.86269	0.256005	7.27601	3.44e-13	2.7e-11	3274	8189	12032	892	1125	1201
CLOCK	ENSG00000134852	protein_coding	5322.29	2.86166	0.224373	8.29715	1.07e-16	1.35e-14	4261	10626	15441	1035	1596	1615
FAM102B	ENSG00000162636	protein_coding	2124.95	2.86036	0.455775	4.08174	4.47e-05	0.000818135	1002	4750	7143	303	814	656
ZNF518A	ENSG00000177853	protein_coding	3939.21	2.85882	0.193503	9.60612	7.53e-22	1.61e-19	4156	6988	10225	874	1088	1114
DCLRE1B	ENSG00000118655	protein_coding	510.516	2.85669	0.245677	7.55743	4.11e-14	3.52e-12	499	940	1369	116	136	148
G3BP1	ENSG00000145907	protein_coding	11235.6	2.8515	0.187727	9.86275	6.04e-23	1.42e-20	11273	20565	29636	2461	3340	3032
PRKDC	ENSG00000253729	protein_coding	5330.77	2.8504	0.423344	4.37093	1.24e-05	0.000263259	5881	9364	13321	1484	1686	798
WDR82	ENSG00000164091	protein_coding	7264.19	2.84946	0.374776	4.93484	8.02e-07	2.31e-05	4209	16318	22356	1045	2569	2488
THAP12	ENSG00000137492	protein_coding	2974.07	2.84924	0.252344	7.32823	2.33e-13	1.86e-11	2299	5932	8810	611	859	902
CDK2AP1	ENSG00000111328	protein_coding	13738.9	2.84687	0.362086	5.10062	3.39e-07	1.05e-05	9878	28445	41016	3620	3409	3375
PRRC1	ENSG00000164244	protein_coding	2543.64	2.84555	0.24099	7.65818	1.89e-14	1.7e-12	1976	5195	7336	451	796	836
LSM11	ENSG00000155858	protein_coding	1761.06	2.84369	0.155865	11.8288	2.77e-32	1.41e-29	1683	3467	4495	337	548	543
RBPMS2	ENSG00000166831	protein_coding	1191.95	2.84285	0.31248	5.89749	3.69e-09	1.68e-07	871	2511	3458	271	348	319
DUSP22	ENSG00000112679	protein_coding	13098.6	2.84276	0.282901	6.51379	7.33e-11	4.38e-09	9176	27612	38962	2679	3783	4034
PGAP1	ENSG00000197121	protein_coding	669.784	2.83948	0.286039	6.43088	1.27e-10	7.21e-09	505	1354	1986	114	215	225
TCF7L2	ENSG00000148737	protein_coding	2037.01	2.83466	0.339536	5.40344	6.54e-08	2.4e-06	1756	3993	5672	547	460	546
MBOAT2	ENSG00000143797	protein_coding	1599.71	2.83421	0.266211	6.89007	5.58e-12	3.86e-10	1259	3248	4587	340	425	518
RAD51AP1	ENSG00000111247	protein_coding	1710.75	2.83099	0.302214	6.0586	1.37e-09	6.65e-08	1885	2924	4370	450	434	431
DCTN4	ENSG00000132912	protein_coding	8115.89	2.83011	0.249372	7.33888	2.15e-13	1.73e-11	7340	15498	22332	1945	2149	2270
MCM10	ENSG00000065328	protein_coding	236.023	2.82798	0.550227	3.32223	0.000893009	0.0108179	417	273	408	31	100	71
MYCN	ENSG00000134323	protein_coding	558.381	2.82677	0.212859	8.58206	9.32e-18	1.34e-15	508	1038	1568	101	173	188
RBM44	ENSG00000177483	protein_coding	3671.78	2.82624	0.478561	3.81611	0.000135571	0.00214371	4455	6042	8712	1225	719	700
UHMK1	ENSG00000152332	protein_coding	4403.92	2.82612	0.383098	4.76671	1.87e-06	4.97e-05	2742	9438	13663	1117	1144	1159
NEDD4	ENSG00000069869	protein_coding	472.07	2.82555	0.536343	3.4037	0.00066479	0.00844173	886	501	750	108	121	146
IQCB1	ENSG00000173226	protein_coding	4816.54	2.825	0.278777	6.54645	5.89e-11	3.58e-09	5894	7860	11396	1205	1241	1310
TNKS2	ENSG00000107854	protein_coding	2173.04	2.8235	0.21395	8.52303	1.55e-17	2.17e-15	2141	4009	5748	318	735	798
UBE2Q2	ENSG00000140367	protein_coding	4384.37	2.82275	0.278934	6.5347	6.37e-11	3.85e-09	3878	8533	12026	1099	1173	1152
CHRAC1	ENSG00000104472	protein_coding	5234.19	2.82189	0.357657	5.09396	3.51e-07	1.08e-05	2992	11566	16382	1040	1611	1628
TMEM128	ENSG00000132406	protein_coding	3746.57	2.8191	0.37852	4.80582	1.54e-06	4.17e-05	2487	7949	11345	985	938	978
SNX4	ENSG00000114520	protein_coding	3190.68	2.81896	0.286619	6.34629	2.21e-10	1.2e-08	2590	6301	9177	778	856	881
MYO1B	ENSG00000128641	protein_coding	1623.15	2.81814	0.207121	8.77815	1.66e-18	2.59e-16	1401	3203	4468	335	492	497
ZNF236	ENSG00000130856	protein_coding	2117.49	2.8169	0.191488	9.4883	2.35e-21	4.79e-19	2121	3905	5501	470	653	583
RICTOR	ENSG00000164327	protein_coding	4254.2	2.81661	0.281247	6.45913	1.05e-10	6.12e-09	4383	7603	11103	1102	1043	1168
ACTL8	ENSG00000117148	protein_coding	1192.77	2.81564	0.339761	5.34387	9.1e-08	3.24e-06	1008	2359	3331	139	464	443
IL13RA1	ENSG00000131724	protein_coding	3189.19	2.81372	0.253767	7.14716	8.86e-13	6.72e-11	2401	6351	9546	564	1061	1046
SMNDC1	ENSG00000119953	protein_coding	3658.7	2.80697	0.301182	5.99957	1.98e-09	9.41e-08	4030	6453	9015	983	914	948
OSBPL3	ENSG00000070882	protein_coding	648.275	2.80368	0.33981	5.3079	1.11e-07	3.87e-06	463	1334	1934	148	212	165
NUS1	ENSG00000153989	protein_coding	3749.29	2.80319	0.21297	8.46689	2.52e-17	3.46e-15	3443	7140	10149	859	1086	1084
SPRED2	ENSG00000198369	protein_coding	845.609	2.79741	0.158511	11.3394	8.38e-30	3.77e-27	877	1518	2171	173	269	260
PARPBP	ENSG00000185480	protein_coding	651.565	2.79655	0.418392	4.29393	1.76e-05	0.000357108	406	1419	1974	171	180	164
COQ10B	ENSG00000115520	protein_coding	2011.79	2.79649	0.305128	5.88767	3.92e-09	1.78e-07	1401	4160	6055	447	588	608
ZMYND11	ENSG00000015171	protein_coding	5514.11	2.79629	0.280965	6.39328	1.62e-10	8.98e-09	4710	10670	15522	1393	1493	1497
PUS7L	ENSG00000129317	protein_coding	681.84	2.7955	0.464091	3.86886	0.000109347	0.00177705	394	1566	2026	189	187	156
ATP2A2	ENSG00000174437	protein_coding	24883.1	2.79467	0.196731	9.12242	7.35e-20	1.3e-17	21051	47780	71049	5137	7731	7732
RAB14	ENSG00000119396	protein_coding	5809.54	2.79081	0.280023	6.3952	1.6e-10	8.88e-09	4048	12240	17145	1051	1982	1894
ACVR2B	ENSG00000114739	protein_coding	1402.68	2.78969	0.18009	9.93771	2.85e-23	6.89e-21	1340	2591	3770	296	403	465
DCAF4L1	ENSG00000182308	protein_coding	7007.18	2.78961	0.196324	9.11563	7.82e-20	1.37e-17	6037	13694	19386	1198	2335	2463
TMX1	ENSG00000139921	protein_coding	2480.29	2.78711	0.402896	4.43565	9.18e-06	0.000202838	4067	3181	4529	597	670	738
DCAF12L1	ENSG00000198889	protein_coding	1496.38	2.78691	0.274849	6.50143	7.96e-11	4.7e-09	1160	2983	4364	342	431	452
RRM2	ENSG00000171848	protein_coding	1904.23	2.7864	0.286992	6.22456	4.83e-10	2.51e-08	2326	3214	4315	487	544	491
DCK	ENSG00000156136	protein_coding	1350.37	2.78547	0.448435	3.98155	6.85e-05	0.00118733	1661	2149	3214	433	254	332
CLIC4	ENSG00000169504	protein_coding	6919.86	2.78449	0.274604	6.49842	8.12e-11	4.78e-09	5033	14048	20627	1510	2013	2192
CHSY1	ENSG00000131873	protein_coding	2039.9	2.78435	0.225145	7.92535	2.28e-15	2.32e-13	1649	3997	5882	411	635	664
KLHL8	ENSG00000145332	protein_coding	1415.39	2.784	0.29284	6.09205	1.11e-09	5.45e-08	1640	2362	3457	371	401	356
CREBRF	ENSG00000164463	protein_coding	3397.84	2.78307	0.158958	11.2173	3.35e-29	1.41e-26	3088	6454	9257	655	1108	1107
BRMS1L	ENSG00000100916	protein_coding	927.198	2.78223	0.287958	6.18921	6.05e-10	3.09e-08	1254	1378	2068	212	274	275
TMEM123	ENSG00000152558	protein_coding	11089.5	2.78209	0.236459	7.53658	4.82e-14	4.12e-12	9502	21449	31058	2608	3175	3258
RFXAP	ENSG00000133111	protein_coding	1013.25	2.7774	0.347021	5.12189	3.02e-07	9.46e-06	701	2099	3041	251	294	277
ADGRG6	ENSG00000112414	protein_coding	654.789	2.77258	0.588634	3.01135	0.0026009	0.0265778	423	1394	1982	237	110	134
C1GALT1	ENSG00000106392	protein_coding	1426.15	2.77164	0.406339	4.36001	1.3e-05	0.000274853	1886	2213	3142	431	336	339
PAPOLG	ENSG00000115421	protein_coding	2282.42	2.771	0.214374	8.26126	1.44e-16	1.8e-14	2176	4202	6138	520	606	765
ISOC1	ENSG00000066583	protein_coding	2032.98	2.77032	0.285584	6.19895	5.68e-10	2.92e-08	1943	3788	5390	539	525	568
FBXL3	ENSG00000005812	protein_coding	4310.44	2.76621	0.172788	10.2218	1.58e-24	4.39e-22	5117	7204	10174	918	1339	1366
PDE7A	ENSG00000205268	protein_coding	2543.01	2.76497	0.38521	4.58184	4.61e-06	0.000111362	1533	5485	7858	639	644	789
POLE3	ENSG00000148229	protein_coding	7458.31	2.76202	0.282864	6.2292	4.69e-10	2.44e-08	7821	13286	18927	2016	1969	2001
ZNF281	ENSG00000162702	protein_coding	2086.99	2.76014	0.314987	5.58796	2.3e-08	9.31e-07	1997	3889	5513	580	507	582
ATAD2	ENSG00000156802	protein_coding	5258.85	2.76004	0.263436	6.68111	2.37e-11	1.51e-09	5336	9391	13737	1370	1536	1358
CUL4A	ENSG00000139842	protein_coding	12131	2.75929	0.200751	8.76354	1.89e-18	2.94e-16	11905	22283	31792	2885	3549	3599
SMAD4	ENSG00000141646	protein_coding	3891.11	2.75541	0.167912	10.4543	1.4e-25	4.39e-23	4599	6540	9153	824	1226	1249
EIF4G2	ENSG00000110321	protein_coding	41122.6	2.75474	0.196423	8.93344	4.13e-19	6.71e-17	35521	79366	113977	9052	12679	12894
FBXO28	ENSG00000143756	protein_coding	2801.77	2.75471	0.237233	7.39658	1.4e-13	1.14e-11	2593	5182	7660	678	744	898
NECAP1	ENSG00000089818	protein_coding	2862.24	2.75467	0.257276	6.8202	9.09e-12	6.14e-10	3796	4423	6277	654	906	834
RNF144A	ENSG00000151692	protein_coding	692.563	2.75422	0.384001	4.56827	4.92e-06	0.000117537	474	1438	2079	90	275	261
SMC1B	ENSG00000077935	protein_coding	9192.04	2.75398	0.379929	4.61661	3.9e-06	9.6e-05	10030	16240	22521	2851	2290	2019
NUP58	ENSG00000139496	protein_coding	11498.1	2.75079	0.209666	8.35036	6.81e-17	8.76e-15	9265	22911	32438	2293	3809	3775
XPO4	ENSG00000132953	protein_coding	2595.94	2.75007	0.25442	6.87868	6.04e-12	4.16e-10	2713	4505	6754	672	708	746
ANKRD40	ENSG00000154945	protein_coding	2896.93	2.74847	0.227904	7.67196	1.69e-14	1.54e-12	2977	5272	7312	719	791	887
UBE2E3	ENSG00000170035	protein_coding	8646.84	2.74778	0.272699	6.40919	1.46e-10	8.19e-09	6143	17969	25331	1852	2777	2725
ZBTB24	ENSG00000112365	protein_coding	1139.59	2.74743	0.2434	7.17925	7.01e-13	5.35e-11	969	2160	3242	266	345	346
FBXO5	ENSG00000112029	protein_coding	368.286	2.74736	0.286171	6.10602	1.02e-09	5.01e-08	416	612	924	53	127	149
CENPK	ENSG00000123219	protein_coding	1551.27	2.74544	0.356896	4.89063	1.01e-06	2.82e-05	1051	3179	4726	403	416	455
CCNG2	ENSG00000138764	protein_coding	1442.71	2.74466	0.432028	4.03831	5.38e-05	0.000962128	783	3124	4630	382	384	414
RBMY1A1	ENSG00000234414	protein_coding	351.01	2.74455	0.47048	3.70803	0.000208881	0.00313513	544	564	546	95	103	88
TMEM245	ENSG00000106771	protein_coding	4696.09	2.74362	0.266641	6.53919	6.19e-11	3.76e-09	3355	9797	13645	928	1539	1594
LRP12	ENSG00000147650	protein_coding	804.815	2.7428	0.247491	7.04187	1.9e-12	1.39e-10	885	1457	1897	194	269	211
TRIM59	ENSG00000213186	protein_coding	7273.66	2.74146	0.292207	5.95968	2.53e-09	1.18e-07	6367	13913	20063	1935	1815	2201
SLK	ENSG00000065613	protein_coding	3670.62	2.73922	0.274854	6.32779	2.49e-10	1.34e-08	3628	6607	9695	985	965	1054
CHEK1	ENSG00000149554	protein_coding	1298.77	2.73859	0.253148	6.86786	6.52e-12	4.47e-10	1076	2469	3746	306	404	385
CDK17	ENSG00000059758	protein_coding	3588.42	2.73602	0.154318	11.2496	2.33e-29	1.02e-26	3485	6572	9460	789	1123	1155
MAD2L1	ENSG00000164109	protein_coding	2562.78	2.73408	0.448557	3.86592	0.000110673	0.00179562	3336	3924	5786	853	563	572
PMEPA1	ENSG00000124225	protein_coding	1058.87	2.72826	0.341822	5.05602	4.28e-07	1.3e-05	778	2173	3066	152	458	354
SNX16	ENSG00000104497	protein_coding	2290.7	2.72794	0.466367	3.70511	0.000211296	0.00316526	1008	5005	7834	555	722	654
NR6A1	ENSG00000148200	protein_coding	9783.5	2.72711	0.164614	10.4919	9.41e-26	2.98e-23	9309	18532	25351	1686	3482	3560
ZNF28	ENSG00000198538	protein_coding	782.281	2.72567	0.417285	4.13546	3.54e-05	0.000660447	975	1289	1736	247	199	176
MMGT1	ENSG00000169446	protein_coding	500.464	2.72511	0.536105	3.21785	0.00129154	0.01478	212	1152	1649	66	199	196
ZNF680	ENSG00000173041	protein_coding	582.028	2.7229	0.42555	4.04864	5.15e-05	0.000926524	625	1017	1451	189	143	129
XPO1	ENSG00000082898	protein_coding	11320	2.72182	0.255899	6.72851	1.71e-11	1.12e-09	11156	19871	30563	2993	3122	3292
RCOR1	ENSG00000089902	protein_coding	3619.11	2.72101	0.411098	4.18636	2.83e-05	0.000543857	4929	5329	7911	1134	872	879
TRIM23	ENSG00000113595	protein_coding	1391.89	2.71872	0.274714	6.25639	3.94e-10	2.08e-08	1015	2921	3946	272	504	451
SHQ1	ENSG00000144736	protein_coding	1427.16	2.71662	0.181834	9.44056	3.71e-21	7.42e-19	1627	2429	3426	249	532	496
ARHGAP21	ENSG00000107863	protein_coding	2714.72	2.71645	0.238043	7.21066	5.57e-13	4.3e-11	2095	5343	7911	561	914	901
SLC25A14	ENSG00000102078	protein_coding	914.678	2.71491	0.187632	9.13975	6.26e-20	1.11e-17	942	1632	2334	153	334	336
RHEB	ENSG00000106615	protein_coding	7193.68	2.71036	0.283042	6.04277	1.51e-09	7.3e-08	5426	14373	20935	1785	2227	2099
DPH6	ENSG00000134146	protein_coding	604.098	2.70974	0.239363	7.14285	9.14e-13	6.92e-11	500	1153	1726	120	206	209
CASD1	ENSG00000127995	protein_coding	1766.42	2.7094	0.229228	7.45721	8.84e-14	7.31e-12	1505	3287	5060	410	584	530
PPTC7	ENSG00000196850	protein_coding	1870.51	2.70877	0.373665	4.573	4.81e-06	0.000115358	1038	4071	5875	356	647	664
CYRIA	ENSG00000197872	protein_coding	318.694	2.70526	0.541285	3.1504	0.00163047	0.0180014	132	668	1144	74	113	89
BMPR1B	ENSG00000138696	protein_coding	671.516	2.70264	0.386083	4.41004	1.03e-05	0.00022548	464	1352	2041	89	252	286
KLHL13	ENSG00000003096	protein_coding	416.802	2.70252	0.304855	5.58467	2.34e-08	9.43e-07	331	853	1141	89	162	116
ADNP2	ENSG00000101544	protein_coding	4536.98	2.70136	0.10735	15.8487	1.43e-56	3.42e-53	4595	8128	11657	901	1594	1541
MZT1	ENSG00000204899	protein_coding	1436.26	2.70085	0.376079	4.5226	6.11e-06	0.000141742	801	3233	4342	298	499	473
DAZL	ENSG00000092345	protein_coding	17685.3	2.70047	0.240739	7.06355	1.62e-12	1.2e-10	14409	34713	49637	4261	5671	5285
MTHFD2	ENSG00000065911	protein_coding	4060.94	2.69895	0.318164	5.33986	9.3e-08	3.29e-06	3321	7827	11564	1062	936	1445
UBE2B	ENSG00000119048	protein_coding	9791.49	2.69888	0.254323	6.68	2.39e-11	1.52e-09	7294	19669	28492	2197	3224	3129
DENND2C	ENSG00000175984	protein_coding	2063.2	2.69839	0.266188	6.38043	1.77e-10	9.71e-09	1517	4207	5964	379	734	748
GINS1	ENSG00000101003	protein_coding	3560.18	2.69787	0.288405	5.88708	3.93e-09	1.78e-07	2418	7374	10611	713	1193	1266
ZNF217	ENSG00000171940	protein_coding	5771.59	2.69707	0.247454	6.85813	6.98e-12	4.78e-10	6271	9918	14370	1533	1670	1678
TMEFF1	ENSG00000241697	protein_coding	638.055	2.69621	0.337603	5.02428	5.05e-07	1.51e-05	880	829	1512	159	198	191
DENR	ENSG00000139726	protein_coding	2346.26	2.6952	0.280726	6.03863	1.55e-09	7.46e-08	1642	4764	7006	456	812	836
HMGB1	ENSG00000189403	protein_coding	20390.6	2.69422	0.237648	7.12912	1.01e-12	7.61e-11	15701	39829	59626	4543	6552	6791
TTC33	ENSG00000113638	protein_coding	1319.49	2.69402	0.167615	10.1066	5.17e-24	1.32e-21	1504	2212	3192	267	422	487
ZNF492	ENSG00000229676	protein_coding	517.448	2.69294	0.549821	3.07907	0.00207647	0.021994	186	1236	1709	118	180	155
TLK1	ENSG00000198586	protein_coding	6399.26	2.69275	0.251257	6.73714	1.62e-11	1.06e-09	5094	12491	18312	1554	1953	2024
ZBTB39	ENSG00000166860	protein_coding	2118.49	2.69064	0.204992	8.24734	1.62e-16	2.01e-14	1784	4077	5906	406	785	718
ZFAND5	ENSG00000107372	protein_coding	21928	2.69039	0.280905	6.01766	1.77e-09	8.46e-08	15201	45528	64343	4942	7199	7104
CBX1	ENSG00000108468	protein_coding	12535.3	2.68937	0.213359	7.91793	2.41e-15	2.46e-13	12566	21801	33334	3169	3680	3922
FSBP	ENSG00000265817	protein_coding	354.13	2.68777	0.345797	4.88081	1.06e-06	2.95e-05	458	539	803	50	147	133
ABRAXAS1	ENSG00000163322	protein_coding	2790.88	2.68667	0.258766	6.51811	7.12e-11	4.27e-09	2065	5653	8064	613	907	949
HMGA1	ENSG00000137309	protein_coding	24528.8	2.68617	0.210924	7.99421	1.3e-15	1.4e-13	19519	48961	68583	4917	8576	8530
ARPP19	ENSG00000128989	protein_coding	15727.3	2.68489	0.213865	7.87827	3.32e-15	3.35e-13	13335	30469	43272	3726	5040	4965
AXIN2	ENSG00000168646	protein_coding	1319.89	2.68367	0.367898	4.57647	4.73e-06	0.000113833	1655	2105	2973	153	560	550
SNIP1	ENSG00000163877	protein_coding	2286.85	2.68359	0.13034	12.9169	3.61e-38	3.03e-35	2443	4078	5570	435	826	809
FBXO30	ENSG00000118496	protein_coding	2667.91	2.67789	0.214822	7.81063	5.69e-15	5.6e-13	2156	5186	7559	554	897	946
PUDP	ENSG00000130021	protein_coding	737.235	2.67746	0.280732	5.97532	2.3e-09	1.08e-07	830	1287	1724	200	227	205
ALKBH5	ENSG00000091542	protein_coding	21176.2	2.67652	0.356988	4.69628	2.65e-06	6.82e-05	12129	46015	65226	3704	7684	8136
FAM98B	ENSG00000171262	protein_coding	1895.23	2.6764	0.162274	10.3307	5.12e-25	1.5e-22	1759	3520	5048	389	616	703
YPEL2	ENSG00000175155	protein_coding	1795.5	2.67424	0.249768	6.70317	2.04e-11	1.32e-09	1574	3364	4959	461	525	572
RBMXL1	ENSG00000213516	protein_coding	1877.2	2.67402	0.24832	6.74139	1.57e-11	1.04e-09	1750	3440	5040	495	550	575
IMPACT	ENSG00000154059	protein_coding	5743.94	2.67195	0.320197	5.22161	1.77e-07	5.89e-06	4304	11772	16213	1586	1689	1629
STK4	ENSG00000101109	protein_coding	3008.2	2.67102	0.16119	10.3667	3.51e-25	1.07e-22	2980	5496	7672	674	913	1096
PELI1	ENSG00000197329	protein_coding	1821.17	2.67077	0.22478	7.43291	1.06e-13	8.77e-12	1521	3474	5122	427	591	594
FST	ENSG00000134363	protein_coding	992.383	2.6697	0.391858	4.26098	2.04e-05	0.000408162	542	2220	3025	222	334	330
CD164	ENSG00000135535	protein_coding	23610.2	2.66895	0.247598	6.74058	1.58e-11	1.04e-09	18416	46870	66989	5698	7382	7694
ARHGAP5	ENSG00000100852	protein_coding	7337.08	2.66335	0.237863	6.99289	2.69e-12	1.92e-10	6409	14140	19722	1889	2242	2270
ATL2	ENSG00000119787	protein_coding	2373.18	2.65982	0.195705	8.48122	2.23e-17	3.07e-15	2053	4425	6629	538	789	802
SLC23A2	ENSG00000089057	protein_coding	2886.49	2.65943	0.239542	6.9275	4.28e-12	3e-10	2200	5650	8407	603	1000	1021
PI4K2B	ENSG00000038210	protein_coding	1469.16	2.65796	0.277416	5.97644	2.28e-09	1.08e-07	1772	2408	3354	399	450	425
GCNA	ENSG00000147174	protein_coding	1738.9	2.65756	0.376293	4.40496	1.06e-05	0.00023018	2045	2881	4053	557	463	428
SUMO3	ENSG00000184900	protein_coding	8340.58	2.65612	0.108773	15.2255	2.39e-52	4.13e-49	8205	14927	21769	1745	2916	2935
C18orf63	ENSG00000206043	protein_coding	2362.29	2.65578	0.385027	4.30041	1.7e-05	0.000347508	2106	4236	6678	759	531	678
AP3S1	ENSG00000177879	protein_coding	7593.18	2.65178	0.243765	6.77614	1.23e-11	8.25e-10	5644	15254	21872	1610	2613	2698
MINDY3	ENSG00000148481	protein_coding	2655.34	2.65167	0.163288	10.1151	4.74e-24	1.22e-21	2416	4903	7182	587	903	916
CCNB3	ENSG00000147082	protein_coding	867.822	2.65035	0.452253	3.64918	0.00026308	0.00381928	1340	1160	1636	269	232	232
RCBTB1	ENSG00000136144	protein_coding	1027.48	2.64913	0.23945	6.88716	5.69e-12	3.93e-10	929	1899	2793	168	378	425
ADSS2	ENSG00000035687	protein_coding	13627.1	2.64206	0.216266	7.59277	3.13e-14	2.71e-12	11906	25742	37153	3409	4225	4506
FIGNL1	ENSG00000132436	protein_coding	504.672	2.6419	0.287036	5.7202	1.06e-08	4.53e-07	383	1034	1401	115	164	180
USP3	ENSG00000140455	protein_coding	1917.72	2.63562	0.274772	5.95266	2.64e-09	1.23e-07	2580	2812	4173	386	794	600
PAM	ENSG00000145730	protein_coding	1610.56	2.63441	0.199171	8.20607	2.29e-16	2.78e-14	1675	2858	3989	409	513	520
TAF13	ENSG00000197780	protein_coding	1921.03	2.63356	0.229644	7.11347	1.13e-12	8.48e-11	1543	3744	5393	361	715	729
UTS2B	ENSG00000188958	protein_coding	336.199	2.63341	0.409678	3.98705	6.69e-05	0.00116342	231	689	992	46	137	144
RHOXF2B	ENSG00000203989	protein_coding	3258.91	2.63306	0.206594	7.90467	2.69e-15	2.72e-13	3144	5898	8505	837	1049	1024
LACC1	ENSG00000179630	protein_coding	1298.38	2.63231	0.171712	9.50612	1.98e-21	4.07e-19	1467	2155	3143	298	455	432
TNPO1	ENSG00000083312	protein_coding	7408.03	2.6282	0.128887	12.6328	1.39e-36	1e-33	7570	13057	18782	1705	2555	2512
ARF3	ENSG00000134287	protein_coding	13979.9	2.62651	0.159472	10.1993	2e-24	5.38e-22	12398	26569	37289	3080	4882	4924
TBC1D4	ENSG00000136111	protein_coding	1227.83	2.62437	0.340606	4.76905	1.85e-06	4.92e-05	762	2566	3736	284	434	407
SIAH1	ENSG00000196470	protein_coding	6412.95	2.62431	0.22365	7.26272	3.79e-13	2.96e-11	5259	12322	17941	1562	2119	2136
TFAP2A	ENSG00000137203	protein_coding	472.534	2.62197	0.336233	4.82395	1.41e-06	3.85e-05	334	978	1350	121	149	157
TCEA1	ENSG00000187735	protein_coding	5937.69	2.62178	0.295139	5.49497	3.91e-08	1.51e-06	4540	11711	16972	1626	1770	1873
EPB41	ENSG00000159023	protein_coding	1562.6	2.62166	0.284964	5.69077	1.26e-08	5.34e-07	1208	2598	5115	367	496	568
ERBB3	ENSG00000065361	protein_coding	290.073	2.62163	0.558607	2.90299	0.0036962	0.0351751	256	555	770	70	156	38
C5orf47	ENSG00000185056	protein_coding	9699.32	2.62045	0.355888	4.55327	5.28e-06	0.000125089	7365	19319	27575	2982	2553	2848
PPP3R1	ENSG00000221823	protein_coding	3125.35	2.61898	0.379274	4.26863	1.97e-05	0.000397246	1702	6729	9799	570	1214	1195
PHF6	ENSG00000156531	protein_coding	1419.08	2.61702	0.454065	3.56122	0.00036914	0.00512632	638	3057	4770	346	481	467
SHISA2	ENSG00000180730	protein_coding	279.171	2.61341	0.254663	6.33546	2.37e-10	1.28e-08	287	449	762	56	114	93
FAM72A	ENSG00000196550	protein_coding	914.248	2.6129	0.28077	5.74458	9.22e-09	3.95e-07	714	1770	2620	155	366	361
SBNO1	ENSG00000139697	protein_coding	18609	2.61232	0.260192	6.19665	5.77e-10	2.95e-08	14460	37019	52065	4815	5867	6136
IRF2BPL	ENSG00000119669	protein_coding	2680.21	2.61206	0.235894	6.83382	8.27e-12	5.63e-10	2084	5197	7685	548	1051	926
ZNF611	ENSG00000213020	protein_coding	342.055	2.61155	0.28863	5.58344	2.36e-08	9.49e-07	429	566	725	62	140	124
RNASEH1	ENSG00000171865	protein_coding	2241.85	2.60995	0.202683	7.94322	1.97e-15	2.04e-13	2039	4305	5763	562	725	759
ASAH1	ENSG00000104763	protein_coding	2830.34	2.60864	0.267864	6.00541	1.91e-09	9.1e-08	2791	5091	7234	813	874	824
DIP2B	ENSG00000066084	protein_coding	2401.99	2.60727	0.206373	7.78819	6.8e-15	6.65e-13	2406	4335	6025	620	837	726
MCM2	ENSG00000073111	protein_coding	1649.45	2.60721	0.159937	10.049	9.28e-24	2.36e-21	1668	2890	4220	397	566	558
ZNF678	ENSG00000181450	protein_coding	754.894	2.60667	0.60703	2.64676	0.0081266	0.0673216	304	1732	2467	270	168	196
MAP3K2	ENSG00000169967	protein_coding	3158.52	2.60662	0.277013	5.7998	6.64e-09	2.92e-07	3172	5613	8026	923	903	969
TFDP1	ENSG00000198176	protein_coding	8508.1	2.60266	0.196596	8.15207	3.58e-16	4.19e-14	7507	16049	22806	2111	2824	2874
DMXL2	ENSG00000104093	protein_coding	2356.88	2.59941	0.213064	7.50672	6.06e-14	5.11e-12	2872	3676	5477	568	849	763
PCGF6	ENSG00000156374	protein_coding	1471.62	2.59538	0.228856	6.97107	3.15e-12	2.22e-10	1326	2733	3927	386	498	462
GNAI3	ENSG00000065135	protein_coding	5655.6	2.59403	0.152495	10.453	1.42e-25	4.4e-23	5665	9633	14946	1363	1933	1957
ITGB3	ENSG00000259207	protein_coding	433.383	2.59379	0.595418	2.67675	0.00743395	0.0627567	757	451	770	43	205	196
NDC1	ENSG00000058804	protein_coding	1402.59	2.59338	0.248633	6.40855	1.47e-10	8.21e-09	1310	2511	3761	380	488	408
RHOA	ENSG00000067560	protein_coding	24536.6	2.59298	0.170228	9.35795	8.13e-21	1.57e-18	26307	42364	59847	6167	8100	8345
USP12	ENSG00000152484	protein_coding	2546.91	2.59224	0.343548	4.6347	3.57e-06	8.89e-05	1613	5260	7704	428	1034	1035
ANGEL2	ENSG00000174606	protein_coding	1697.16	2.58809	0.166081	9.56214	1.15e-21	2.4e-19	1552	3182	4424	391	616	590
HERC5	ENSG00000138646	protein_coding	10238.6	2.58803	0.131565	12.0703	1.52e-33	8.55e-31	10373	17897	26087	2405	3448	3738
RLIM	ENSG00000131263	protein_coding	1784.44	2.5857	0.339435	4.67159	2.99e-06	7.58e-05	1116	3741	5342	448	581	626
NXPE3	ENSG00000144815	protein_coding	1532.71	2.58547	0.189299	8.37548	5.5e-17	7.17e-15	1332	2932	4081	326	599	537
THUMPD1	ENSG00000066654	protein_coding	3394.09	2.58444	0.247981	6.38933	1.67e-10	9.2e-09	3283	6049	8849	956	1007	1115
RNPS1	ENSG00000205937	protein_coding	15650.9	2.58289	0.255416	6.19732	5.74e-10	2.95e-08	11488	31457	44628	3786	5444	5400
HMG20A	ENSG00000140382	protein_coding	3129.42	2.58286	0.295802	5.35107	8.74e-08	3.12e-06	2485	6142	8673	887	899	1051
PER3	ENSG00000049246	protein_coding	2514.11	2.58248	0.188423	8.39857	4.52e-17	5.99e-15	2139	4843	6751	571	891	917
TP63	ENSG00000073282	protein_coding	632.177	2.58066	0.5665	2.79022	0.00526716	0.0473099	222	1469	2107	180	180	214
ENOPH1	ENSG00000145293	protein_coding	1277.37	2.57994	0.329075	4.80117	1.58e-06	4.26e-05	835	2598	3843	322	454	413
KNL1	ENSG00000137812	protein_coding	9605.76	2.57962	0.341276	4.62857	3.68e-06	9.14e-05	8186	18213	26156	3078	2651	2740
TTC5	ENSG00000136319	protein_coding	1709.35	2.57707	0.323377	4.8769	1.08e-06	2.99e-05	2485	2375	3381	430	562	601
INSIG1	ENSG00000186480	protein_coding	6302.18	2.57616	0.332039	4.7469	2.07e-06	5.43e-05	4898	12258	17853	1930	1841	1864
SOX17	ENSG00000164736	protein_coding	751.147	2.57278	0.410708	3.82943	0.000128439	0.0020508	492	1512	2274	235	213	224
VAPA	ENSG00000101558	protein_coding	9497.28	2.57225	0.348487	4.51167	6.43e-06	0.000148694	5508	19912	29390	2337	3230	3350
KIF13A	ENSG00000137177	protein_coding	1776.88	2.57194	0.280127	5.61155	2.01e-08	8.2e-07	1251	3652	5066	419	621	643
LRRC40	ENSG00000066557	protein_coding	1567.72	2.56789	0.175773	8.91997	4.66e-19	7.52e-17	1418	2937	4104	369	536	586
CSGALNACT2	ENSG00000169826	protein_coding	956.37	2.56784	0.28708	5.46134	4.73e-08	1.79e-06	716	1871	2752	245	346	305
CDKN2AIP	ENSG00000168564	protein_coding	4375.02	2.56506	0.318828	4.90879	9.16e-07	2.59e-05	4483	7710	10860	1398	1256	1250
FAM199X	ENSG00000123575	protein_coding	2844.79	2.56408	0.398506	3.92487	8.68e-05	0.00145604	1510	6042	9014	759	922	965
GNA13	ENSG00000120063	protein_coding	3382.65	2.56131	0.199046	7.84397	4.37e-15	4.38e-13	3026	6284	8997	866	1186	1128
CNOT6	ENSG00000113300	protein_coding	3182.99	2.56081	0.319876	4.87941	1.06e-06	2.97e-05	1989	6722	9407	750	1127	1160
CELF1	ENSG00000149187	protein_coding	7130.88	2.56075	0.239646	6.51272	7.38e-11	4.4e-09	5426	13884	20385	1399	2801	2799
KLHL2	ENSG00000109466	protein_coding	667.951	2.55863	0.372755	4.18138	2.9e-05	0.000554532	402	1436	1973	171	222	237
LAMC1	ENSG00000135862	protein_coding	4425.03	2.55711	0.21365	7.28814	3.14e-13	2.49e-11	3522	8573	12320	1018	1644	1588
LRIG1	ENSG00000144749	protein_coding	1785	2.55596	0.354336	4.39119	1.13e-05	0.000243047	1077	3712	5442	459	568	656
TRIP13	ENSG00000071539	protein_coding	7238.15	2.5553	0.250633	6.2055	5.45e-10	2.81e-08	5909	13870	19999	1970	2379	2397
MFSD2B	ENSG00000205639	protein_coding	248.512	2.55338	0.458264	3.38971	0.000699662	0.00882729	134	570	721	49	109	87
LPIN2	ENSG00000101577	protein_coding	4650.13	2.55224	0.20058	7.73876	1e-14	9.55e-13	4091	8775	12313	1194	1563	1639
PTBP2	ENSG00000117569	protein_coding	4809.29	2.5513	0.365829	4.24052	2.23e-05	0.000441546	3963	9184	13228	1609	1314	1361
BMP6	ENSG00000153162	protein_coding	675.134	2.54811	0.374732	4.13124	3.61e-05	0.00067149	951	899	1450	159	311	179
CLSPN	ENSG00000092853	protein_coding	1131.38	2.54409	0.171161	9.02128	1.86e-19	3.1e-17	1224	1888	2788	220	451	450
ZNF813	ENSG00000198346	protein_coding	388.67	2.54329	0.234644	6.57717	4.79e-11	2.94e-09	338	749	1013	91	138	148
BET1	ENSG00000105829	protein_coding	2048.51	2.54021	0.211115	7.2956	2.97e-13	2.37e-11	1836	3848	5346	542	683	719
ATXN3	ENSG00000066427	protein_coding	2147.49	2.54009	0.295958	5.20376	1.95e-07	6.42e-06	1451	4438	6185	528	762	774
SINHCAF	ENSG00000139146	protein_coding	1931.17	2.53743	0.200457	7.66961	1.73e-14	1.57e-12	2092	3253	4689	514	627	693
NPC1	ENSG00000141458	protein_coding	1902.26	2.53637	0.172245	8.91964	4.68e-19	7.52e-17	1801	3586	4708	478	683	667
HSDL1	ENSG00000103160	protein_coding	3068.75	2.53612	0.199158	7.71309	1.23e-14	1.15e-12	2713	5715	8162	783	1012	1144
ZDHHC17	ENSG00000186908	protein_coding	1903.29	2.5361	0.341012	4.50454	6.65e-06	0.000152977	1132	4102	5612	438	697	720
DCP2	ENSG00000172795	protein_coding	1537.94	2.53598	0.354042	4.33841	1.44e-05	0.00029903	1557	2700	3844	421	702	328
KIF14	ENSG00000118193	protein_coding	584.71	2.53542	0.342653	4.48098	7.43e-06	0.000168379	655	928	1445	183	203	152
MDM2	ENSG00000135679	protein_coding	2114.98	2.53012	0.307238	4.98024	6.35e-07	1.86e-05	1365	4315	6310	482	796	795
LSM6	ENSG00000164167	protein_coding	2091.08	2.52809	0.157878	9.67895	3.7e-22	8.04e-20	1894	3805	5566	475	810	769
ZBTB11	ENSG00000066422	protein_coding	1526.95	2.52695	0.26973	5.66104	1.5e-08	6.27e-07	1175	2944	4332	402	487	575
HEY1	ENSG00000164683	protein_coding	856.699	2.52459	0.233201	6.53768	6.25e-11	3.79e-09	732	1743	2123	218	291	320
EFR3A	ENSG00000132294	protein_coding	4456.16	2.52359	0.239087	6.37255	1.86e-10	1.02e-08	3564	8530	12396	1179	1545	1549
C5orf51	ENSG00000205765	protein_coding	1949.45	2.52218	0.27109	5.61503	1.97e-08	8.05e-07	1523	3818	5385	529	723	611
UXS1	ENSG00000115652	protein_coding	4471.32	2.52124	0.333269	4.56459	5e-06	0.000119433	2678	9378	13454	1077	1570	1721
RAD9B	ENSG00000151164	protein_coding	3509.7	2.5184	0.196868	7.71277	1.23e-14	1.15e-12	3089	6501	9371	907	1286	1201
IL6ST	ENSG00000134352	protein_coding	4562.7	2.51826	0.196902	7.7107	1.25e-14	1.17e-12	3730	8600	12669	1047	1729	1727
ECT2	ENSG00000114346	protein_coding	1808.96	2.51771	0.404356	3.75339	0.000174457	0.00267541	2002	3040	4273	659	456	501
FOXJ2	ENSG00000065970	protein_coding	1448	2.51715	0.175772	8.63137	6.06e-18	9e-16	1611	2376	3480	365	511	533
GFRA1	ENSG00000151892	protein_coding	1131.98	2.51712	0.29436	5.15397	2.55e-07	8.12e-06	818	2357	3089	210	459	483
N4BP2L1	ENSG00000139597	protein_coding	348.397	2.51693	0.716827	2.11618	0.0343296	0.209108	79	876	1157	47	163	157
MED28	ENSG00000118579	protein_coding	4360.98	2.51647	0.220714	6.87074	6.39e-12	4.39e-10	3408	8636	11898	958	1763	1617
ZNF655	ENSG00000197343	protein_coding	1676.98	2.51639	0.442223	3.42901	0.000605783	0.00782556	2256	2463	3495	339	993	354
MCC	ENSG00000171444	protein_coding	705.502	2.51588	0.209696	7.22894	4.87e-13	3.77e-11	610	1287	1937	156	258	288
ABCB10	ENSG00000135776	protein_coding	361.663	2.51527	0.300835	5.03689	4.73e-07	1.42e-05	382	611	897	56	151	167
CLINT1	ENSG00000113282	protein_coding	1973.91	2.51524	0.254856	5.94549	2.76e-09	1.27e-07	1499	3947	5433	499	750	672
YTHDF3	ENSG00000185728	protein_coding	3088.57	2.51432	0.259265	5.84083	5.19e-09	2.32e-07	3143	5341	7743	930	980	993
DDIAS	ENSG00000165490	protein_coding	1843.82	2.5101	0.297065	5.0834	3.71e-07	1.14e-05	2498	2601	3940	501	672	602
CACUL1	ENSG00000151893	protein_coding	6989.38	2.50855	0.124043	12.1614	4.99e-34	2.98e-31	6868	12485	17536	1481	2875	2669
RAVER2	ENSG00000162437	protein_coding	483.257	2.50566	0.307359	4.8987	9.65e-07	2.72e-05	660	688	1010	116	178	183
ZNF280D	ENSG00000137871	protein_coding	1346.89	2.5051	0.337972	4.45334	8.45e-06	0.000188975	886	2800	3877	374	496	427
MANEA	ENSG00000172469	protein_coding	876.468	2.50373	0.195315	7.69899	1.37e-14	1.27e-12	963	1450	2112	201	377	295
CDKN2C	ENSG00000123080	protein_coding	709.599	2.50343	0.473452	3.17547	0.00149594	0.0167424	304	1599	2262	167	268	270
POLE2	ENSG00000100479	protein_coding	375.685	2.50199	0.286162	5.24873	1.53e-07	5.17e-06	467	572	842	100	140	126
RAD21L1	ENSG00000244588	protein_coding	1842.19	2.50156	0.283285	5.30053	1.15e-07	4.02e-06	2503	2636	3855	478	632	690
PUM2	ENSG00000055917	protein_coding	5201.01	2.49818	0.194457	7.7044	1.31e-14	1.22e-12	4347	9902	13990	1293	1913	1929
CNEP1R1	ENSG00000205423	protein_coding	3057.26	2.49718	0.334052	4.48187	7.4e-06	0.000167848	2117	6136	8837	921	982	1005
BMPR2	ENSG00000204217	protein_coding	2372.54	2.49567	0.208252	7.18203	6.87e-13	5.26e-11	2542	3938	5836	662	818	818
CRY1	ENSG00000008405	protein_coding	4716.95	2.49526	0.1339	11.167	5.91e-29	2.41e-26	5050	8045	11315	1105	1676	1932
CXCL9	ENSG00000138755	protein_coding	297.441	2.49425	0.65756	2.27242	0.0230615	0.153995	245	566	810	16	149	169
ZBTB16	ENSG00000109906	protein_coding	1143.98	2.49425	0.249985	5.97735	2.27e-09	1.07e-07	992	2149	3031	202	463	523
RHOXF2	ENSG00000131721	protein_coding	4950.25	2.49421	0.163365	9.14641	5.89e-20	1.06e-17	4454	9158	12908	1236	1836	1826
GPRASP1	ENSG00000198932	protein_coding	254.148	2.49191	0.435094	3.42894	0.000605946	0.00782556	220	479	673	31	104	138
REST	ENSG00000084093	protein_coding	2800.88	2.49189	0.261367	5.70802	1.14e-08	4.84e-07	2841	4814	7037	856	888	923
DCAF4L2	ENSG00000176566	protein_coding	4113.05	2.49106	0.190884	7.81133	5.66e-15	5.59e-13	4963	6313	9487	1004	1543	1545
CYFIP1	ENSG00000273749	protein_coding	1274.53	2.48964	0.155714	9.56652	1.11e-21	2.33e-19	1217	2302	3231	266	509	524
MYSM1	ENSG00000162601	protein_coding	702.465	2.48837	0.344725	4.31756	1.58e-05	0.000324561	989	941	1469	194	223	268
ARHGAP12	ENSG00000165322	protein_coding	1027.2	2.48583	0.30185	4.9224	8.55e-07	2.44e-05	713	2033	2995	270	377	367
CDCA7L	ENSG00000164649	protein_coding	1996.38	2.48498	0.531543	2.79373	0.00521044	0.0469091	1763	3904	4979	147	1051	1035
FMNL2	ENSG00000157827	protein_coding	1257.46	2.48263	0.274852	5.39429	6.88e-08	2.52e-06	1699	1881	2522	301	456	505
SDC2	ENSG00000169439	protein_coding	2070	2.48156	0.266369	5.56206	2.67e-08	1.06e-06	1468	4069	5996	481	811	799
HPRT1	ENSG00000165704	protein_coding	13423.6	2.48031	0.279685	5.29277	1.2e-07	4.18e-06	10533	25561	37583	3987	4502	4465
P4HA2	ENSG00000072682	protein_coding	1153.93	2.47843	0.270502	5.46551	4.62e-08	1.75e-06	1473	1728	2519	218	525	457
E2F6	ENSG00000169016	protein_coding	1129.56	2.47592	0.168656	8.75105	2.11e-18	3.26e-16	1049	2047	2912	247	481	427
CDCA4	ENSG00000170779	protein_coding	2550.7	2.47056	0.231608	6.34935	2.16e-10	1.18e-08	2238	4831	6589	479	1211	982
COBLL1	ENSG00000082438	protein_coding	191.973	2.47051	0.652855	2.25243	0.0242953	0.160746	152	382	511	12	117	88
ZDBF2	ENSG00000204186	protein_coding	399.141	2.47051	0.469653	3.13105	0.00174181	0.0189473	222	856	1198	131	122	128
SEPTIN8	ENSG00000164402	protein_coding	734.019	2.4698	0.433842	3.38786	0.000704402	0.00887627	548	1424	2082	86	368	351
NUDT21	ENSG00000167005	protein_coding	13629.4	2.46842	0.215529	6.81308	9.55e-12	6.44e-10	10739	26022	37829	3431	5036	5234
COPS7B	ENSG00000144524	protein_coding	5302.15	2.46732	0.233411	6.28641	3.25e-10	1.72e-08	4039	10474	14555	1116	2203	2168
ZYG11B	ENSG00000162378	protein_coding	2394.79	2.46686	0.192674	7.61317	2.67e-14	2.34e-12	2306	4192	6160	662	872	838
MGME1	ENSG00000125871	protein_coding	2048.6	2.46407	0.178768	8.1898	2.62e-16	3.12e-14	1834	3685	5467	436	892	792
BIRC2	ENSG00000110330	protein_coding	3438.1	2.46301	0.357657	4.09054	4.3e-05	0.000791912	1997	7284	10237	940	1159	1319
HLF	ENSG00000108924	protein_coding	580.574	2.46293	0.60086	2.43473	0.0149031	0.109407	169	1355	1960	126	276	198
SFR1	ENSG00000156384	protein_coding	3741.81	2.46067	0.313613	4.65755	3.2e-06	8.06e-05	2803	7212	10616	1163	1210	1255
RWDD4	ENSG00000182552	protein_coding	1940.15	2.46048	0.282171	5.17585	2.27e-07	7.31e-06	1357	3744	5731	496	760	701
MAT2B	ENSG00000038274	protein_coding	3514.31	2.4586	0.26766	5.44944	5.05e-08	1.9e-06	2650	6835	9836	987	1217	1283
RRAS2	ENSG00000133818	protein_coding	3330.99	2.45759	0.29251	4.98304	6.26e-07	1.84e-05	2633	6504	8990	1018	1182	1049
CDK6	ENSG00000105810	protein_coding	2345.68	2.45705	0.259569	5.61333	1.98e-08	8.12e-07	1758	4689	6409	630	830	891
BARD1	ENSG00000138376	protein_coding	1719.03	2.45684	0.482773	3.01765	0.00254742	0.0260915	1426	3210	4681	709	424	416
MPZL3	ENSG00000160588	protein_coding	413.883	2.45675	0.532137	2.73755	0.00618987	0.05414	632	523	779	159	112	111
U2SURP	ENSG00000163714	protein_coding	5213.5	2.45607	0.18877	7.71344	1.22e-14	1.15e-12	4736	9409	13662	1423	1879	1909
MBLAC2	ENSG00000176055	protein_coding	376.54	2.45588	0.268347	5.42538	5.78e-08	2.15e-06	426	627	857	97	117	167
CHM	ENSG00000188419	protein_coding	490.615	2.45542	0.208463	6.98165	2.92e-12	2.08e-10	512	884	1125	130	174	191
GJA3	ENSG00000121743	protein_coding	283.856	2.45385	0.260469	5.58167	2.38e-08	9.57e-07	240	522	772	69	106	116
ZFYVE21	ENSG00000100711	protein_coding	3817.08	2.45221	0.218041	6.66026	2.73e-11	1.73e-09	3050	7194	10573	980	1384	1505
UFM1	ENSG00000120686	protein_coding	2149.35	2.45155	0.354611	4.09337	4.25e-05	0.000783226	1228	4528	6466	533	876	783
REV3L	ENSG00000009413	protein_coding	2205.62	2.44894	0.211349	6.85567	7.1e-12	4.85e-10	2503	3534	5186	615	832	760
RHNO1	ENSG00000171792	protein_coding	2512.54	2.44878	0.349897	4.14057	3.46e-05	0.000648241	1497	5319	7367	693	874	952
LCMT2	ENSG00000168806	protein_coding	716.414	2.44606	0.336829	4.29316	1.76e-05	0.000358116	1015	946	1479	189	292	244
DEPDC1B	ENSG00000035499	protein_coding	1875.32	2.44512	0.407789	3.5438	0.000394403	0.00543821	2629	2545	3839	659	557	569
C14orf39	ENSG00000179008	protein_coding	1228.55	2.44472	0.313562	4.60744	4.08e-06	9.98e-05	1210	2132	3098	412	387	387
WDHD1	ENSG00000198554	protein_coding	864.192	2.44441	0.451966	3.19583	0.00139427	0.0157696	1183	1242	1739	321	212	279
RPP14	ENSG00000163684	protein_coding	2299.44	2.44362	0.242688	5.94846	2.71e-09	1.26e-07	1729	4325	6630	507	928	967
LIN9	ENSG00000183814	protein_coding	2301.76	2.44254	0.315709	4.56922	4.9e-06	0.000117186	1992	4264	6090	767	735	724
KDM6A	ENSG00000147050	protein_coding	736.179	2.442	0.444389	3.2449	0.00117491	0.0136826	1155	925	1312	224	202	301
FNIP1	ENSG00000217128	protein_coding	3214.92	2.44051	0.178945	8.04998	8.28e-16	9.27e-14	3725	5113	7409	831	1210	1239
RCHY1	ENSG00000163743	protein_coding	3163.21	2.4401	0.19783	7.27945	3.35e-13	2.64e-11	3027	5654	7953	886	1228	1068
UHRF1	ENSG00000276043	protein_coding	1276.68	2.43842	0.210508	6.83308	8.31e-12	5.64e-10	1456	2113	2878	353	455	482
RPS6KA6	ENSG00000072133	protein_coding	355.781	2.43742	0.325104	4.42141	9.81e-06	0.0002153	364	558	944	115	123	112
HCCS	ENSG00000004961	protein_coding	1058.8	2.43737	0.180239	7.97479	1.53e-15	1.59e-13	1100	1749	2650	282	420	377
PTPN14	ENSG00000152104	protein_coding	1360.48	2.43632	0.414319	3.4667	0.000526896	0.00694715	663	2984	4187	332	559	515
JARID2	ENSG00000008083	protein_coding	4281.07	2.43601	0.280578	5.11803	3.09e-07	9.63e-06	3060	8316	12333	828	1908	1839
CHUK	ENSG00000213341	protein_coding	1309.55	2.43539	0.274633	5.22659	1.73e-07	5.75e-06	1673	2062	2664	369	442	509
AMD1	ENSG00000123505	protein_coding	6580.3	2.43389	0.319281	4.491	7.09e-06	0.000161471	4310	13230	19263	1911	2345	2339
ZNF772	ENSG00000197128	protein_coding	498.366	2.43088	0.477815	2.99463	0.00274783	0.0277063	436	886	1353	200	113	151
SNX25	ENSG00000109762	protein_coding	1624.15	2.43082	0.456302	3.13569	0.00171449	0.0187158	707	3489	5299	446	616	588
ANGPT1	ENSG00000154188	protein_coding	194.242	2.43019	0.643263	2.22334	0.026193	0.170359	200	349	452	12	118	95
GXYLT1	ENSG00000151233	protein_coding	1731.69	2.42985	0.24468	5.84376	5.1e-09	2.28e-07	1290	3417	4777	414	676	714
FBXW2	ENSG00000119402	protein_coding	3600.7	2.42874	0.245769	5.81335	6.12e-09	2.7e-07	2749	6948	9993	730	1512	1601
PIM1	ENSG00000137193	protein_coding	1647.99	2.42756	0.367883	3.88048	0.000104251	0.00170674	1017	3434	4799	286	704	804
C4orf46	ENSG00000205208	protein_coding	3723.74	2.42752	0.288519	4.94777	7.51e-07	2.17e-05	2848	7254	10217	1130	1209	1378
AZIN1	ENSG00000155096	protein_coding	5973.22	2.42649	0.29747	4.79539	1.62e-06	4.37e-05	4342	11810	16690	1806	2129	2033
PLEKHA2	ENSG00000169499	protein_coding	905.179	2.42432	0.353338	4.03104	5.55e-05	0.000990094	561	1779	2776	253	316	353
FAM9A	ENSG00000183304	protein_coding	402.046	2.42202	0.257001	5.53314	3.15e-08	1.23e-06	393	736	963	81	147	202
RHOT1	ENSG00000126858	protein_coding	2750.87	2.42133	0.134759	10.5472	5.23e-26	1.69e-23	2600	4978	6868	694	1084	1080
ANHX	ENSG00000227059	protein_coding	747.679	2.42023	0.197256	7.19989	6.03e-13	4.63e-11	679	1421	1840	159	306	331
BTBD3	ENSG00000132640	protein_coding	2092.78	2.42003	0.220758	6.4325	1.26e-10	7.15e-09	1854	3779	5533	600	715	812
ALG13	ENSG00000101901	protein_coding	1869.74	2.41948	0.174947	8.11373	4.91e-16	5.65e-14	1665	3318	5004	486	721	729
RGS7	ENSG00000182901	protein_coding	442.42	2.41916	0.442134	3.2098	0.00132826	0.0151333	257	914	1336	69	216	204
ASAP1	ENSG00000153317	protein_coding	6215.22	2.41638	0.16414	8.6291	6.18e-18	9.14e-16	5714	11254	15875	1669	2302	2434
SSH1	ENSG00000084112	protein_coding	1862.54	2.416	0.211616	6.69138	2.21e-11	1.42e-09	1538	3492	5009	491	680	757
CENPP	ENSG00000188312	protein_coding	1468.16	2.41586	0.142491	9.93646	2.89e-23	6.89e-21	1568	2408	3577	337	589	625
AZI2	ENSG00000163512	protein_coding	1681.9	2.41394	0.201952	7.00137	2.53e-12	1.82e-10	1416	3142	4470	446	641	655
TSPYL6	ENSG00000178021	protein_coding	4193.62	2.41384	0.173427	8.15234	3.57e-16	4.19e-14	3949	7552	10533	1150	1654	1509
STRN	ENSG00000115808	protein_coding	1409.05	2.41336	0.264102	5.35155	8.72e-08	3.12e-06	1569	2359	3202	431	436	553
BCL11B	ENSG00000127152	protein_coding	318.616	2.41288	0.469626	3.00852	0.00262527	0.0267603	231	613	914	38	168	155
PRC1	ENSG00000198901	protein_coding	4038.92	2.41249	0.394429	3.58109	0.000342159	0.00480106	5267	8334	5107	778	1853	1754
ZSWIM6	ENSG00000130449	protein_coding	2005.04	2.41216	0.192336	7.34219	2.1e-13	1.7e-11	2120	3375	4802	569	707	777
PCLO	ENSG00000186472	protein_coding	334.988	2.41173	0.41172	3.42885	0.000606138	0.00782556	257	637	937	47	146	182
GPR180	ENSG00000152749	protein_coding	424.207	2.40825	0.41691	3.37782	0.000730622	0.00915092	241	913	1236	125	166	142
GNPTAB	ENSG00000111670	protein_coding	954.27	2.4076	0.278565	5.05305	4.35e-07	1.32e-05	800	1804	2514	168	416	465
PAXIP1	ENSG00000157212	protein_coding	2309.68	2.40661	0.228597	6.15321	7.59e-10	3.81e-08	1781	4425	6368	593	895	928
SEPSECS	ENSG00000109618	protein_coding	1111.67	2.40585	0.193008	7.28388	3.24e-13	2.56e-11	1284	1764	2549	257	427	497
TMEM267	ENSG00000151881	protein_coding	804.185	2.40495	0.245518	5.72242	1.05e-08	4.48e-07	647	1486	2226	219	322	294
SERPINE2	ENSG00000135919	protein_coding	8029.93	2.40394	0.267832	5.24187	1.59e-07	5.33e-06	5648	15833	22813	2137	2934	3286
SRSF1	ENSG00000136450	protein_coding	8445.8	2.40166	0.238451	5.87821	4.15e-09	1.87e-07	7423	15381	22178	2579	3008	2983
C12orf66	ENSG00000174206	protein_coding	585.646	2.40163	0.404109	3.46845	0.000523462	0.00691648	697	943	1268	219	176	173
ABCE1	ENSG00000164163	protein_coding	3987.62	2.40149	0.294443	4.7598	1.94e-06	5.11e-05	2758	8009	11226	1153	1500	1440
PPP4R2	ENSG00000163605	protein_coding	5903.04	2.40137	0.235755	5.94415	2.78e-09	1.28e-07	5194	10851	15342	1791	2051	2159
HOMER2	ENSG00000103942	protein_coding	949.783	2.40054	0.19697	7.11042	1.16e-12	8.65e-11	1077	1473	2267	254	370	367
PPP1R8	ENSG00000117751	protein_coding	3008.54	2.40025	0.216979	6.4534	1.09e-10	6.31e-09	2475	5714	7979	617	1330	1319
SKA3	ENSG00000165480	protein_coding	1663.65	2.39918	0.154502	9.0561	1.35e-19	2.3e-17	1522	3096	4127	401	651	715
AKAP11	ENSG00000023516	protein_coding	6776.62	2.39769	0.226635	6.16713	6.95e-10	3.53e-08	5758	12510	18014	1990	2396	2567
PRMT3	ENSG00000185238	protein_coding	780.627	2.39694	0.165409	8.44539	3.03e-17	4.07e-15	733	1363	2014	198	311	316
WWC1	ENSG00000113645	protein_coding	233.453	2.39642	0.303602	4.59951	4.23e-06	0.000102963	289	378	477	52	104	94
WEE1	ENSG00000166483	protein_coding	4785.21	2.39625	0.28176	4.95547	7.22e-07	2.1e-05	5927	7255	10432	1499	1582	1767
RRN3	ENSG00000085721	protein_coding	1343.02	2.39551	0.257139	5.42707	5.73e-08	2.14e-06	1357	2266	3342	427	454	479
FOXN2	ENSG00000170802	protein_coding	636.025	2.39461	0.263849	5.28565	1.25e-07	4.33e-06	522	1223	1662	186	244	227
MPHOSPH6	ENSG00000135698	protein_coding	1464.51	2.39436	0.158565	8.79359	1.45e-18	2.27e-16	1339	2585	3827	352	633	576
VHL	ENSG00000134086	protein_coding	6668.5	2.39389	0.52202	2.67018	0.00758104	0.0635832	2629	14913	21401	956	3258	3350
TDRD1	ENSG00000095627	protein_coding	2536.83	2.39256	0.303066	4.59489	4.33e-06	0.000105023	2042	4922	6669	833	837	882
E2F5	ENSG00000133740	protein_coding	971.815	2.39225	0.266853	5.21729	1.82e-07	6e-06	1086	1564	2270	307	338	343
SNN	ENSG00000184602	protein_coding	481.607	2.39119	0.327267	4.25093	2.13e-05	0.000424177	383	932	1283	81	236	220
PHF13	ENSG00000116273	protein_coding	7950.15	2.39038	0.178468	7.79066	6.67e-15	6.54e-13	6758	14864	20817	2089	3185	3096
DMRTC1B	ENSG00000184911	protein_coding	591.717	2.38931	0.463236	2.99914	0.00270746	0.0274049	344	1255	1726	82	301	291
LDLRAD3	ENSG00000179241	protein_coding	840.157	2.3874	0.317264	4.373	1.23e-05	0.000260944	564	1616	2496	235	323	320
MOB1A	ENSG00000114978	protein_coding	6671.27	2.38722	0.198708	6.98118	2.93e-12	2.08e-10	5920	11937	17601	1915	2538	2473
CCNA2	ENSG00000145386	protein_coding	1082.37	2.38503	0.221583	6.2506	4.09e-10	2.15e-08	891	2024	2898	274	480	398
UTP15	ENSG00000164338	protein_coding	745.889	2.38501	0.307517	4.50384	6.67e-06	0.000153367	501	1581	2009	177	303	322
PSME3	ENSG00000131467	protein_coding	8446.81	2.38125	0.233053	5.92674	3.09e-09	1.42e-07	9432	13817	19384	2608	3062	3004
VOPP1	ENSG00000154978	protein_coding	1477.6	2.38085	0.25101	5.50118	3.77e-08	1.46e-06	1791	2180	3387	288	657	688
TAF7	ENSG00000178913	protein_coding	9614.6	2.37948	0.272208	5.06777	4.03e-07	1.22e-05	10442	15690	22815	3186	3214	3332
SUSD6	ENSG00000100647	protein_coding	2206.94	2.37926	0.253707	5.43644	5.44e-08	2.04e-06	1613	4283	6176	490	943	971
TTC21B	ENSG00000123607	protein_coding	841.418	2.37883	0.160155	8.60935	7.35e-18	1.08e-15	781	1503	2135	201	354	352
ABHD17C	ENSG00000136379	protein_coding	831.574	2.37747	0.196756	7.00093	2.54e-12	1.82e-10	821	1433	2067	175	400	336
EHHADH	ENSG00000113790	protein_coding	353.691	2.37709	0.391147	3.52064	0.000430504	0.00587592	528	486	620	81	146	156
CD83	ENSG00000112149	protein_coding	721.968	2.37609	0.25573	5.381	7.41e-08	2.68e-06	564	1401	1928	199	293	271
PDCD6	ENSG00000249915	protein_coding	3933.4	2.37575	0.218945	6.28354	3.31e-10	1.75e-08	3332	7232	10457	782	1764	1811
STXBP3	ENSG00000116266	protein_coding	1890.11	2.37429	0.243432	5.64547	1.65e-08	6.83e-07	2099	3079	4370	586	718	647
NAA50	ENSG00000121579	protein_coding	5454.55	2.37356	0.162422	8.45675	2.75e-17	3.74e-15	4726	10020	14243	1343	2157	2373
SRSF3	ENSG00000112081	protein_coding	17745.9	2.37292	0.228144	6.01779	1.77e-09	8.46e-08	14671	32946	47548	5253	6523	6712
KLF11	ENSG00000172059	protein_coding	5338.88	2.37011	0.34484	3.97317	7.09e-05	0.00122169	3027	10893	16270	1235	2351	2230
ZNF711	ENSG00000147180	protein_coding	2037.52	2.36873	0.253215	5.40538	6.47e-08	2.38e-06	2663	2952	4254	514	788	889
NUDT3	ENSG00000272325	protein_coding	8264.24	2.36871	0.315485	4.33844	1.43e-05	0.00029903	5036	17338	23656	1894	3557	3573
CEP85	ENSG00000130695	protein_coding	4194.25	2.36853	0.217049	6.30515	2.88e-10	1.53e-08	3260	8158	11201	1095	1674	1719
BRCA1	ENSG00000012048	protein_coding	1952.76	2.36828	0.261296	5.23652	1.64e-07	5.48e-06	2334	2987	4379	603	746	676
ETV3	ENSG00000117036	protein_coding	1970.67	2.36791	0.287666	4.75521	1.98e-06	5.23e-05	1699	3685	5062	655	669	689
SAE1	ENSG00000142230	protein_coding	11398.6	2.36516	0.265859	5.13492	2.82e-07	8.9e-06	7789	22945	31917	2866	4762	4669
USP34	ENSG00000115464	protein_coding	3885	2.36144	0.31543	4.31615	1.59e-05	0.000326215	3721	6259	10480	1376	1255	1292
IBTK	ENSG00000005700	protein_coding	721.723	2.36129	0.333777	4.07845	4.53e-05	0.000827852	460	1457	2093	160	299	337
RASAL2	ENSG00000075391	protein_coding	2793.92	2.36087	0.167813	8.10945	5.08e-16	5.82e-14	2906	4492	6990	785	1103	1080
EXOC5	ENSG00000070367	protein_coding	9947.17	2.35978	0.237608	5.72279	1.05e-08	4.48e-07	9121	17663	25502	3156	3537	3618
MAP2K1	ENSG00000169032	protein_coding	1919.45	2.3593	0.310423	4.37886	1.19e-05	0.000255075	2581	2762	3842	589	668	748
SMCHD1	ENSG00000101596	protein_coding	4010.9	2.35769	0.17553	7.73478	1.04e-14	9.83e-13	4250	6806	9333	1153	1577	1520
ZNF532	ENSG00000074657	protein_coding	2175.24	2.35762	0.403894	3.36132	0.000775714	0.00961861	1070	4711	6617	551	977	828
TMEM33	ENSG00000109133	protein_coding	2133.75	2.35717	0.212187	6.39612	1.59e-10	8.85e-09	2090	3668	5309	652	776	809
H3-3A	ENSG00000163041	protein_coding	29585.4	2.35567	0.287072	4.7224	2.33e-06	6.06e-05	20537	59036	82565	8822	11383	10938
ZNF304	ENSG00000131845	protein_coding	719.873	2.35498	0.33043	4.10066	4.12e-05	0.000760339	630	1250	1952	252	249	234
ASB3	ENSG00000115239	protein_coding	1547.68	2.35349	0.229248	5.90402	3.55e-09	1.62e-07	1343	2838	4014	468	578	585
KIAA1549	ENSG00000122778	protein_coding	451.472	2.3491	0.292158	4.61772	3.88e-06	9.56e-05	590	686	891	116	182	192
LMBRD2	ENSG00000164187	protein_coding	927.304	2.34891	0.30023	4.49291	7.03e-06	0.000160153	806	1650	2468	312	342	305
SNX12	ENSG00000147164	protein_coding	1339.75	2.34824	0.385563	3.49681	0.000470856	0.00633746	926	2575	3881	200	677	680
CDC25B	ENSG00000101224	protein_coding	922.399	2.34784	0.358423	3.76048	0.00016959	0.0026085	661	1800	2577	154	505	401
GMCL1	ENSG00000087338	protein_coding	3877.75	2.34717	0.201557	6.68378	2.33e-11	1.49e-09	3761	6642	9744	1172	1521	1406
PPAT	ENSG00000128059	protein_coding	1217.08	2.34473	0.29196	4.60585	4.11e-06	0.000100505	1344	1951	2846	414	411	433
ZNF850	ENSG00000267041	protein_coding	615.719	2.34457	0.328916	4.08789	4.35e-05	0.000800536	512	1160	1601	211	195	231
ARRDC4	ENSG00000140450	protein_coding	2256.74	2.34366	0.223615	6.00884	1.87e-09	8.92e-08	1732	4296	6166	549	942	993
RNF138	ENSG00000134758	protein_coding	24182.1	2.34027	0.30161	4.44371	8.84e-06	0.00019636	18124	46065	67020	8019	8410	8732
FAM172A	ENSG00000113391	protein_coding	1384.71	2.3402	0.255426	5.24692	1.55e-07	5.19e-06	1196	2479	3674	440	517	501
MOB4	ENSG00000115540	protein_coding	1466.76	2.33981	0.190511	7.03271	2.03e-12	1.48e-10	1327	2598	3786	407	535	644
COPS8	ENSG00000198612	protein_coding	5794.13	2.33917	0.266531	5.02443	5.05e-07	1.51e-05	4245	11314	15897	1722	2288	2166
LAMTOR3	ENSG00000109270	protein_coding	3092.67	2.33892	0.266788	5.01866	5.2e-07	1.55e-05	2183	6133	8552	849	1305	1193
ETFBKMT	ENSG00000139160	protein_coding	1359.62	2.33873	0.360246	3.71617	0.000202265	0.00304911	833	2782	3944	424	541	472
LBH	ENSG00000213626	protein_coding	1326.16	2.33841	0.466964	2.8662	0.00415434	0.0388909	612	2882	4098	230	685	614
RGMA	ENSG00000182175	protein_coding	5938.34	2.33799	0.447104	2.99257	0.00276638	0.027865	2964	13023	17639	936	3044	2937
PCMTD2	ENSG00000203880	protein_coding	2862.55	2.33782	0.164885	8.11363	4.91e-16	5.65e-14	3194	4559	6646	779	1178	1148
MIS18BP1	ENSG00000129534	protein_coding	1620.24	2.33752	0.198856	6.72609	1.74e-11	1.14e-09	1728	2669	3827	484	623	623
ZDHHC9	ENSG00000188706	protein_coding	571.788	2.33254	0.419959	3.17302	0.00150861	0.0168477	342	1206	1627	102	326	231
SHOC2	ENSG00000108061	protein_coding	5983.26	2.3312	0.316767	4.20244	2.64e-05	0.000512311	4495	11525	16329	2039	1973	2218
ZYG11A	ENSG00000203995	protein_coding	674.284	2.33058	0.31957	4.16365	3.13e-05	0.000594028	471	1342	1863	203	281	239
BMT2	ENSG00000164603	protein_coding	1387.39	2.33048	0.2414	5.51151	3.56e-08	1.39e-06	1050	2635	3818	376	565	574
SNX6	ENSG00000129515	protein_coding	5541.81	2.32975	0.258273	5.14863	2.62e-07	8.34e-06	5093	9976	13849	1847	1968	1991
MFSD14B	ENSG00000148110	protein_coding	1694.24	2.32816	0.320027	4.15017	3.32e-05	0.000626955	1088	3296	5020	494	642	692
CDYL2	ENSG00000166446	protein_coding	2706.44	2.3271	0.195485	6.78876	1.13e-11	7.58e-10	2328	5049	6892	769	1137	1030
SRSF2	ENSG00000161547	protein_coding	11126.6	2.32466	0.153009	8.65737	4.83e-18	7.27e-16	11368	18612	26992	3187	4375	4502
XKR9	ENSG00000221947	protein_coding	1103.54	2.32439	0.263152	5.03278	4.83e-07	1.45e-05	1157	1787	2685	365	415	385
UBA6	ENSG00000033178	protein_coding	1330.58	2.32405	0.371652	3.56262	0.00036717	0.00510125	1022	2608	3503	493	395	479
SMPDL3A	ENSG00000172594	protein_coding	179.021	2.32301	0.36976	3.57803	0.000346197	0.0048522	182	305	430	34	106	65
CHIC2	ENSG00000109220	protein_coding	6326.11	2.31876	0.328092	4.01949	5.83e-05	0.00103353	3787	12880	18561	1803	2584	2505
RRAGD	ENSG00000025039	protein_coding	2025.45	2.31679	0.235933	5.58122	2.39e-08	9.59e-07	1523	3940	5445	535	814	892
SIX1	ENSG00000126778	protein_coding	245.663	2.31538	0.399953	3.28882	0.00100607	0.0119817	266	426	539	36	142	112
ATP2B1	ENSG00000070961	protein_coding	2794.58	2.31535	0.207419	6.34154	2.27e-10	1.23e-08	2948	4639	6580	867	1064	1074
BCLAF3	ENSG00000173681	protein_coding	384.048	2.3146	0.296976	4.42662	9.57e-06	0.000210763	480	523	884	111	150	158
SLC35D1	ENSG00000116704	protein_coding	1215.46	2.31457	0.216558	6.07029	1.28e-09	6.2e-08	1388	1894	2779	353	447	525
DLC1	ENSG00000164741	protein_coding	479.311	2.31431	0.292335	4.49591	6.93e-06	0.000158374	598	702	1039	108	247	187
PPP2CA	ENSG00000113575	protein_coding	8791.35	2.31032	0.212696	6.1605	7.25e-10	3.66e-08	8443	15221	21800	2771	3165	3513
NAPG	ENSG00000134265	protein_coding	1523.51	2.30992	0.296381	4.41973	9.88e-06	0.000216831	1013	3049	4287	425	603	650
GEMIN5	ENSG00000082516	protein_coding	1113.33	2.30856	0.388929	3.36453	0.000766745	0.0095435	1391	1613	2421	425	395	327
SPG21	ENSG00000090487	protein_coding	5058.61	2.30695	0.368485	3.54683	0.000389898	0.00538088	2893	10267	15164	1621	1911	1898
ACADM	ENSG00000117054	protein_coding	4435.44	2.30542	0.253596	5.14765	2.64e-07	8.36e-06	4605	7370	10578	1490	1532	1698
TRPC1	ENSG00000144935	protein_coding	780.643	2.30473	0.244916	5.32725	9.97e-08	3.51e-06	784	1281	1945	252	306	283
RAMACL	ENSG00000235272	protein_coding	670.338	2.30458	0.328425	3.97222	7.12e-05	0.00122454	700	1113	1587	241	205	259
ANP32E	ENSG00000143401	protein_coding	1721.51	2.30395	0.508234	2.56565	0.0102984	0.0813175	638	3743	5644	544	625	689
OARD1	ENSG00000124596	protein_coding	9345.06	2.30204	0.384152	3.3894	0.000700463	0.00883381	4829	19800	28052	2798	3566	3839
MGAT4A	ENSG00000071073	protein_coding	906.318	2.29751	0.313121	4.1438	3.42e-05	0.000641108	590	1746	2667	234	364	422
YTHDF2	ENSG00000198492	protein_coding	4288.63	2.29615	0.125423	10.3342	4.94e-25	1.46e-22	4045	7343	10876	1151	1787	1860
CCNI	ENSG00000118816	protein_coding	23565	2.29578	0.154309	8.39731	4.57e-17	6.03e-15	23341	39421	58376	6879	9316	9769
ATG14	ENSG00000126775	protein_coding	2253.96	2.29519	0.193688	6.68699	2.28e-11	1.46e-09	2666	3513	4896	611	953	953
CDON	ENSG00000064309	protein_coding	742.837	2.29351	0.258294	5.00792	5.5e-07	1.64e-05	555	1511	1898	186	324	332
INTS2	ENSG00000108506	protein_coding	833.747	2.29285	0.337082	3.83542	0.000125352	0.00201185	617	1538	2364	289	310	292
RAB6A	ENSG00000175582	protein_coding	4962.72	2.29268	0.240306	5.37931	7.48e-08	2.7e-06	5032	8180	12167	1654	1862	1821
SATB1	ENSG00000182568	protein_coding	601.344	2.29185	0.236011	5.47369	4.41e-08	1.68e-06	727	912	1304	145	270	269
HS2ST1	ENSG00000153936	protein_coding	2015.95	2.29001	0.247334	5.21565	1.83e-07	6.05e-06	1541	3887	5360	602	801	820
ZBED4	ENSG00000100426	protein_coding	913.287	2.28958	0.367047	3.5134	0.000442412	0.00601726	1136	1324	1982	341	295	324
RARG	ENSG00000172819	protein_coding	480.485	2.28934	0.402694	3.20178	0.0013658	0.0154984	634	707	944	74	251	251
PDS5A	ENSG00000121892	protein_coding	2417.97	2.28909	0.198249	6.50238	7.91e-11	4.68e-09	2186	4337	6067	723	891	1054
EZHIP	ENSG00000187690	protein_coding	1282.71	2.28847	0.48071	2.68034	0.0073547	0.0622911	1013	2567	3197	575	351	355
NFYB	ENSG00000120837	protein_coding	3862.47	2.28837	0.263715	4.88548	1.03e-06	2.89e-05	2722	7525	10717	1107	1614	1572
PTPN20	ENSG00000204179	protein_coding	858.913	2.28796	0.437855	2.94152	0.00326601	0.0318297	422	1798	2650	272	304	362
WDR36	ENSG00000134987	protein_coding	1376.94	2.28722	0.392173	3.28227	0.00102976	0.012231	1799	2016	2750	527	491	421
BCOR	ENSG00000183337	protein_coding	1493.83	2.28666	0.289157	4.4497	8.6e-06	0.00019151	1422	2601	3681	529	503	562
PTCD2	ENSG00000049883	protein_coding	339.46	2.28227	0.342173	3.74742	0.00017866	0.00272773	452	510	639	89	125	170
MTMR9	ENSG00000104643	protein_coding	980.809	2.27801	0.518335	2.4656	0.0136783	0.102279	629	1963	2789	346	176	532
RBL1	ENSG00000080839	protein_coding	578.987	2.27631	0.303729	4.20213	2.64e-05	0.000512709	662	928	1271	103	285	302
GAN	ENSG00000261609	protein_coding	931.585	2.27567	0.218525	5.83764	5.29e-09	2.36e-07	747	1747	2450	251	385	421
ANLN	ENSG00000011426	protein_coding	2520.55	2.27539	0.266876	4.77895	1.76e-06	4.71e-05	2744	4085	5783	868	963	894
SLC39A8	ENSG00000138821	protein_coding	308.557	2.27279	0.292403	4.35288	1.34e-05	0.000282795	373	480	648	71	159	127
P4HA1	ENSG00000122884	protein_coding	1877.53	2.27256	0.216852	5.86835	4.4e-09	1.98e-07	2176	2980	4073	561	715	818
LRBA	ENSG00000198589	protein_coding	2298.9	2.27153	0.26273	4.83966	1.3e-06	3.57e-05	1602	4614	6199	610	1019	990
MATR3	ENSG00000015479	protein_coding	13342.8	2.27105	0.29372	4.32741	1.51e-05	0.000312468	8870	25886	38275	4082	5347	5389
ACVR1B	ENSG00000135503	protein_coding	3262.71	2.27067	0.184273	6.89556	5.37e-12	3.73e-10	3468	5375	7554	996	1293	1340
ARPC5	ENSG00000162704	protein_coding	6194.39	2.2706	0.25397	5.00296	5.65e-07	1.68e-05	4455	11644	17475	1803	2547	2598
BRWD1	ENSG00000185658	protein_coding	5240.66	2.26775	0.200353	6.32758	2.49e-10	1.34e-08	4908	9290	12801	1656	2004	2140
CKS2	ENSG00000123975	protein_coding	12070	2.26663	0.284182	4.45711	8.31e-06	0.000186351	7935	23870	34155	3445	4898	5278
RAB2B	ENSG00000129472	protein_coding	2166.99	2.26637	0.148354	8.53614	1.39e-17	1.98e-15	1942	3871	5460	584	965	923
EI24	ENSG00000149547	protein_coding	4534.64	2.26589	0.39024	3.24388	0.00117912	0.0137162	2225	9707	13619	1165	2002	2044
PLEKHM3	ENSG00000178385	protein_coding	1048.81	2.26552	0.369483	3.42511	0.000614544	0.0079209	587	2147	3111	306	443	432
CNOT7	ENSG00000198791	protein_coding	5613.98	2.26543	0.199434	6.34511	2.22e-10	1.2e-08	4487	10289	15099	1349	2574	2595
RBM12	ENSG00000244462	protein_coding	3167.36	2.26534	0.221125	5.72227	1.05e-08	4.48e-07	3025	5294	8038	1034	1248	1207
NETO2	ENSG00000171208	protein_coding	919.395	2.26519	0.378333	3.34413	0.000825418	0.0100937	517	1859	2753	281	362	384
SORCS1	ENSG00000108018	protein_coding	269.839	2.26482	0.385108	3.28434	0.00102223	0.0121508	388	342	524	70	117	122
FOXO1	ENSG00000150907	protein_coding	1577.19	2.26459	0.234782	5.38624	7.19e-08	2.61e-06	1302	2912	4106	495	617	642
PPP1R15B	ENSG00000158615	protein_coding	2015.72	2.26349	0.163486	7.72839	1.09e-14	1.03e-12	1881	3517	5009	593	823	855
CNTLN	ENSG00000044459	protein_coding	1922.93	2.26331	0.264516	4.77594	1.79e-06	4.77e-05	1507	3563	5182	622	780	724
B3GAT2	ENSG00000112309	protein_coding	291.636	2.26328	0.431758	2.92589	0.00343473	0.033165	385	526	429	67	168	105
EEA1	ENSG00000102189	protein_coding	1026.37	2.26283	0.196521	6.42591	1.31e-10	7.43e-09	929	1802	2602	311	426	415
UNK	ENSG00000132478	protein_coding	3390.54	2.2627	0.248138	5.08869	3.61e-07	1.11e-05	2419	6477	9444	855	1529	1532
NIPBL	ENSG00000164190	protein_coding	3920.61	2.26106	0.28061	4.494	6.99e-06	0.00015945	3571	7022	9696	1397	1341	1510
ADPGK	ENSG00000159322	protein_coding	1812.17	2.26048	0.198208	6.3594	2.03e-10	1.11e-08	1588	3218	4676	398	877	860
BNC2	ENSG00000173068	protein_coding	1318.97	2.25779	0.153563	8.1907	2.6e-16	3.11e-14	1308	2181	3260	313	635	591
MPP5	ENSG00000072415	protein_coding	1535.9	2.25582	0.302548	4.15079	3.31e-05	0.000625626	1307	2750	4013	553	586	529
MTF2	ENSG00000143033	protein_coding	3052.78	2.25555	0.257376	4.87826	1.07e-06	2.98e-05	2935	5242	7478	1064	1137	1137
MARCHF6	ENSG00000145495	protein_coding	7649.53	2.25466	0.229906	5.45726	4.84e-08	1.82e-06	7383	12863	19053	2569	2960	2903
MRE11	ENSG00000020922	protein_coding	979.928	2.25444	0.160016	7.8395	4.52e-15	4.53e-13	910	1635	2546	248	453	436
TSPAN3	ENSG00000140391	protein_coding	12105.3	2.25335	0.316137	3.96458	7.35e-05	0.00125884	7314	24912	34307	3496	5040	5218
WDR45B	ENSG00000141580	protein_coding	12267.2	2.25277	0.347502	3.60507	0.000312069	0.00442893	6730	25783	35655	3061	5521	5701
AKAP7	ENSG00000118507	protein_coding	1020.46	2.25258	0.26016	4.81468	1.47e-06	4.01e-05	993	1747	2473	352	394	377
APPL2	ENSG00000136044	protein_coding	3225.58	2.25206	0.166254	7.53101	5.04e-14	4.27e-12	2860	5699	8250	938	1375	1354
CNTNAP2	ENSG00000174469	protein_coding	286.119	2.25179	0.450281	2.78001	0.00543577	0.0486132	149	582	878	62	130	148
TJP1	ENSG00000104067	protein_coding	3585.18	2.25072	0.294337	4.24927	2.14e-05	0.000426237	4002	5583	8232	1302	1250	1343
SLC25A17	ENSG00000100372	protein_coding	2136.37	2.24988	0.162503	7.69142	1.46e-14	1.34e-12	2347	3474	4790	582	993	882
CTDSPL2	ENSG00000137770	protein_coding	3439.75	2.24899	0.367959	3.39436	0.000687881	0.00868926	2729	6203	9390	1367	1196	1095
TADA1	ENSG00000152382	protein_coding	1181.44	2.24829	0.367067	3.40071	0.000672119	0.00851791	918	2161	3226	456	368	445
TIMELESS	ENSG00000111602	protein_coding	1231.49	2.24781	0.273452	4.56317	5.04e-06	0.000119968	1486	1866	2627	402	522	449
CCDC71L	ENSG00000253276	protein_coding	1188.95	2.24751	0.278642	4.47709	7.57e-06	0.000171222	846	2285	3283	269	591	548
TRAFD1	ENSG00000135148	protein_coding	5922.32	2.24738	0.136315	9.1507	5.66e-20	1.03e-17	5353	10432	14926	1631	2651	2532
CHCHD4	ENSG00000163528	protein_coding	904.701	2.24675	0.146069	8.53535	1.4e-17	1.98e-15	876	1550	2202	226	407	423
HESX1	ENSG00000163666	protein_coding	407.061	2.24601	0.268311	4.6439	3.42e-06	8.53e-05	349	713	1074	131	173	154
FAXC	ENSG00000146267	protein_coding	225.123	2.2455	0.381993	3.26054	0.001112	0.0130528	140	457	635	59	103	100
SRR	ENSG00000167720	protein_coding	984.929	2.24442	0.445543	2.79303	0.00522161	0.0469824	1641	1091	1570	273	439	421
VANGL2	ENSG00000162738	protein_coding	415.089	2.24425	0.252299	4.93167	8.15e-07	2.34e-05	402	722	990	136	155	175
TNFRSF10D	ENSG00000173530	protein_coding	544.635	2.24218	0.345068	3.59981	0.000318444	0.00450909	505	924	1386	209	185	196
DIPK2A	ENSG00000181744	protein_coding	1131.44	2.24052	0.239529	5.17901	2.23e-07	7.2e-06	894	2068	3048	346	472	468
RBBP8	ENSG00000101773	protein_coding	3253.35	2.23722	0.304197	4.06718	4.76e-05	0.000863324	2025	6608	9153	877	1410	1495
N4BP1	ENSG00000102921	protein_coding	2061.77	2.23713	0.191565	6.45805	1.06e-10	6.15e-09	2239	3302	4732	619	791	944
RELCH	ENSG00000134444	protein_coding	905.458	2.2365	0.306948	4.02836	5.62e-05	0.000999168	1071	1386	1954	322	324	354
DLG1	ENSG00000075711	protein_coding	2501.87	2.2362	0.304777	4.05608	4.99e-05	0.000898558	2145	4454	6494	926	927	882
FAM234B	ENSG00000084444	protein_coding	1258.64	2.23601	0.324178	3.81276	0.000137426	0.00217193	1285	2124	2931	482	461	423
NR2C2	ENSG00000177463	protein_coding	2662.92	2.23591	0.13935	8.86913	7.37e-19	1.18e-16	2506	4698	6434	727	1259	1106
SART3	ENSG00000075856	protein_coding	2388.4	2.23581	0.151806	8.1407	3.93e-16	4.58e-14	2281	4253	5640	564	1162	1105
TMEM87B	ENSG00000153214	protein_coding	786.37	2.23579	0.238322	5.18537	2.16e-07	6.98e-06	612	1488	2069	190	376	364
GTDC1	ENSG00000121964	protein_coding	1681.25	2.23507	0.187708	6.57975	4.71e-11	2.89e-09	1410	3054	4355	431	719	823
ARL5B	ENSG00000165997	protein_coding	1884.96	2.23415	0.162097	7.61363	2.66e-14	2.34e-12	2035	3056	4298	549	804	815
ZFX	ENSG00000005889	protein_coding	1057.7	2.23364	0.265636	4.64411	3.42e-06	8.53e-05	1216	1644	2330	358	405	420
HECTD2	ENSG00000165338	protein_coding	667.231	2.2334	0.239513	5.14963	2.61e-07	8.3e-06	692	1013	1684	217	262	275
KRAS	ENSG00000133703	protein_coding	1309.17	2.23315	0.248234	4.96767	6.78e-07	1.98e-05	1510	1957	2982	429	517	528
CUL5	ENSG00000166266	protein_coding	1308.17	2.23211	0.211652	5.82141	5.84e-09	2.59e-07	1567	1963	2831	350	605	571
VBP1	ENSG00000155959	protein_coding	1381.86	2.23187	0.18052	6.824	8.85e-12	6e-10	1326	2385	3343	427	586	564
GCLM	ENSG00000023909	protein_coding	640.064	2.23141	0.388462	3.16997	0.00152452	0.0169888	367	1280	1900	206	239	280
PNMA5	ENSG00000198883	protein_coding	1614.59	2.23117	0.50542	2.43593	0.0148535	0.109198	784	3371	4942	225	831	976
AK3	ENSG00000147853	protein_coding	873.585	2.2305	0.458769	2.68217	0.00731462	0.0620532	857	1464	2134	98	472	545
EIF4A2	ENSG00000156976	protein_coding	18481.4	2.22921	0.23876	5.1483	2.63e-07	8.34e-06	13354	35437	50350	5281	7851	8251
SYN2	ENSG00000157152	protein_coding	745.872	2.22801	0.338401	3.62886	0.000284679	0.00409263	1017	1063	1390	243	306	294
DNAJB6	ENSG00000105993	protein_coding	14903.2	2.225	0.239844	5.1075	3.26e-07	1.02e-05	10920	28136	40799	4436	6382	6348
MEAF6	ENSG00000163875	protein_coding	8611.12	2.2249	0.17255	7.09882	1.26e-12	9.34e-11	7265	15154	22811	2469	3713	3806
JMJD1C	ENSG00000171988	protein_coding	2741.69	2.22457	0.35784	3.42212	0.000621352	0.00798542	2483	4709	7011	1117	927	905
CMPK1	ENSG00000162368	protein_coding	2415.59	2.22359	0.245229	4.98958	6.05e-07	1.78e-05	1804	4458	6669	731	1024	1024
RAB3D	ENSG00000105514	protein_coding	440.639	2.22268	0.359655	3.3996	0.000674842	0.00854542	330	856	1156	77	233	235
PDZRN3	ENSG00000121440	protein_coding	780.351	2.22098	0.196128	6.22542	4.8e-10	2.5e-08	860	1207	1813	194	391	341
ZDHHC21	ENSG00000175893	protein_coding	1220.08	2.22072	0.32919	3.70825	0.000208694	0.00313384	928	2257	3315	447	481	425
ZNF468	ENSG00000204604	protein_coding	344.676	2.21903	0.327671	3.72029	0.000198991	0.00300853	238	655	969	106	143	149
XIAP	ENSG00000101966	protein_coding	1031	2.21841	0.262741	4.63732	3.53e-06	8.8e-05	1325	1545	2004	278	460	474
DHX40	ENSG00000108406	protein_coding	3838.04	2.21806	0.234746	5.18883	2.12e-07	6.87e-06	2793	7357	10373	1028	1755	1740
HMGB2	ENSG00000164104	protein_coding	20965.4	2.21756	0.263334	4.62365	3.77e-06	9.33e-05	16228	39226	55660	7094	8210	8363
KATNAL1	ENSG00000102781	protein_coding	2976.3	2.21696	0.162991	7.46645	8.24e-14	6.87e-12	2655	5266	7472	874	1232	1353
ZMYM1	ENSG00000197056	protein_coding	461.033	2.21643	0.260674	4.66647	3.06e-06	7.75e-05	550	731	943	115	237	196
ARHGAP11A	ENSG00000198826	protein_coding	349.379	2.21612	0.311872	3.89942	9.64e-05	0.00159617	435	498	747	112	135	153
TULP4	ENSG00000130338	protein_coding	1940.53	2.21364	0.157915	7.68541	1.53e-14	1.4e-12	1747	3457	4793	564	875	826
SIAH2	ENSG00000181788	protein_coding	919.43	2.212	0.226005	5.36273	8.2e-08	2.95e-06	750	1669	2415	246	370	473
SOX4	ENSG00000124766	protein_coding	3713.47	2.21104	0.113533	10.6668	1.45e-26	4.96e-24	3523	6386	9056	1023	1636	1719
LRRC58	ENSG00000163428	protein_coding	1020.77	2.2107	0.29174	4.14991	3.33e-05	0.000627273	857	1827	2655	359	441	351
CYB5R4	ENSG00000065615	protein_coding	2682.12	2.20998	0.128569	9.41117	4.91e-21	9.57e-19	2545	4577	6585	766	1159	1222
C6orf62	ENSG00000112308	protein_coding	12429.9	2.208	0.34042	3.54856	0.000387345	0.0053504	7553	25041	35389	4204	4947	4975
NCOA3	ENSG00000124151	protein_coding	1363.38	2.20771	0.131067	9.21447	3.13e-20	5.74e-18	1378	2295	3187	370	599	645
YWHAE	ENSG00000108953	protein_coding	14316.4	2.20685	0.280137	4.30805	1.65e-05	0.000336822	9881	26834	40712	4568	5733	6177
SPAST	ENSG00000021574	protein_coding	1786.68	2.20497	0.32381	3.72123	0.000198253	0.00299883	1306	3427	4788	652	668	684
RNF144B	ENSG00000137393	protein_coding	428.782	2.2042	0.259966	4.63215	3.62e-06	8.99e-05	416	704	1071	87	211	229
CTAG2	ENSG00000126890	protein_coding	1086.32	2.20367	0.238817	5.04012	4.65e-07	1.41e-05	869	2043	2789	254	577	486
CRK	ENSG00000167193	protein_coding	1870.59	2.20361	0.1567	7.68101	1.58e-14	1.44e-12	1701	3292	4619	553	833	806
CPOX	ENSG00000080819	protein_coding	698.624	2.20359	0.439906	2.73602	0.00621865	0.0543304	911	988	1397	296	212	248
APLP2	ENSG00000084234	protein_coding	8276.21	2.20329	0.173255	6.9452	3.78e-12	2.66e-10	7500	14402	20740	2582	3481	3530
PRTG	ENSG00000166450	protein_coding	1485.67	2.20305	0.244014	4.93026	8.21e-07	2.35e-05	1198	2734	3870	472	560	687
TRA2B	ENSG00000136527	protein_coding	7287.96	2.20303	0.240655	4.99899	5.76e-07	1.71e-05	6654	12616	18235	2548	2845	2862
TSN	ENSG00000211460	protein_coding	10825.3	2.20206	0.219416	5.47843	4.29e-08	1.64e-06	9368	19043	27900	3596	4308	4498
HNRNPH2	ENSG00000126945	protein_coding	2821.09	2.20161	0.143978	8.34578	7.07e-17	9.07e-15	2603	4924	6929	831	1227	1253
ZNF618	ENSG00000157657	protein_coding	724.192	2.20147	0.448654	2.67794	0.00740767	0.0626201	323	1550	2212	206	332	317
TPD52	ENSG00000076554	protein_coding	927.43	2.20096	0.336721	3.56665	0.000361572	0.00503248	862	1677	2178	365	313	348
PIGA	ENSG00000165195	protein_coding	460.332	2.1999	0.368314	3.25782	0.00112271	0.0131488	516	692	1065	164	129	229
SGPL1	ENSG00000166224	protein_coding	3176.73	2.1993	0.28903	4.14939	3.33e-05	0.000627957	2070	6478	8572	787	1488	1560
RAB18	ENSG00000099246	protein_coding	5626.98	2.19796	0.232934	5.14289	2.71e-07	8.56e-06	4798	10156	14290	1905	2274	2262
PDLIM1	ENSG00000107438	protein_coding	1361.35	2.19709	0.163094	7.33988	2.14e-13	1.72e-11	1252	2449	3244	405	612	584
ZNF717	ENSG00000227124	protein_coding	604.795	2.19603	0.343907	3.47777	0.000505596	0.00672049	517	1090	1531	233	198	245
CKS1B	ENSG00000173207	protein_coding	3802.36	2.19602	0.288863	4.14044	3.47e-05	0.000648241	3132	7113	9563	1394	1401	1489
AP4E1	ENSG00000081014	protein_coding	1017.11	2.19554	0.409278	2.92108	0.00348815	0.0335658	497	2176	2998	290	442	473
TOP2B	ENSG00000077097	protein_coding	4045.7	2.19488	0.275678	4.33432	1.46e-05	0.000304227	4734	6199	8707	1442	1596	1551
GJC1	ENSG00000182963	protein_coding	1009.32	2.19341	0.194343	6.14073	8.21e-10	4.09e-08	861	1745	2668	249	492	482
PDCL	ENSG00000136940	protein_coding	682.026	2.19283	0.233994	5.09768	3.44e-07	1.06e-05	532	1221	1862	189	308	317
ZNF578	ENSG00000258405	protein_coding	1451.61	2.19157	0.182581	6.52624	6.74e-11	4.06e-09	1640	2307	3146	418	635	667
C1D	ENSG00000197223	protein_coding	1699.35	2.19088	0.184725	6.44675	1.14e-10	6.55e-09	1405	3036	4456	448	812	784
PPM1H	ENSG00000111110	protein_coding	215.752	2.1888	0.343362	3.46222	0.00053574	0.0070457	171	420	534	60	121	77
FNIP2	ENSG00000052795	protein_coding	1408.18	2.18838	0.143573	8.27718	1.26e-16	1.58e-14	1384	2269	3508	357	667	680
ZNF436	ENSG00000125945	protein_coding	566.311	2.18741	0.311525	3.81161	0.000138065	0.00218091	465	1050	1434	204	198	245
TP53INP1	ENSG00000164938	protein_coding	6346.18	2.18655	0.263667	4.5002	6.79e-06	0.000155324	4825	11673	17165	2152	2542	2624
LRCH2	ENSG00000130224	protein_coding	348.207	2.18586	0.538987	2.20017	0.0277948	0.178457	163	718	1077	141	139	107
DLAT	ENSG00000150768	protein_coding	1358.36	2.18544	0.341284	3.47347	0.000513776	0.00681218	790	2752	3904	342	662	647
EIF2S3	ENSG00000130741	protein_coding	2930.84	2.18466	0.219898	5.38732	7.15e-08	2.61e-06	2211	5575	7706	772	1361	1407
PSIP1	ENSG00000164985	protein_coding	12148.5	2.18323	0.233345	5.07072	3.96e-07	1.21e-05	10358	21723	30987	4167	4937	4900
FZD3	ENSG00000104290	protein_coding	1876.64	2.18226	0.192331	6.14703	7.89e-10	3.94e-08	1559	3293	4970	559	848	820
ZBTB33	ENSG00000177485	protein_coding	899.94	2.18177	0.228119	5.18052	2.21e-07	7.15e-06	702	1697	2327	259	425	391
REV1	ENSG00000135945	protein_coding	916.519	2.18117	0.456327	2.58843	0.00964154	0.0768232	438	1898	2801	331	332	385
ISL1	ENSG00000016082	protein_coding	295.678	2.17907	0.260827	4.52051	6.17e-06	0.000142932	273	560	657	90	145	116
AEBP2	ENSG00000139154	protein_coding	1915.5	2.17889	0.260486	4.52575	6.02e-06	0.000140068	1807	3212	4754	694	717	781
TRPM7	ENSG00000092439	protein_coding	1507.59	2.1781	0.221069	5.3291	9.87e-08	3.48e-06	1662	2323	3449	499	623	637
PRKAB2	ENSG00000131791	protein_coding	391.535	2.17721	0.38128	3.08751	0.00201839	0.0214814	562	526	690	114	157	196
NECAB1	ENSG00000123119	protein_coding	3424.48	2.17716	0.374379	3.14431	0.00166481	0.0182958	2224	6685	9611	901	2173	1079
MYT1L	ENSG00000186487	protein_coding	1161.83	2.17702	0.228162	5.15871	2.49e-07	7.94e-06	1004	2068	2934	388	474	494
PIANP	ENSG00000139200	protein_coding	826.061	2.17683	0.30964	3.80064	0.000144325	0.00226711	927	1231	1907	310	304	326
SECISBP2L	ENSG00000138593	protein_coding	2520.3	2.17669	0.209704	5.6112	2.01e-08	8.2e-07	2466	4080	6243	845	1092	998
PBX3	ENSG00000167081	protein_coding	1459.03	2.17625	0.297212	3.95763	7.57e-05	0.00129037	1223	2625	3737	546	550	565
BTBD10	ENSG00000148925	protein_coding	3913.35	2.17287	0.273907	4.282	1.85e-05	0.000375583	2670	7678	10600	1217	1703	1713
TEX13C	ENSG00000282815	protein_coding	393.327	2.17152	0.398606	2.93906	0.00329213	0.0319972	242	785	1111	80	230	185
LMBR1	ENSG00000105983	protein_coding	3210.08	2.1706	0.22303	5.24861	1.53e-07	5.17e-06	2557	5788	8517	1028	1356	1403
SLC25A36	ENSG00000114120	protein_coding	2401.84	2.16994	0.22155	5.28071	1.29e-07	4.43e-06	2046	4288	6108	802	980	1031
PLEKHB2	ENSG00000115762	protein_coding	4458.09	2.16991	0.29637	3.94745	7.9e-05	0.00133762	5821	6195	8929	1518	1782	1894
KIAA2026	ENSG00000183354	protein_coding	2248.85	2.16885	0.319261	3.66111	0.000251122	0.00366972	2362	3656	5142	895	830	808
PRDM2	ENSG00000116731	protein_coding	2539.08	2.16882	0.159294	7.33752	2.18e-13	1.74e-11	2751	4020	5757	740	1211	1097
ZWINT	ENSG00000122952	protein_coding	4177.16	2.1677	0.2004	5.82681	5.65e-09	2.51e-07	3395	7697	10682	1007	2091	2067
GOPC	ENSG00000047932	protein_coding	3548.2	2.16575	0.221616	5.26023	1.44e-07	4.9e-06	3113	6113	9105	1207	1431	1512
TP53BP2	ENSG00000143514	protein_coding	1486.78	2.16497	0.256885	4.535	5.76e-06	0.000135282	1115	2822	3909	345	707	799
NAA25	ENSG00000111300	protein_coding	1061.98	2.1648	0.202518	5.75157	8.84e-09	3.82e-07	1179	1707	2299	315	432	528
ZBTB26	ENSG00000171448	protein_coding	940.216	2.16473	0.198095	5.87967	4.11e-09	1.86e-07	1043	1400	2196	253	481	411
USP9X	ENSG00000124486	protein_coding	6562.48	2.16066	0.253493	4.57868	4.68e-06	0.000112797	5517	11744	16780	2343	2567	2710
SDC1	ENSG00000115884	protein_coding	647.709	2.15953	0.435202	2.66434	0.00771386	0.0644185	324	1333	1945	152	381	275
HMGXB4	ENSG00000100281	protein_coding	1280.12	2.15695	0.322956	3.58239	0.000340464	0.0047816	1605	1860	2594	474	517	488
SMAD1	ENSG00000170365	protein_coding	2080.92	2.1553	0.25998	4.44379	8.84e-06	0.00019636	1486	4020	5531	616	856	1044
SHTN1	ENSG00000187164	protein_coding	3431.6	2.15481	0.243576	4.74108	2.13e-06	5.58e-05	3230	5643	8620	1236	1350	1409
KIF3A	ENSG00000131437	protein_coding	3784.27	2.15158	0.233558	4.93062	8.2e-07	2.35e-05	3156	6794	9674	1300	1618	1541
ANAPC13	ENSG00000129055	protein_coding	2964.77	2.15127	0.181148	6.35541	2.08e-10	1.13e-08	2709	5095	7325	959	1235	1344
KHDRBS1	ENSG00000121774	protein_coding	10320.2	2.15093	0.174209	6.60662	3.93e-11	2.42e-09	9975	17009	25210	3377	4409	4493
MAP4K3	ENSG00000011566	protein_coding	2814.67	2.15069	0.355643	3.23553	0.00121419	0.0140503	3653	3873	5695	1105	1035	1080
UBE2G1	ENSG00000132388	protein_coding	3719.39	2.148	0.222528	5.15891	2.48e-07	7.94e-06	2851	6828	9893	1149	1728	1606
PTK2	ENSG00000169398	protein_coding	4890.58	2.14756	0.253314	4.53019	5.89e-06	0.000137669	3578	9217	13084	1594	2172	2071
CTNNB1	ENSG00000168036	protein_coding	4100.83	2.14544	0.10579	10.8275	2.55e-27	9.42e-25	3956	6791	9970	1167	1923	1931
FOXRED2	ENSG00000100350	protein_coding	1364.29	2.14499	0.166182	6.88996	5.58e-12	3.86e-10	1460	2235	3002	404	594	662
RIT1	ENSG00000143622	protein_coding	1142.28	2.14462	0.273347	4.18743	2.82e-05	0.000541632	789	2234	3051	327	502	570
FAM160A1	ENSG00000164142	protein_coding	634.328	2.14333	0.32086	3.56334	0.000366168	0.00508961	413	1240	1756	157	338	299
TGFBR1	ENSG00000106799	protein_coding	2967.96	2.14219	0.210071	5.43719	5.41e-08	2.03e-06	2922	4923	7050	1026	1271	1219
ENPP4	ENSG00000001561	protein_coding	1257.88	2.14124	0.283225	4.02946	5.59e-05	0.000995114	1244	2032	3048	480	494	487
FBXO45	ENSG00000174013	protein_coding	2436.17	2.14046	0.30925	3.68783	0.000226172	0.00335891	1487	4905	6776	667	1155	1189
PCYOX1	ENSG00000116005	protein_coding	1188.36	2.13957	0.186736	6.10258	1.04e-09	5.12e-08	1035	2193	2838	295	587	607
UIMC1	ENSG00000087206	protein_coding	7371.18	2.13942	0.283477	4.01943	5.83e-05	0.00103353	5040	14346	19883	2472	3102	3222
ZNF185	ENSG00000147394	protein_coding	490.478	2.13903	0.334655	3.40361	0.00066502	0.00844173	321	972	1331	162	217	210
LNPEP	ENSG00000113441	protein_coding	1554.68	2.13786	0.310793	3.66115	0.000251085	0.00366972	1328	2803	3860	612	595	589
MAPK6	ENSG00000069956	protein_coding	6209.52	2.13768	0.182198	6.2442	4.26e-10	2.23e-08	6722	9710	14088	2006	2660	2807
MRPS10	ENSG00000048544	protein_coding	2486.48	2.13676	0.324668	3.5013	0.000462993	0.00624789	1497	5050	6895	786	1129	1092
STON2	ENSG00000140022	protein_coding	478.842	2.13575	0.355118	3.19824	0.00138271	0.0156502	595	653	1038	90	258	272
MAPRE1	ENSG00000101367	protein_coding	7517.79	2.13562	0.201274	5.64214	1.68e-08	6.95e-07	6563	13032	19058	2525	3165	3303
FKBP1A	ENSG00000088832	protein_coding	8832.59	2.13331	0.329327	3.44129	0.000578946	0.00754673	5048	17504	25737	2651	4082	4068
MAP4K4	ENSG00000071054	protein_coding	8085.91	2.13309	0.189324	5.98494	2.16e-09	1.03e-07	6521	14702	20819	2480	3657	3717
UBE2W	ENSG00000104343	protein_coding	2786.6	2.13163	0.231239	4.89378	9.89e-07	2.78e-05	2530	4757	6919	992	1184	1129
STX2	ENSG00000111450	protein_coding	3071.24	2.13147	0.2176	5.19979	2e-07	6.54e-06	2311	5719	8114	896	1440	1444
MELK	ENSG00000165304	protein_coding	1176.57	2.1305	0.364619	3.1005	0.00193195	0.0206971	1510	1663	2337	466	477	420
SYPL1	ENSG00000008282	protein_coding	11049.3	2.12868	0.1304	8.65548	4.91e-18	7.36e-16	10225	18695	27187	3368	5019	5133
LONRF1	ENSG00000154359	protein_coding	1108.56	2.12809	0.227748	4.95326	7.3e-07	2.12e-05	877	2033	2863	354	511	483
LEF1	ENSG00000138795	protein_coding	3231.64	2.12742	0.352268	3.20048	0.001372	0.0155517	1941	6481	9061	1164	1350	1318
YTHDF1	ENSG00000149658	protein_coding	3591.39	2.1264	0.124638	9.03735	1.61e-19	2.69e-17	3529	5880	8606	1083	1694	1634
CEBPG	ENSG00000153879	protein_coding	3733.48	2.12528	0.342094	3.28938	0.00100408	0.0119626	2162	7458	10698	1239	1579	1690
MAP1LC3B	ENSG00000140941	protein_coding	11785.9	2.12526	0.243195	4.62698	3.71e-06	9.2e-05	9156	21527	30970	4056	4980	5089
PJA2	ENSG00000198961	protein_coding	6655.02	2.12287	0.288563	3.89125	9.97e-05	0.00164485	5835	11553	16709	2600	2476	2696
NCAN	ENSG00000130287	protein_coding	251.193	2.12248	0.357886	3.13641	0.00171027	0.0186895	162	460	737	73	122	117
STARD4	ENSG00000164211	protein_coding	516.825	2.12044	0.296563	3.77809	0.000158039	0.00245272	396	981	1314	182	233	206
RSBN1L	ENSG00000187257	protein_coding	2970.84	2.11934	0.229725	4.87252	1.1e-06	3.06e-05	2270	5475	7811	959	1299	1364
THAP11	ENSG00000168286	protein_coding	1848.28	2.11923	0.275095	4.06852	4.73e-05	0.000860405	1246	3593	4999	562	828	888
ZNF765	ENSG00000196417	protein_coding	522.628	2.1192	0.245866	4.55207	5.31e-06	0.000125706	490	857	1301	184	231	214
SRSF10	ENSG00000188529	protein_coding	5889.46	2.11916	0.236501	4.73215	2.22e-06	5.81e-05	4600	10537	15691	1998	2502	2610
RASA1	ENSG00000145715	protein_coding	2880.2	2.1188	0.294721	3.79612	0.000146976	0.00230072	2621	4913	7109	1141	1087	1136
CS	ENSG00000062485	protein_coding	2800.4	2.11863	0.284553	3.93118	8.45e-05	0.00141982	3755	3823	5338	840	1314	1303
CDC37L1	ENSG00000106993	protein_coding	2467.37	2.1184	0.205905	5.43161	5.58e-08	2.09e-06	2096	4341	6264	810	1013	1179
GTPBP2	ENSG00000172432	protein_coding	3450.47	2.11688	0.119458	9.34953	8.8e-21	1.68e-18	3467	5738	7930	1017	1573	1690
SLC25A30	ENSG00000174032	protein_coding	668.106	2.11656	0.200414	5.5713	2.53e-08	1.01e-06	612	1144	1631	201	350	276
BLOC1S6	ENSG00000104164	protein_coding	1976.64	2.11577	0.31398	3.55365	0.000379928	0.0052573	1195	3949	5524	568	957	939
RUNX1T1	ENSG00000079102	protein_coding	601.576	2.11547	0.367538	3.03498	0.00240552	0.0248514	622	956	1399	257	218	218
KCTD3	ENSG00000136636	protein_coding	1866.11	2.11522	0.282507	3.94759	7.89e-05	0.00133759	1285	3662	4926	607	894	777
MB21D2	ENSG00000180611	protein_coding	1411.2	2.11517	0.243502	4.57971	4.66e-06	0.000112327	1095	2533	3758	467	589	663
PIWIL2	ENSG00000197181	protein_coding	5110.99	2.11485	0.211928	5.26052	1.44e-07	4.9e-06	4144	9188	13166	1694	2223	2300
MAP3K20	ENSG00000091436	protein_coding	1466.41	2.11397	0.241383	4.61494	3.93e-06	9.67e-05	1762	2149	3079	368	807	689
NAA35	ENSG00000135040	protein_coding	1826.23	2.11394	0.178017	6.25748	3.91e-10	2.06e-08	2021	2720	4189	544	820	901
PDCD4	ENSG00000150593	protein_coding	4134.44	2.11391	0.134515	8.28095	1.22e-16	1.53e-14	3687	7158	10225	1166	2077	1931
CFL2	ENSG00000165410	protein_coding	2886.85	2.11371	0.234938	4.74047	2.13e-06	5.59e-05	2777	4875	6818	1051	1244	1154
RB1	ENSG00000139687	protein_coding	2192.03	2.11347	0.358949	3.10203	0.00192196	0.0206179	1648	4109	5718	915	827	795
EBF3	ENSG00000108001	protein_coding	380.622	2.11225	0.35674	3.11781	0.00182201	0.0196612	234	719	1110	119	177	174
ACBD3	ENSG00000182827	protein_coding	2102.91	2.11217	0.184062	6.04234	1.52e-09	7.31e-08	2099	3442	4932	704	894	962
MIB1	ENSG00000101752	protein_coding	2014.95	2.11126	0.166576	6.6712	2.54e-11	1.61e-09	2037	3290	4673	655	890	923
TERF1	ENSG00000147601	protein_coding	1850.65	2.11097	0.302042	3.67819	0.000234893	0.0034685	1471	3434	4679	703	823	669
SET	ENSG00000119335	protein_coding	11488.9	2.11017	0.401424	2.76558	0.00568219	0.0503957	5498	24287	33683	2696	6015	6085
CCND1	ENSG00000110092	protein_coding	632.597	2.10991	0.208406	5.32571	1.01e-07	3.53e-06	581	1072	1557	149	327	336
HNRNPC	ENSG00000092199	protein_coding	23274.5	2.10961	0.218299	5.08296	3.72e-07	1.14e-05	19558	41095	59245	8088	10071	9972
RYK	ENSG00000163785	protein_coding	4232.85	2.10792	0.198556	5.57986	2.41e-08	9.65e-07	3326	7586	11169	1189	2181	1951
NCOA2	ENSG00000140396	protein_coding	2983.06	2.10791	0.317111	3.49377	0.000476255	0.00639349	2803	5039	7189	1233	1107	1134
AP3M1	ENSG00000185009	protein_coding	1759.48	2.10772	0.228579	4.84609	1.26e-06	3.47e-05	1636	2976	4274	633	737	748
PARD6G	ENSG00000178184	protein_coding	305.733	2.1067	0.43574	2.53981	0.0110913	0.0863477	157	609	921	91	130	161
CDC7	ENSG00000097046	protein_coding	2255.92	2.10643	0.225879	4.89832	9.67e-07	2.72e-05	1737	4038	6040	721	989	1070
ZBTB34	ENSG00000177125	protein_coding	580.191	2.10565	0.425883	2.59614	0.00942779	0.0754807	885	713	951	199	232	274
DLD	ENSG00000091140	protein_coding	2589.41	2.10522	0.145358	7.60343	2.88e-14	2.51e-12	2643	4152	6039	803	1152	1255
PNMA6E	ENSG00000214897	protein_coding	1319.91	2.10442	0.474655	2.3268	0.0199762	0.137781	515	2927	3952	343	660	680
CDCA8	ENSG00000134690	protein_coding	3253.75	2.10409	0.203909	5.41461	6.14e-08	2.27e-06	2531	5996	8405	865	1608	1662
PIP4K2B	ENSG00000276293	protein_coding	1448.11	2.10384	0.403063	2.73862	0.00616976	0.0539899	712	3032	4232	358	720	782
VAMP4	ENSG00000117533	protein_coding	2052.89	2.10332	0.318014	3.46942	0.000521582	0.00690045	1273	3924	5885	676	945	899
ZNF736	ENSG00000234444	protein_coding	1292.6	2.10298	0.194722	5.66437	1.48e-08	6.16e-07	1485	1982	2742	359	634	638
ARL1	ENSG00000120805	protein_coding	3889.65	2.10238	0.263823	4.17849	2.93e-05	0.000560257	2726	7251	10647	1279	1737	1762
GLDC	ENSG00000178445	protein_coding	505.851	2.10201	0.260168	4.23577	2.28e-05	0.000450369	519	812	1168	183	227	202
OIP5	ENSG00000104147	protein_coding	3174.64	2.1005	0.296907	3.70654	0.00021011	0.00315053	3652	4777	6835	1239	1244	1284
MIER1	ENSG00000198160	protein_coding	3096.98	2.09994	0.204892	5.36835	7.95e-08	2.87e-06	2440	5599	8062	975	1435	1432
QTRT2	ENSG00000151576	protein_coding	1115.75	2.09859	0.308542	3.56058	0.000370037	0.00513648	760	2191	2945	383	536	445
CSNK1G3	ENSG00000151292	protein_coding	1705.02	2.09777	0.290351	3.78085	0.000156293	0.00242684	1126	3274	4691	552	779	777
SEC11A	ENSG00000140612	protein_coding	5787.71	2.09759	0.283601	3.87018	0.000108755	0.00177021	3811	11203	15833	1430	3060	2972
RRAGB	ENSG00000083750	protein_coding	848.239	2.09702	0.314676	3.48619	0.000489949	0.00654897	548	1728	2223	247	363	459
HNRNPK	ENSG00000165119	protein_coding	17866.6	2.09648	0.161934	6.77114	1.28e-11	8.51e-10	14736	31655	45784	5110	8822	8630
ZNF264	ENSG00000083844	protein_coding	2438.35	2.09634	0.412614	2.65707	0.00788237	0.0657196	1125	5113	7276	766	1148	1118
GTF2E1	ENSG00000153767	protein_coding	1504.39	2.09565	0.257281	4.25856	2.06e-05	0.000411556	1801	2225	3116	521	655	662
AADAT	ENSG00000109576	protein_coding	741.121	2.09543	0.471785	2.32189	0.0202386	0.13922	329	1649	2107	273	311	311
PAK1IP1	ENSG00000111845	protein_coding	395.731	2.0914	0.462161	2.36151	0.0182004	0.128213	275	706	1127	181	132	143
CMTM4	ENSG00000183723	protein_coding	1299.7	2.09117	0.176114	6.1958	5.8e-10	2.96e-08	1090	2302	3279	389	621	627
CAND1	ENSG00000111530	protein_coding	4786.94	2.09021	0.336881	3.2362	0.00121134	0.0140278	2918	9574	13192	1718	1955	2153
NMD3	ENSG00000169251	protein_coding	1494.67	2.08976	0.354794	3.07153	0.00212966	0.0225113	999	2830	4128	569	518	712
HECA	ENSG00000112406	protein_coding	3084	2.089	0.25242	4.31425	1.6e-05	0.000328545	2237	5660	8345	1023	1355	1439
SFMBT2	ENSG00000198879	protein_coding	252.904	2.08796	0.270522	4.02172	5.78e-05	0.00102483	200	456	655	72	130	120
HORMAD1	ENSG00000143452	protein_coding	15490.1	2.08722	0.367666	2.95707	0.00310577	0.0305593	17907	23084	33275	6854	5568	5545
SKA1	ENSG00000154839	protein_coding	532.569	2.08694	0.274023	3.96661	7.29e-05	0.00125028	409	1005	1348	125	277	293
UBFD1	ENSG00000103353	protein_coding	4862.92	2.08686	0.231734	4.69013	2.73e-06	6.99e-05	3498	9010	13104	1385	2343	2457
ZFAND6	ENSG00000086666	protein_coding	12142.9	2.08574	0.249166	4.35748	1.32e-05	0.000277672	8779	22538	32545	4067	5361	5597
NELL2	ENSG00000184613	protein_coding	248.824	2.08528	0.385516	2.81514	0.00487556	0.0443403	342	348	436	66	113	140
ZNF623	ENSG00000183309	protein_coding	572.619	2.08263	0.225817	4.7943	1.63e-06	4.38e-05	666	857	1214	166	278	283
TRMT10A	ENSG00000145331	protein_coding	1321.64	2.08159	0.254558	4.2489	2.15e-05	0.000426678	1099	2423	3228	484	561	569
SLC35F5	ENSG00000115084	protein_coding	2568.83	2.08132	0.205705	5.25663	1.47e-07	4.97e-06	1975	4612	6808	732	1288	1259
PASD1	ENSG00000166049	protein_coding	1791.67	2.07997	0.332091	3.25204	0.00114581	0.0133788	1144	3418	5030	391	978	1003
BCLAF1	ENSG00000029363	protein_coding	5187.27	2.07972	0.253556	4.25831	2.06e-05	0.000411737	6037	7654	11115	1884	2246	2211
C1orf146	ENSG00000203910	protein_coding	449.349	2.07907	0.231008	4.67114	3e-06	7.59e-05	376	787	1144	123	204	251
SERPINI1	ENSG00000163536	protein_coding	1095.95	2.07876	0.316993	3.4031	0.000666263	0.00845405	1502	1467	2012	320	568	506
TRNT1	ENSG00000072756	protein_coding	584.781	2.07631	0.216927	4.96162	6.99e-07	2.03e-05	495	1018	1479	193	264	276
SMG8	ENSG00000167447	protein_coding	769.259	2.07592	0.283393	3.79655	0.000146726	0.002299	960	1159	1455	258	350	350
SLC20A1	ENSG00000144136	protein_coding	2330.52	2.07534	0.235704	4.56226	5.06e-06	0.000120346	1919	4067	6017	833	1016	1021
MYO6	ENSG00000196586	protein_coding	2658.51	2.07434	0.134493	7.98809	1.37e-15	1.46e-13	2670	4296	6184	805	1205	1366
AKTIP	ENSG00000166971	protein_coding	5616.72	2.07434	0.292918	3.66771	0.000244729	0.00359151	3511	10717	15915	1538	2771	2936
ALG10B	ENSG00000175548	protein_coding	430.3	2.07386	0.434571	2.47109	0.0134701	0.101112	214	874	1276	147	190	199
ANKIB1	ENSG00000001629	protein_coding	3850.82	2.07376	0.265125	4.05	5.12e-05	0.000921685	2699	7245	10344	1301	1718	1778
RBM47	ENSG00000163694	protein_coding	1634.62	2.07333	0.271643	3.95124	7.77e-05	0.00132093	1116	3106	4418	519	797	745
GTF2H3	ENSG00000111358	protein_coding	1495.71	2.0723	0.243188	4.40933	1.04e-05	0.000225907	1160	2631	4001	500	623	748
TSHZ3	ENSG00000121297	protein_coding	330.746	2.0712	0.466492	2.29629	0.0216595	0.146566	514	404	512	118	145	145
RAD21	ENSG00000164754	protein_coding	12596.7	2.06925	0.279587	3.8244	0.000131093	0.00208565	9829	22960	32410	4847	5152	5316
GREB1L	ENSG00000141449	protein_coding	1041.78	2.06894	0.236332	4.52305	6.1e-06	0.000141544	911	1812	2561	374	487	428
LIN52	ENSG00000205659	protein_coding	1187.77	2.06662	0.359396	2.96782	0.00299918	0.0296894	653	2346	3460	369	557	584
METTL8	ENSG00000123600	protein_coding	815.875	2.06661	0.166302	6.41366	1.42e-10	7.98e-09	834	1248	1955	251	397	391
SRSF6	ENSG00000124193	protein_coding	7860.74	2.06557	0.172799	6.16653	6.98e-10	3.53e-08	6537	13721	20074	2503	3747	3701
FAM136A	ENSG00000035141	protein_coding	1359.8	2.06501	0.401604	2.65188	0.00800448	0.0665231	688	2752	4012	319	730	753
ARCN1	ENSG00000095139	protein_coding	4881.52	2.06458	0.25982	4.09736	4.18e-05	0.000770795	3308	9251	13253	1521	2343	2343
CRAMP1	ENSG00000007545	protein_coding	3863.51	2.06406	0.172818	6.15711	7.41e-10	3.73e-08	3315	6884	9414	1237	1933	1722
GOLM1	ENSG00000135052	protein_coding	4136.31	2.06343	0.170247	6.24641	4.2e-10	2.2e-08	3955	6897	9759	1400	1806	1982
VPS13A	ENSG00000197969	protein_coding	4703.33	2.06147	0.159677	6.6476	2.98e-11	1.86e-09	4784	7540	10821	1565	2168	2191
PCDH8	ENSG00000136099	protein_coding	225.78	2.06046	0.273521	3.87708	0.000105719	0.00172531	239	343	524	65	129	97
ZNF141	ENSG00000131127	protein_coding	793.08	2.05895	0.368547	2.87332	0.00406183	0.0381284	1146	911	1511	215	422	396
TUFT1	ENSG00000143367	protein_coding	398.431	2.05691	0.487551	2.1678	0.0301743	0.189768	643	443	617	91	205	235
MBTD1	ENSG00000011258	protein_coding	4631.48	2.05671	0.27057	3.90549	9.4e-05	0.00156174	3484	8438	12179	1719	2028	1979
CCNT2	ENSG00000082258	protein_coding	1697.65	2.05578	0.21454	4.92116	8.6e-07	2.45e-05	1402	2947	4363	579	735	825
KCTD5	ENSG00000167977	protein_coding	2780.63	2.05397	0.28198	3.73774	0.000185682	0.00282106	1843	5335	7528	919	1351	1254
PLCB1	ENSG00000182621	protein_coding	296.702	2.05377	0.337424	3.12299	0.00179022	0.0193721	257	529	711	120	128	115
TMEM50B	ENSG00000142188	protein_coding	1738.03	2.0525	0.346724	3.03556	0.00240093	0.0248205	1178	3389	4562	661	876	607
COQ10A	ENSG00000135469	protein_coding	472.443	2.05199	0.342143	3.07472	0.00210704	0.0222949	648	618	875	141	225	243
SYCP2L	ENSG00000153157	protein_coding	468.767	2.05106	0.458666	2.29155	0.0219317	0.147813	284	891	1342	209	187	163
OTUD4	ENSG00000164164	protein_coding	7117.8	2.05044	0.191362	5.4893	4.04e-08	1.55e-06	5805	12413	18367	2357	3368	3312
EVI5	ENSG00000067208	protein_coding	1478.27	2.05007	0.273589	3.83813	0.000123975	0.00199181	1366	2476	3566	586	627	599
AMMECR1	ENSG00000101935	protein_coding	236.596	2.0497	0.409649	2.56245	0.0103938	0.0819048	132	474	671	67	124	118
NAPB	ENSG00000125814	protein_coding	1081.65	2.04785	0.258223	4.05792	4.95e-05	0.000892534	762	1950	2989	319	554	531
USP31	ENSG00000103404	protein_coding	3313.91	2.04726	0.20313	5.15558	2.53e-07	8.06e-06	2536	6097	8498	969	1620	1718
TFRC	ENSG00000072274	protein_coding	1848.99	2.04651	0.218791	4.78316	1.73e-06	4.62e-05	2214	2706	3788	533	922	952
SPRED1	ENSG00000166068	protein_coding	971.563	2.04508	0.18782	5.56428	2.63e-08	1.05e-06	828	1632	2501	311	452	485
ZDHHC13	ENSG00000177054	protein_coding	2575.13	2.04503	0.351597	2.97223	0.00295645	0.0293507	1695	4990	6908	1045	1047	1055
ZNF649	ENSG00000198093	protein_coding	491.695	2.04497	0.338543	3.08668	0.00202405	0.0215269	643	660	961	119	295	241
SLC26A2	ENSG00000155850	protein_coding	919.134	2.04464	0.143136	7.29821	2.92e-13	2.33e-11	855	1522	2225	273	468	453
DOCK4	ENSG00000128512	protein_coding	230.056	2.04357	0.493152	2.11612	0.0343347	0.209108	363	279	340	79	109	103
MFAP3	ENSG00000037749	protein_coding	477.947	2.04306	0.38185	2.7316	0.0063027	0.0549565	478	805	1056	162	309	136
ARHGAP44	ENSG00000006740	protein_coding	636.717	2.04002	0.260128	3.99813	6.38e-05	0.00111654	652	997	1479	138	359	365
SRSF9	ENSG00000111786	protein_coding	8849.69	2.03881	0.309664	3.35463	0.000794705	0.00977982	5255	17661	24358	2448	4694	4517
MTBP	ENSG00000172167	protein_coding	371.43	2.03856	0.427888	2.42718	0.0152169	0.111107	302	627	983	172	148	123
EIF2AK3	ENSG00000172071	protein_coding	474.643	2.0385	0.442375	2.34756	0.0188967	0.13213	716	567	792	122	201	308
RNF24	ENSG00000101236	protein_coding	408.364	2.03714	0.425819	2.43563	0.014866	0.109237	207	805	1223	107	234	202
TRAPPC8	ENSG00000153339	protein_coding	5343.9	2.03669	0.277523	3.73553	0.000187319	0.00284036	4174	9563	13822	2082	2239	2306
KIDINS220	ENSG00000134313	protein_coding	1826.75	2.03603	0.248063	4.17647	2.96e-05	0.000564546	1315	3353	4875	594	831	926
ZNF529	ENSG00000186020	protein_coding	1193.14	2.0357	0.228558	4.53145	5.86e-06	0.000136952	961	2122	3030	417	564	536
PARN	ENSG00000140694	protein_coding	1576.71	2.03563	0.207183	4.99862	5.77e-07	1.71e-05	1549	2698	3479	566	738	689
OGA	ENSG00000198408	protein_coding	5153.08	2.03546	0.180659	5.73156	9.95e-09	4.26e-07	4094	9192	13199	1538	2544	2644
NARS2	ENSG00000137513	protein_coding	778.015	2.03462	0.422874	2.44664	0.0144196	0.10669	544	1443	2091	359	275	295
MMS22L	ENSG00000146263	protein_coding	1289.75	2.03398	0.194157	5.32549	1.01e-07	3.53e-06	1040	2240	3350	365	680	654
ELL2	ENSG00000118985	protein_coding	2266.35	2.0338	0.179862	5.74771	9.05e-09	3.89e-07	1866	4006	5696	620	1160	1220
CYCS	ENSG00000172115	protein_coding	11179	2.03268	0.244586	4.22217	2.42e-05	0.000475407	7724	21181	29663	3434	5374	5739
DNAAF5	ENSG00000164818	protein_coding	1582.02	2.03264	0.173106	5.96538	2.44e-09	1.14e-07	1401	2648	3940	529	740	763
SFPQ	ENSG00000116560	protein_coding	13690.9	2.03165	0.26774	3.85318	0.000116591	0.00188294	8962	26256	37076	4188	6525	7127
LRP6	ENSG00000070018	protein_coding	471.962	2.03118	0.310959	3.31613	0.000912735	0.0110139	448	780	1114	194	193	196
DENND5A	ENSG00000184014	protein_coding	1993.42	2.03036	0.244206	4.21923	2.45e-05	0.000480732	1408	3787	5195	611	998	991
DICER1	ENSG00000100697	protein_coding	2196.81	2.03028	0.341531	3.01665	0.00255582	0.0261516	1310	4298	6134	801	955	1020
ARFGEF1	ENSG00000066777	protein_coding	2860.14	2.02979	0.225162	4.57355	4.8e-06	0.000115144	2265	5146	7269	703	1519	1629
TM9SF3	ENSG00000077147	protein_coding	5846	2.02966	0.193595	5.31863	1.05e-07	3.67e-06	4783	10061	15121	1970	2689	2843
ARNTL2	ENSG00000029153	protein_coding	366.114	2.02953	0.310495	3.31578	0.000913874	0.0110233	248	709	960	107	176	199
SMURF2	ENSG00000108854	protein_coding	1635.67	2.02791	0.258976	3.96914	7.21e-05	0.00123911	1178	2930	4456	415	884	897
TMEM167B	ENSG00000215717	protein_coding	3296.19	2.02749	0.2039	5.0392	4.67e-07	1.41e-05	2519	5877	8662	1017	1627	1658
SLC25A32	ENSG00000164933	protein_coding	1682.29	2.02744	0.357334	2.87531	0.00403636	0.0379122	1905	2563	3534	739	718	584
THBS1	ENSG00000137801	protein_coding	218.896	2.02703	0.478553	2.14611	0.0318646	0.197358	290	311	392	36	127	143
NIFK	ENSG00000155438	protein_coding	1988.96	2.02284	0.192503	5.3134	1.08e-07	3.77e-06	1902	3350	4566	712	899	926
KLHL12	ENSG00000117153	protein_coding	4378.27	2.02277	0.25864	3.95444	7.67e-05	0.00130624	3280	7833	11613	1022	2434	2504
RAP1B	ENSG00000127314	protein_coding	6894.67	2.02152	0.262662	3.8891	0.000100617	0.00165598	6133	11571	17004	2759	2922	2905
IPMK	ENSG00000151151	protein_coding	402.579	2.0197	0.366421	2.78287	0.00538812	0.0482288	234	761	1172	115	209	211
PRR20G	ENSG00000239620	protein_coding	870.85	2.01873	0.323473	3.14936	0.00163627	0.0180589	660	1607	2215	356	362	366
PXT1	ENSG00000179165	protein_coding	424.135	2.01801	0.339663	2.99712	0.00272541	0.0275417	371	741	1016	174	148	207
LMO2	ENSG00000135363	protein_coding	567.437	2.01729	0.173068	5.87797	4.15e-09	1.87e-07	570	928	1275	165	308	278
UTP25	ENSG00000117597	protein_coding	369.133	2.01705	0.430327	2.36344	0.0181063	0.127666	485	517	673	152	119	188
RRP15	ENSG00000067533	protein_coding	962.005	2.01672	0.44874	2.26572	0.0234688	0.156198	1145	1456	1889	476	348	315
TFDP3	ENSG00000183434	protein_coding	376.824	2.01464	0.337627	3.00523	0.00265383	0.0269765	237	708	1057	119	191	185
ZNF830	ENSG00000198783	protein_coding	1003.72	2.01434	0.248412	4.08329	4.44e-05	0.000813176	743	1826	2633	268	510	572
TXNDC15	ENSG00000113621	protein_coding	2371.13	2.01342	0.252825	4.00839	6.11e-05	0.00107701	1631	4470	6296	736	1190	1194
TAF12	ENSG00000120656	protein_coding	2623.18	2.01212	0.335294	3.01862	0.00253929	0.0260427	1511	5204	7310	678	1443	1428
ANKRA2	ENSG00000164331	protein_coding	837.37	2.01204	0.322076	3.14223	0.00167667	0.0184	752	1426	2008	357	316	364
PIP5K1A	ENSG00000143398	protein_coding	4768.31	2.01038	0.324053	3.11793	0.00182123	0.0196597	2746	9483	13248	1306	2505	2596
KBTBD7	ENSG00000120696	protein_coding	630.825	2.0101	0.269544	3.74745	0.000178644	0.00272773	766	905	1272	171	310	366
NEK1	ENSG00000137601	protein_coding	1536.42	2.01003	0.265813	3.79978	0.000144827	0.00227384	1946	2056	3108	454	744	842
WDR47	ENSG00000085433	protein_coding	2995.75	2.00867	0.263971	3.82113	0.000132841	0.00210755	3690	4191	6048	1067	1349	1440
KANSL1	ENSG00000120071	protein_coding	1789.68	2.00768	0.231693	4.34919	1.37e-05	0.000287398	1510	3103	4445	668	800	819
MAML1	ENSG00000161021	protein_coding	561.108	2.00667	0.23172	4.34433	1.4e-05	0.000292649	453	977	1439	148	293	318
FBXL20	ENSG00000108306	protein_coding	2523.72	2.00617	0.181253	5.55119	2.84e-08	1.12e-06	2055	4506	6264	815	1282	1218
SYT14	ENSG00000143469	protein_coding	705.116	2.00576	0.400267	2.51271	0.0119808	0.0919346	399	1354	2039	263	265	375
FRS2	ENSG00000166225	protein_coding	1042.16	2.00394	0.280889	3.57416	0.000351351	0.00491448	814	1889	2626	403	487	436
EFNA5	ENSG00000184349	protein_coding	251.726	2.00384	0.405297	2.4768	0.0132565	0.0998227	146	460	751	86	110	133
GTF2H2C	ENSG00000183474	protein_coding	542.148	2.00297	0.301009	3.33204	0.000862117	0.0104929	408	1138	1187	139	271	328
MORC3	ENSG00000159256	protein_coding	1242.12	2.00296	0.283356	3.53958	0.000400759	0.00550871	1283	1957	2787	507	498	557
PCBD2	ENSG00000132570	protein_coding	577.961	2.00223	0.291692	3.43594	0.000590504	0.00767482	733	817	1102	170	278	323
TMEM17	ENSG00000186889	protein_coding	665.568	2.00208	0.412524	2.42915	0.0151344	0.110608	382	1297	1882	272	252	314
SFT2D1	ENSG00000198818	protein_coding	3085.54	2.00144	0.215516	4.64671	3.37e-06	8.43e-05	2413	5579	7787	1071	1461	1481
ERRFI1	ENSG00000116285	protein_coding	1388.9	2.00132	0.438565	2.28317	0.0224204	0.150199	597	2990	4016	442	733	659
GABPA	ENSG00000154727	protein_coding	2100.49	1.99994	0.201317	4.96701	6.8e-07	1.98e-05	1879	3606	4994	761	928	1025
ZCCHC4	ENSG00000168228	protein_coding	728.543	1.99881	0.203004	4.92014	8.65e-07	2.46e-05	620	1311	1722	243	333	382
THAP1	ENSG00000131931	protein_coding	1162.25	1.99853	0.173691	5.74888	8.98e-09	3.87e-07	1202	1842	2590	327	566	672
KAT6A	ENSG00000083168	protein_coding	1946.18	1.99775	0.171476	5.81862	5.93e-09	2.62e-07	1695	3400	4652	644	890	1027
GTF2A1	ENSG00000165417	protein_coding	3456.87	1.99739	0.289954	3.43984	0.000582062	0.00758037	2884	5976	8660	1432	1525	1386
ZNF644	ENSG00000122482	protein_coding	2203.69	1.99689	0.181191	5.5019	3.76e-08	1.46e-06	1868	3731	5557	751	1054	1081
FAM107B	ENSG00000065809	protein_coding	5185.9	1.99541	0.30245	3.29115	0.000997802	0.0119107	3554	9514	14082	2015	2238	2364
ARMC8	ENSG00000114098	protein_coding	1753.85	1.99313	0.35824	2.77225	0.00556705	0.0495303	1180	3274	4730	747	694	756
EML4	ENSG00000143924	protein_coding	2657.49	1.99296	0.251196	3.95295	7.72e-05	0.00131296	1863	4964	6983	891	1330	1276
RGPD8	ENSG00000169629	protein_coding	2707.07	1.99232	0.123521	8.0336	9.47e-16	1.04e-13	2717	4212	6320	838	1359	1414
SIRPA	ENSG00000198053	protein_coding	1361.34	1.99108	0.217151	4.56398	5.02e-06	0.000119689	1059	2453	3450	367	751	737
RAB28	ENSG00000157869	protein_coding	2843.6	1.99068	0.227494	4.35474	1.33e-05	0.000280981	2457	4832	7017	1081	1298	1280
GTF2H2	ENSG00000145736	protein_coding	552.673	1.98905	0.421958	2.34395	0.0190808	0.133085	335	1126	1447	104	353	328
PDLIM5	ENSG00000163110	protein_coding	1581.08	1.98884	0.192641	5.13305	2.85e-07	8.97e-06	1445	2478	4000	559	783	726
TUBGCP3	ENSG00000126216	protein_coding	1318.88	1.98875	0.340972	2.8998	0.00373402	0.0354915	949	2440	3432	560	561	538
FGFR3	ENSG00000068078	protein_coding	3442.41	1.9884	0.332446	2.9731	0.00294812	0.0292773	2302	6509	9194	721	2105	2019
TM9SF2	ENSG00000125304	protein_coding	7558.28	1.98764	0.147705	6.68658	2.28e-11	1.46e-09	6950	12627	17926	2566	3538	3853
PARP12	ENSG00000059378	protein_coding	2084.41	1.98723	0.297785	3.31524	0.000915643	0.0110361	1312	4066	5584	702	1049	1000
ING3	ENSG00000071243	protein_coding	466.002	1.98515	0.327323	3.00972	0.00261492	0.026686	409	834	1076	92	299	268
KCTD18	ENSG00000155729	protein_coding	673.771	1.98439	0.373337	2.63674	0.00837073	0.0689757	968	814	1192	225	343	323
UBR7	ENSG00000012963	protein_coding	2512.44	1.98403	0.294164	3.34517	0.000822315	0.0100637	1753	4750	6519	969	1128	1140
SNRPD1	ENSG00000167088	protein_coding	4452.06	1.98268	0.171034	5.74552	9.16e-09	3.93e-07	3592	7836	11192	1400	2275	2287
STK17B	ENSG00000081320	protein_coding	1515.81	1.98252	0.367803	2.67132	0.00755543	0.0634198	886	2997	4161	601	658	685
SH3KBP1	ENSG00000147010	protein_coding	696.931	1.982	0.400616	2.45123	0.014237	0.105693	427	1350	1903	297	268	316
ACTR3B	ENSG00000133627	protein_coding	1567.42	1.98128	0.210997	4.65071	3.31e-06	8.3e-05	1288	2727	3923	559	769	729
SEC24B	ENSG00000138802	protein_coding	1151.07	1.97893	0.186533	5.24803	1.54e-07	5.18e-06	1131	1839	2660	408	581	526
BUB3	ENSG00000154473	protein_coding	6644.95	1.97849	0.179996	5.43614	5.44e-08	2.04e-06	5769	11413	16087	2360	3246	3126
ZC3H13	ENSG00000123200	protein_coding	1733.38	1.97769	0.186262	5.249	1.53e-07	5.17e-06	1725	2810	3895	622	789	866
HIF1A	ENSG00000100644	protein_coding	4000.85	1.97674	0.295207	3.30866	0.000937431	0.0112681	4522	5938	8455	1671	1656	1760
AGMO	ENSG00000187546	protein_coding	366.397	1.97629	0.409148	2.38615	0.017026	0.121933	197	668	1125	98	197	210
ZNF561	ENSG00000171469	protein_coding	570.419	1.97607	0.296959	3.28689	0.001013	0.012055	487	975	1403	233	267	232
TMEM159	ENSG00000011638	protein_coding	543.288	1.97545	0.299357	3.2585	0.00112004	0.0131323	392	997	1414	204	240	266
JAG2	ENSG00000184916	protein_coding	1158.3	1.97524	0.36193	2.69455	0.00704847	0.0601904	892	2090	2937	215	815	631
METAP2	ENSG00000111142	protein_coding	7327.95	1.97506	0.216624	4.50116	6.76e-06	0.000155053	5690	13039	18707	2607	3560	3480
GFPT1	ENSG00000198380	protein_coding	8817.33	1.97503	0.225471	4.32444	1.53e-05	0.000315864	8340	14481	20594	3450	4023	3913
GDAP1	ENSG00000104381	protein_coding	731.487	1.97411	0.383179	2.54219	0.011016	0.0859342	1005	921	1344	294	332	314
SEH1L	ENSG00000085415	protein_coding	2284.82	1.97386	0.243341	4.00203	6.28e-05	0.00110074	1751	4175	5729	845	1084	1061
SLF2	ENSG00000119906	protein_coding	3953.47	1.97126	0.339225	2.86316	0.00419433	0.0391824	2180	7700	11296	1315	1996	1971
ENOX2	ENSG00000165675	protein_coding	582.514	1.97118	0.312394	3.10882	0.00187837	0.0202272	755	799	1089	157	320	325
TRA2A	ENSG00000164548	protein_coding	4283.15	1.97103	0.193163	5.02699	4.98e-07	1.49e-05	3607	7176	10861	1531	2035	2085
TMPO	ENSG00000120802	protein_coding	3602.8	1.97065	0.157577	6.15984	7.28e-10	3.67e-08	3224	6123	8551	1244	1806	1736
PLEKHA5	ENSG00000052126	protein_coding	1772.92	1.9706	0.381653	2.54316	0.0109855	0.0857177	923	3530	5087	648	800	882
MSL3	ENSG00000005302	protein_coding	1826.12	1.97002	0.300353	3.2296	0.00123965	0.0142864	1126	3443	5087	544	942	1001
ACER3	ENSG00000078124	protein_coding	2004.03	1.96852	0.295862	3.27355	0.00106206	0.0125713	1242	3829	5493	614	1024	1082
ZMAT3	ENSG00000172667	protein_coding	601.634	1.9681	0.188799	5.1277	2.93e-07	9.2e-06	514	1016	1494	188	329	298
DOCK7	ENSG00000116641	protein_coding	1921.01	1.96792	0.287791	3.36327	0.000770263	0.00957014	2424	2574	3822	707	891	926
ELMOD2	ENSG00000179387	protein_coding	747.043	1.96734	0.401925	2.40677	0.0160944	0.116444	375	1479	2186	254	347	397
CCDC47	ENSG00000108588	protein_coding	3287.6	1.96711	0.269638	3.5867	0.000334895	0.00470979	3366	5112	7435	1359	1501	1358
TFAP4	ENSG00000090447	protein_coding	248.559	1.96675	0.319459	3.02623	0.00247628	0.0254806	185	444	650	65	156	124
HACD2	ENSG00000206527	protein_coding	2658.13	1.96669	0.308185	3.13672	0.0017085	0.0186768	2648	4133	6188	1170	1106	1086
BMI1	ENSG00000168283	protein_coding	5480.7	1.96664	0.186886	5.17238	2.31e-07	7.43e-06	5319	8882	12595	2024	2632	2548
TET3	ENSG00000187605	protein_coding	557.207	1.96556	0.340448	2.83615	0.00456603	0.0420096	358	1019	1557	210	247	275
SEL1L	ENSG00000071537	protein_coding	1396.27	1.96438	0.195333	4.93708	7.93e-07	2.29e-05	1291	2251	3374	513	668	662
CKAP2	ENSG00000136108	protein_coding	3579.11	1.96263	0.257398	3.73985	0.00018413	0.00280296	4168	5143	7456	1372	1607	1702
C16orf70	ENSG00000125149	protein_coding	1432.65	1.96185	0.1522	6.31963	2.62e-10	1.4e-08	1337	2348	3375	489	731	700
SLC11A2	ENSG00000110911	protein_coding	1292.74	1.96183	0.158374	6.07319	1.25e-09	6.11e-08	1212	2063	3110	444	638	649
TNFAIP8	ENSG00000145779	protein_coding	248.83	1.9618	0.346156	2.7785	0.00546101	0.0487827	226	378	646	51	159	145
UBE3D	ENSG00000118420	protein_coding	170.193	1.96078	0.415763	2.31089	0.020839	0.142027	151	306	384	30	105	111
ZHX1	ENSG00000165156	protein_coding	1100.65	1.96063	0.246273	3.90067	9.59e-05	0.0015889	788	2028	2856	361	546	579
FCHSD2	ENSG00000137478	protein_coding	2193.99	1.96021	0.217098	4.42296	9.74e-06	0.000213913	1648	3852	5775	730	1110	1114
NXT2	ENSG00000101888	protein_coding	2565.13	1.95987	0.217332	4.41659	1e-05	0.000219537	2443	4096	6074	986	1128	1248
SLC22A5	ENSG00000197375	protein_coding	371.152	1.9597	0.266562	3.60029	0.000317863	0.00450291	277	686	933	106	197	209
TCERG1L	ENSG00000176769	protein_coding	276.64	1.95929	0.292532	3.27927	0.00104077	0.0123523	319	420	554	71	161	153
ACLY	ENSG00000131473	protein_coding	4446.45	1.95912	0.124752	7.68822	1.49e-14	1.37e-12	3962	7405	10765	1320	2344	2434
CEP19	ENSG00000174007	protein_coding	1222.77	1.95823	0.177426	5.40072	6.64e-08	2.43e-06	1335	1874	2595	378	626	662
ZNF727	ENSG00000214652	protein_coding	445.392	1.95597	0.454008	2.10563	0.0352363	0.213468	701	480	710	141	228	236
TPRG1L	ENSG00000158109	protein_coding	2214.06	1.95593	0.29529	3.23726	0.00120682	0.0139912	1412	4237	5937	592	1221	1276
G3BP2	ENSG00000138757	protein_coding	7518.52	1.95562	0.235189	4.06322	4.84e-05	0.000874535	8509	10967	15980	2841	3643	3421
CEP120	ENSG00000168944	protein_coding	2363.27	1.95553	0.297437	3.21253	0.00131569	0.0150066	1509	4467	6407	849	1129	1169
FOXJ3	ENSG00000198815	protein_coding	2332.26	1.95505	0.282116	3.38532	0.000710945	0.00893694	1488	4428	6299	692	1267	1249
XPOT	ENSG00000184575	protein_coding	2991.63	1.95493	0.204004	4.68095	2.86e-06	7.27e-05	2259	5292	7777	921	1601	1570
SKP1	ENSG00000113558	protein_coding	18807.5	1.95447	0.0960505	9.93722	2.87e-23	6.89e-21	17873	30381	44068	6003	9828	9745
PAWR	ENSG00000177425	protein_coding	3992.64	1.95366	0.229279	4.1594	3.19e-05	0.000603981	2876	7151	10586	1299	2150	1967
DARS1	ENSG00000115866	protein_coding	2013.99	1.95343	0.333557	2.85838	0.00425813	0.0396948	1913	3202	4788	924	791	830
BAZ1B	ENSG00000009954	protein_coding	2559.18	1.95295	0.230007	4.14311	3.43e-05	0.00064188	3056	3745	5030	861	1256	1335
DHX15	ENSG00000109606	protein_coding	3455.97	1.95258	0.244487	3.89624	9.77e-05	0.00161392	3459	5480	7809	1397	1516	1588
POU3F1	ENSG00000185668	protein_coding	477.25	1.95234	0.257182	3.70298	0.000213081	0.00318585	557	714	947	162	229	252
STAG1	ENSG00000118007	protein_coding	1643.79	1.95224	0.206036	4.6217	3.81e-06	9.4e-05	1287	3007	4016	552	793	877
CPSF6	ENSG00000111605	protein_coding	2924.43	1.95216	0.243577	3.90908	9.26e-05	0.00154199	2209	5357	7331	1088	1350	1439
C3orf70	ENSG00000187068	protein_coding	1142.8	1.95183	0.194548	4.89249	9.96e-07	2.8e-05	1276	1671	2462	369	595	589
CCT6A	ENSG00000146731	protein_coding	7441.34	1.95174	0.159027	5.98474	2.17e-09	1.03e-07	6696	12303	17923	2629	3604	3729
GNB1	ENSG00000078369	protein_coding	12357.7	1.9516	0.401595	2.36955	0.0178095	0.125974	5742	25101	36219	3226	7010	7107
NPAT	ENSG00000149308	protein_coding	858.588	1.95118	0.253985	3.74501	0.000180384	0.0027527	620	1490	2337	267	486	423
GAD1	ENSG00000128683	protein_coding	416.032	1.95114	0.349635	2.72038	0.00652067	0.0564603	255	822	1101	133	191	244
C1orf131	ENSG00000143633	protein_coding	711.682	1.95078	0.367959	2.58392	0.00976857	0.0777476	796	1040	1527	328	292	281
RFK	ENSG00000135002	protein_coding	3013.57	1.95055	0.281146	3.38097	0.000722301	0.00906499	2051	5656	7905	1125	1400	1471
SLMAP	ENSG00000163681	protein_coding	4935.74	1.95015	0.264984	3.5857	0.000336176	0.00472566	4317	8344	11922	2056	2204	2134
MOAP1	ENSG00000165943	protein_coding	622.226	1.94781	0.234821	4.03631	5.43e-05	0.000969801	672	904	1399	229	295	306
KDF1	ENSG00000175707	protein_coding	258.704	1.9474	0.277192	3.41782	0.000631239	0.00809238	210	430	675	68	142	153
CLASP2	ENSG00000163539	protein_coding	1524.73	1.94699	0.244011	3.88091	0.000104065	0.0017063	1080	2744	4057	500	769	807
NPTN	ENSG00000156642	protein_coding	4448.73	1.94608	0.211092	4.48181	7.4e-06	0.000167848	4098	7211	10662	1720	2093	2061
MED14	ENSG00000180182	protein_coding	665.907	1.9458	0.316277	2.99042	0.00278596	0.028044	575	1141	1599	290	290	279
STOX1	ENSG00000165730	protein_coding	249.896	1.94536	0.39681	2.3824	0.0172	0.122867	334	296	501	94	110	128
IREB2	ENSG00000136381	protein_coding	2664.32	1.94518	0.242034	3.90515	9.42e-05	0.00156312	2808	4019	5948	1058	1183	1260
RNF149	ENSG00000163162	protein_coding	3709.3	1.94512	0.227163	4.16051	3.18e-05	0.000601409	2670	6737	9676	1227	1917	1902
BANF1	ENSG00000175334	protein_coding	12427.1	1.94362	0.34332	2.74851	0.00598661	0.0526591	6912	24895	34055	4582	6116	5884
CYS1	ENSG00000205795	protein_coding	208.831	1.94283	0.446983	2.10933	0.0349165	0.212027	300	276	329	55	107	131
SRD5A1	ENSG00000145545	protein_coding	380.029	1.94155	0.336501	2.79807	0.00514094	0.046418	284	710	935	142	222	144
RBM27	ENSG00000091009	protein_coding	2502.48	1.9415	0.142089	6.6261	3.45e-11	2.14e-09	2217	4143	6076	840	1280	1286
RAD18	ENSG00000070950	protein_coding	915.588	1.94147	0.447642	2.10318	0.0354498	0.214636	480	1848	2556	412	393	368
ZNF516	ENSG00000101493	protein_coding	6146.98	1.94054	0.268695	3.50041	0.000464546	0.00626612	4044	11654	16241	2123	3092	3107
AUTS2	ENSG00000158321	protein_coding	1600.64	1.94039	0.262034	3.5888	0.000332209	0.00467837	1082	2963	4259	492	820	899
MRFAP1L1	ENSG00000178988	protein_coding	2998.76	1.93924	0.384622	2.44199	0.0146064	0.107765	1459	5971	8762	857	1666	1666
MDM1	ENSG00000111554	protein_coding	2085.36	1.9384	0.333847	2.81088	0.00494064	0.0448576	1742	3505	5238	950	908	809
PACC1	ENSG00000065600	protein_coding	704.74	1.93839	0.224608	4.17792	2.94e-05	0.000561319	784	981	1585	237	339	384
TBC1D23	ENSG00000036054	protein_coding	2079.76	1.93828	0.215536	4.35324	1.34e-05	0.000282523	2418	2994	4286	697	1025	1112
HTATSF1	ENSG00000102241	protein_coding	4172.44	1.93824	0.265374	3.53553	0.000406963	0.00558903	3264	7476	10367	1688	1884	1913
TMEM168	ENSG00000146802	protein_coding	1222.69	1.93812	0.291745	3.21553	0.00130205	0.0148838	1201	1907	2843	524	492	573
POLR2K	ENSG00000147669	protein_coding	2573.12	1.93763	0.222751	4.20931	2.56e-05	0.00050043	1947	4612	6548	915	1269	1290
PIK3R4	ENSG00000196455	protein_coding	1033.15	1.93649	0.179976	5.2034	1.96e-07	6.42e-06	1039	1587	2377	361	550	490
ATP6V1G1	ENSG00000136888	protein_coding	10477.3	1.93615	0.256948	3.64334	0.000269123	0.00389425	9821	16979	24609	4395	4601	4680
SSR1	ENSG00000124783	protein_coding	4367.2	1.93426	0.167223	5.58692	2.31e-08	9.35e-07	3570	7596	10785	1458	2225	2291
VAMP3	ENSG00000049245	protein_coding	3595.81	1.93421	0.329522	2.83504	0.00458194	0.042106	2016	7119	9900	1122	2017	1833
SMAD5	ENSG00000113658	protein_coding	1247.4	1.93343	0.237332	3.93301	8.39e-05	0.00140985	1063	2145	3006	489	564	606
PCGF3	ENSG00000185619	protein_coding	2867.21	1.93312	0.410691	2.27208	0.0230819	0.154065	1282	5730	8604	889	1519	1564
PSMD5	ENSG00000095261	protein_coding	1611.8	1.93277	0.326603	2.85596	0.00429063	0.0399137	1218	2985	3961	704	648	740
TASOR2	ENSG00000108021	protein_coding	4692.03	1.93225	0.347895	2.67968	0.00736931	0.0623808	5642	6547	9478	2123	1860	2049
KANSL2	ENSG00000139620	protein_coding	2266.91	1.92957	0.167099	5.56301	2.65e-08	1.05e-06	2202	3635	5174	821	1117	1129
PEX19	ENSG00000162735	protein_coding	2937.65	1.92768	0.284749	3.25791	0.00112237	0.0131488	2670	4933	6832	1271	1362	1198
RAB10	ENSG00000084733	protein_coding	4050.56	1.92737	0.269873	3.43634	0.000589632	0.0076667	2829	7479	10532	1525	1843	2076
CORO1C	ENSG00000110880	protein_coding	1997.22	1.92728	0.232224	3.99302	6.52e-05	0.00113767	1697	3496	4736	484	1239	1146
FAM114A2	ENSG00000055147	protein_coding	2895.3	1.9269	0.192244	4.82149	1.42e-06	3.88e-05	2386	4965	7180	1046	1444	1435
SLC9B2	ENSG00000164038	protein_coding	395.365	1.92631	0.455297	2.03451	0.0419001	0.244068	205	770	1142	157	223	147
TMEM230	ENSG00000089063	protein_coding	6583.41	1.92593	0.326346	2.83727	0.00455004	0.0418908	4403	12076	17695	2784	2844	3010
LIPA	ENSG00000107798	protein_coding	815.031	1.92503	0.25478	3.63072	0.000282636	0.00406703	605	1495	2044	260	376	495
TIA1	ENSG00000116001	protein_coding	1601.64	1.92414	0.218682	4.22597	2.38e-05	0.000468935	1188	2911	4057	485	859	896
WTAP	ENSG00000146457	protein_coding	3683.33	1.92291	0.249672	3.69649	0.000218603	0.00325898	2526	6703	9812	1255	1889	1913
TGS1	ENSG00000137574	protein_coding	823.786	1.92271	0.190559	4.84213	1.28e-06	3.53e-05	885	1333	1655	263	444	435
BAG4	ENSG00000156735	protein_coding	571.139	1.9224	0.287234	3.2113	0.00132136	0.0150658	392	1051	1502	202	281	298
KDM3B	ENSG00000120733	protein_coding	2432.02	1.92169	0.258038	3.57193	0.000354363	0.00494547	1893	4364	6015	968	1180	1097
TMEM106B	ENSG00000106460	protein_coding	1636.29	1.9214	0.232236	3.9675	7.26e-05	0.0012465	1175	3070	4098	521	867	887
PPP1R12A	ENSG00000058272	protein_coding	3118.22	1.91885	0.120087	7.65159	1.99e-14	1.77e-12	2843	5142	7341	955	1638	1773
DNAJC6	ENSG00000116675	protein_coding	311.055	1.91857	0.335609	2.73702	0.0061999	0.0541972	203	523	912	99	172	163
RNF34	ENSG00000170633	protein_coding	2427.52	1.91851	0.212529	4.32179	1.55e-05	0.000319006	2499	3692	5456	937	1185	1144
PEG3	ENSG00000198300	protein_coding	4378.72	1.91753	0.14295	6.41855	1.38e-10	7.77e-09	3974	6972	10691	1519	2243	2253
RAMAC	ENSG00000169612	protein_coding	1596.27	1.91656	0.248371	3.69027	0.000224012	0.00333228	1231	2817	4033	616	793	743
SOD2	ENSG00000112096	protein_coding	5693.89	1.91486	0.209063	4.37599	1.21e-05	0.000258084	4191	10266	14567	1751	3113	3125
MLX	ENSG00000108788	protein_coding	3084.93	1.91305	0.234211	3.89842	9.68e-05	0.00160118	2486	5538	7402	789	1648	2008
UBE2T	ENSG00000077152	protein_coding	1410.98	1.91304	0.33245	2.74639	0.00602548	0.052941	818	2645	3999	399	776	832
ZNF681	ENSG00000196172	protein_coding	330.733	1.91136	0.424179	2.14853	0.0316717	0.196438	453	423	584	72	194	218
SPRY2	ENSG00000136158	protein_coding	354.642	1.9113	0.312025	2.92062	0.0034934	0.033606	437	493	686	130	178	176
GPBP1L1	ENSG00000159592	protein_coding	8228.55	1.91104	0.306729	2.97018	0.00297627	0.0295002	4803	15748	22772	2627	4387	4491
TMEM255B	ENSG00000184497	protein_coding	428.038	1.91065	0.259527	3.50887	0.000450008	0.00610738	363	733	1034	105	257	257
RPS6KA5	ENSG00000100784	protein_coding	351.102	1.91036	0.30072	3.02725	0.00246788	0.0254026	433	489	678	112	201	177
MMD	ENSG00000108960	protein_coding	2248.15	1.90965	0.339787	2.67711	0.00742604	0.062707	1248	4176	6552	665	1210	1309
LEPROTL1	ENSG00000104660	protein_coding	5216.29	1.9088	0.310639	2.92559	0.00343802	0.0331864	3135	9931	14277	1910	2611	2611
RSL24D1	ENSG00000137876	protein_coding	6199.12	1.90865	0.213062	4.26474	2e-05	0.000403189	4770	11124	15391	2264	3064	3154
PPP2CB	ENSG00000104695	protein_coding	5689.15	1.90851	0.2179	4.16937	3.05e-05	0.000581318	5982	8464	12697	2223	2660	2799
CANX	ENSG00000127022	protein_coding	10087.6	1.90851	0.226034	4.01932	5.84e-05	0.00103353	9016	16376	24440	4072	4619	4837
TAOK3	ENSG00000135090	protein_coding	1137.35	1.90824	0.294493	3.08409	0.00204172	0.0217	721	2179	3001	382	620	579
GLCE	ENSG00000138604	protein_coding	880.636	1.9076	0.390736	2.32278	0.0201908	0.138953	869	1308	2103	439	338	348
NCL	ENSG00000115053	protein_coding	16720.5	1.9059	0.146465	6.18512	6.21e-10	3.16e-08	13983	28504	40882	5595	8854	8824
C11orf58	ENSG00000110696	protein_coding	8250.3	1.90516	0.190422	4.75346	2e-06	5.27e-05	6909	13978	20262	3075	4040	4155
OTULIN	ENSG00000154124	protein_coding	1251.37	1.90492	0.291392	3.10551	0.00189951	0.020419	824	2280	3391	340	751	707
HOXB7	ENSG00000260027	protein_coding	228.913	1.90445	0.437136	2.06904	0.0385425	0.228669	142	422	632	102	107	94
FBXO11	ENSG00000138081	protein_coding	1596.59	1.90386	0.347026	2.60458	0.0091987	0.0740863	1182	2944	3955	734	671	682
EDEM3	ENSG00000116406	protein_coding	715.203	1.90249	0.177591	5.08184	3.74e-07	1.15e-05	693	1119	1655	255	354	380
UBE4B	ENSG00000130939	protein_coding	1296.11	1.90199	0.383178	2.35397	0.018574	0.130341	1574	1819	2527	492	407	870
MACROH2A1	ENSG00000113648	protein_coding	4612.71	1.9019	0.300227	3.00405	0.00266415	0.027046	3163	8447	12117	1894	2069	2229
ACTL6A	ENSG00000136518	protein_coding	5972.3	1.90171	0.287942	3.13157	0.00173872	0.0189404	6869	8668	12168	2539	2682	2733
RBBP9	ENSG00000089050	protein_coding	560.049	1.9013	0.344622	2.61532	0.00891446	0.0723606	367	1004	1540	229	254	272
DDX6	ENSG00000110367	protein_coding	5452.6	1.90126	0.417064	2.16096	0.0306981	0.191818	2831	10739	15462	1117	3420	3574
NEK7	ENSG00000151414	protein_coding	1288.17	1.901	0.37458	2.40536	0.0161565	0.116785	1774	1610	2281	533	574	620
NRBF2	ENSG00000148572	protein_coding	655.962	1.90056	0.221442	4.0668	4.77e-05	0.000864247	599	1052	1574	176	342	427
DNAJB9	ENSG00000128590	protein_coding	5173.38	1.89993	0.235326	3.82417	0.000131215	0.00208652	4434	8599	12664	2107	2406	2453
SIKE1	ENSG00000052723	protein_coding	1446.62	1.89988	0.198204	4.54019	5.62e-06	0.000132295	1117	2585	3584	465	798	773
FAM126B	ENSG00000155744	protein_coding	927.086	1.89762	0.211178	4.25054	2.13e-05	0.000424658	722	1564	2411	280	507	532
RPE	ENSG00000197713	protein_coding	1094.88	1.89721	0.18692	4.79997	1.59e-06	4.28e-05	1185	1587	2409	371	577	581
RNF227	ENSG00000179859	protein_coding	576.508	1.89646	0.308324	2.90753	0.00364298	0.0347967	709	819	1085	219	308	262
GNAI1	ENSG00000127955	protein_coding	1606.31	1.89549	0.246063	3.63928	0.000273397	0.00394872	1586	2586	3534	666	742	755
LAMP2	ENSG00000005893	protein_coding	2837.6	1.89532	0.225948	3.96251	7.42e-05	0.00126703	2348	4888	6893	1121	1346	1392
NEPRO	ENSG00000163608	protein_coding	1494.39	1.89499	0.408697	2.18986	0.0285343	0.182	702	3075	4221	409	868	882
ERICH1	ENSG00000104714	protein_coding	848.184	1.89423	0.198671	4.50104	6.76e-06	0.000155053	718	1476	2001	256	424	529
GFM1	ENSG00000168827	protein_coding	2508.7	1.89396	0.251937	3.54835	0.000387659	0.00535236	2500	4028	5477	1055	1170	1144
GRSF1	ENSG00000132463	protein_coding	2826.3	1.89166	0.333785	2.67135	0.00755469	0.0634198	1640	5335	7895	744	1661	1707
CETN2	ENSG00000147400	protein_coding	3231.53	1.8903	0.310002	2.87192	0.00407992	0.038275	2500	5676	8102	1443	1464	1383
GPATCH8	ENSG00000186566	protein_coding	1992.8	1.88996	0.154719	5.75209	8.81e-09	3.81e-07	1697	3363	4812	674	1018	1108
THUMPD2	ENSG00000138050	protein_coding	566.902	1.88984	0.214094	4.1563	3.23e-05	0.000611488	521	872	1393	214	282	287
PHC3	ENSG00000173889	protein_coding	1441.66	1.8886	0.173379	5.12517	2.97e-07	9.32e-06	1240	2495	3366	418	780	875
NET1	ENSG00000173848	protein_coding	1615.92	1.88779	0.248419	3.57377	0.000351873	0.00491956	1131	2915	4227	567	834	858
SMS	ENSG00000102172	protein_coding	2918.02	1.88749	0.331452	2.67759	0.00741537	0.0626681	1794	5473	7945	709	1860	1728
LYSMD3	ENSG00000176018	protein_coding	490.307	1.88747	0.374701	2.36849	0.017861	0.126281	317	873	1360	209	250	202
HECTD1	ENSG00000092148	protein_coding	4697.23	1.88577	0.19592	4.52107	6.15e-06	0.000142665	4618	7350	10642	1831	2340	2271
TWF1	ENSG00000151239	protein_coding	2749.88	1.88509	0.387371	2.28487	0.0223205	0.149722	1350	5518	7795	1028	1348	1428
ITSN2	ENSG00000198399	protein_coding	1078.28	1.8842	0.19801	4.46543	7.99e-06	0.000179645	1002	1780	2448	415	535	537
RESF1	ENSG00000174718	protein_coding	1825.2	1.88263	0.226723	3.89297	9.9e-05	0.00163411	1383	3249	4570	674	895	968
ZFR	ENSG00000056097	protein_coding	3442.27	1.88147	0.123815	7.11926	1.09e-12	8.15e-11	3098	5559	8233	1164	1811	1886
ZNF318	ENSG00000171467	protein_coding	4725.3	1.88111	0.167233	5.26875	1.37e-07	4.71e-06	3848	8169	11528	1412	2728	2660
VAPB	ENSG00000124164	protein_coding	1766.48	1.88109	0.251539	3.50279	0.000460414	0.00621849	1233	3245	4537	543	905	1085
SMAD2	ENSG00000175387	protein_coding	4640.87	1.88101	0.2641	3.3359	0.000850244	0.0103769	3015	8662	12270	1539	2462	2573
YTHDC2	ENSG00000047188	protein_coding	2752.48	1.88082	0.214042	4.11516	3.87e-05	0.000717049	2218	4679	6878	1053	1407	1343
SENP1	ENSG00000079387	protein_coding	8208.22	1.87995	0.253755	3.46771	0.000524923	0.00693282	6082	14433	21127	3268	3867	4115
ZDHHC20	ENSG00000180776	protein_coding	5082.95	1.87953	0.357205	2.46226	0.0138065	0.10299	2867	9726	14148	2072	2580	2281
DESI2	ENSG00000121644	protein_coding	8662.52	1.87938	0.220585	3.98658	6.7e-05	0.00116504	6171	15616	22352	2880	4629	4768
PITHD1	ENSG00000057757	protein_coding	3995.09	1.87936	0.313445	2.80546	0.00502447	0.045552	2300	7678	10960	1289	2197	2204
DSN1	ENSG00000149636	protein_coding	3016.11	1.87885	0.131907	6.66261	2.69e-11	1.7e-09	2613	5121	7102	947	1663	1705
KLHL24	ENSG00000114796	protein_coding	1436.99	1.87862	0.316579	2.77536	0.00551402	0.0491289	1501	2173	3136	659	597	656
GID8	ENSG00000101193	protein_coding	3095.96	1.8776	0.150718	5.8228	5.79e-09	2.57e-07	2693	5259	7253	1073	1548	1744
PTPN9	ENSG00000169410	protein_coding	1118.05	1.8775	0.229821	3.81818	0.000134438	0.00213014	1183	1707	2379	439	523	579
EPC2	ENSG00000135999	protein_coding	1201.03	1.87459	0.202373	4.32167	1.55e-05	0.000319006	929	2089	3021	395	627	690
MSL1	ENSG00000188895	protein_coding	6721.92	1.87337	0.218103	4.00442	6.22e-05	0.00109094	4976	11975	17053	1924	3851	4006
OPA1	ENSG00000198836	protein_coding	1901.54	1.87247	0.296014	2.9474	0.00320454	0.031362	1271	3530	4949	760	924	935
NAA16	ENSG00000172766	protein_coding	1397.04	1.87155	0.29197	2.98508	0.00283509	0.0284003	958	2519	3680	556	649	723
SYNCRIP	ENSG00000135316	protein_coding	5529.45	1.87136	0.234742	3.71198	0.000205646	0.00309407	4215	9575	14105	2160	2677	2815
RALGAPA1	ENSG00000174373	protein_coding	1546.54	1.87124	0.234623	3.71338	0.000204513	0.00308001	1272	2703	3681	620	729	783
RBM3	ENSG00000102317	protein_coding	9705.9	1.87036	0.226115	3.84917	0.000118518	0.00191306	6829	17844	24673	3282	5268	5245
CCNJ	ENSG00000107443	protein_coding	411.212	1.86997	0.222988	3.90144	9.56e-05	0.00158474	333	710	1002	144	227	212
SMARCD1	ENSG00000066117	protein_coding	3132.41	1.86675	0.123572	7.01411	2.31e-12	1.67e-10	2802	5157	7353	965	1758	1804
DNAJA2	ENSG00000069345	protein_coding	7512.18	1.86667	0.23171	3.74034	0.000183769	0.00279885	5661	13046	19234	2906	3726	3814
PPIP5K2	ENSG00000145725	protein_coding	790.277	1.86605	0.329571	2.62781	0.00859375	0.0703092	487	1570	2006	283	364	470
RAB1A	ENSG00000138069	protein_coding	8750.47	1.86508	0.322392	2.68331	0.00728966	0.0619092	4989	16882	23906	3217	4476	4604
AMOT	ENSG00000126016	protein_coding	343.341	1.86352	0.224426	3.8477	0.000119234	0.00192261	340	515	798	98	190	213
TDRD9	ENSG00000156414	protein_coding	4060.27	1.86342	0.360196	2.39708	0.0165265	0.118905	5492	5043	7322	1744	1874	1916
C2orf49	ENSG00000135974	protein_coding	1337.74	1.86321	0.259556	3.3257	0.000881953	0.0107049	1535	1877	2772	530	689	637
CRYZ	ENSG00000116791	protein_coding	381.075	1.86258	0.314892	2.73929	0.0061572	0.0538998	358	626	851	157	223	146
RSPRY1	ENSG00000159579	protein_coding	2653.06	1.86235	0.166248	5.18713	2.14e-07	6.92e-06	2235	4507	6350	917	1318	1544
WAPL	ENSG00000062650	protein_coding	4953.7	1.8619	0.193578	4.45246	8.49e-06	0.000189476	4055	8410	12149	1864	2426	2659
MTMR12	ENSG00000150712	protein_coding	2346.81	1.86173	0.188896	4.56194	5.07e-06	0.000120399	1820	4074	5875	730	1330	1339
USP1	ENSG00000162607	protein_coding	5190.19	1.86123	0.134278	6.41381	1.42e-10	7.98e-09	5364	7841	11398	1697	2884	2877
APP	ENSG00000142192	protein_coding	14600.9	1.86084	0.197311	4.36284	1.28e-05	0.000272062	15381	21962	31481	5656	7256	7458
RNGTT	ENSG00000111880	protein_coding	1372.94	1.86056	0.288018	2.98785	0.00280949	0.0282259	877	2578	3614	489	705	754
LIMS1	ENSG00000169756	protein_coding	2120.52	1.86016	0.331549	2.59438	0.00947622	0.0758097	1225	4108	5718	799	1125	1053
SLC39A6	ENSG00000141424	protein_coding	1305.23	1.85906	0.392017	2.19138	0.0284242	0.181447	634	2647	3642	451	658	754
KMT2A	ENSG00000118058	protein_coding	1036.96	1.85849	0.328548	2.61299	0.00897528	0.0726831	792	1769	2665	360	734	384
RIMS1	ENSG00000079841	protein_coding	526.573	1.8582	0.29107	2.94843	0.00319394	0.0312879	390	933	1331	215	254	262
PPP1R3D	ENSG00000132825	protein_coding	189.097	1.85702	0.4285	2.00004	0.0454956	0.25965	181	308	420	33	131	127
SLC35F2	ENSG00000110660	protein_coding	703.061	1.85694	0.351831	2.43567	0.0148644	0.109237	754	1089	1434	327	264	356
PREX1	ENSG00000124126	protein_coding	1583.6	1.85677	0.297835	2.87667	0.00401901	0.0377836	968	3004	4226	532	856	886
BBS7	ENSG00000138686	protein_coding	768.333	1.85651	0.280304	3.05563	0.00224586	0.0234361	506	1428	2003	254	421	432
FRY	ENSG00000073910	protein_coding	720.113	1.85521	0.312446	2.73713	0.00619772	0.0541934	866	1045	1341	299	357	339
PPIL4	ENSG00000131013	protein_coding	1853.86	1.85408	0.306856	2.78333	0.00538046	0.0481741	2232	2572	3612	791	913	843
CT45A5	ENSG00000228836	protein_coding	421.686	1.85371	0.369061	2.31319	0.0207121	0.141523	346	565	1243	97	230	310
PSMA8	ENSG00000154611	protein_coding	3152.25	1.85278	0.322854	2.64138	0.00825682	0.0681638	2253	5736	7952	1426	1383	1470
TEX12	ENSG00000150783	protein_coding	1271.11	1.85096	0.415014	2.05043	0.0403224	0.236835	982	2238	3130	668	537	458
NIPA2	ENSG00000140157	protein_coding	651.36	1.85052	0.333644	2.54918	0.0107976	0.0844498	750	994	1221	291	304	294
DPYSL2	ENSG00000092964	protein_coding	1792.88	1.85039	0.199485	4.26291	2.02e-05	0.0004057	1998	2504	3854	622	950	997
PDE5A	ENSG00000138735	protein_coding	1271.95	1.85027	0.159561	5.32883	9.88e-08	3.48e-06	1256	1996	2816	420	770	647
RIPK2	ENSG00000104312	protein_coding	571.688	1.84865	0.248413	3.41628	0.000634829	0.00813169	487	977	1336	233	270	296
CDK5R1	ENSG00000176749	protein_coding	1508.42	1.84776	0.233752	3.62677	0.000286989	0.00412209	1465	2317	3461	629	726	739
PYGO1	ENSG00000171016	protein_coding	487.646	1.84758	0.336559	2.51837	0.01179	0.0906947	295	930	1296	173	245	281
FAM168B	ENSG00000152102	protein_coding	4422.22	1.84747	0.27691	3.06045	0.00221005	0.0231951	2787	8188	11842	1438	2355	2626
TRAPPC6B	ENSG00000182400	protein_coding	1993.01	1.84692	0.276799	3.05968	0.00221572	0.023231	1315	3756	5098	748	1023	1054
FBXW7	ENSG00000109670	protein_coding	2648.88	1.84434	0.210251	4.01587	5.92e-05	0.00104757	2123	4450	6623	1015	1287	1445
HEATR5A	ENSG00000129493	protein_coding	1132.34	1.84392	0.333505	2.53045	0.0113918	0.0881562	1089	1831	2490	546	497	481
RYBP	ENSG00000163602	protein_coding	1979.14	1.84379	0.261722	3.224	0.00126413	0.0145146	1310	3589	5246	648	1068	1161
MITF	ENSG00000187098	protein_coding	157.98	1.84364	0.410937	2.05297	0.040075	0.235696	115	287	394	34	111	96
KAT14	ENSG00000149474	protein_coding	1012.31	1.84364	0.166345	5.07162	3.94e-07	1.2e-05	1050	1508	2228	318	578	582
SYCP3	ENSG00000139351	protein_coding	6978.04	1.84199	0.173298	4.85864	1.18e-06	3.27e-05	6278	11526	16054	2688	3688	3492
RGPD5	ENSG00000015568	protein_coding	3012.69	1.8419	0.200321	4.20274	2.64e-05	0.000511966	3083	4562	6611	1189	1493	1560
FAT1	ENSG00000083857	protein_coding	1373.44	1.84166	0.14079	5.97811	2.26e-09	1.07e-07	1260	2235	3146	479	712	789
RBMX	ENSG00000147274	protein_coding	3341.85	1.84165	0.191151	4.40305	1.07e-05	0.000231252	3224	5251	7538	1307	1810	1597
SQLE	ENSG00000104549	protein_coding	4806.53	1.84071	0.223863	3.75549	0.000173005	0.00265577	4003	8064	11653	1966	2296	2462
LRCH3	ENSG00000186001	protein_coding	2407.34	1.84067	0.156838	5.36011	8.32e-08	2.98e-06	2458	3649	5295	718	1401	1431
SNRK	ENSG00000163788	protein_coding	1547.71	1.84017	0.183882	4.56906	4.9e-06	0.000117186	1516	2473	3374	590	755	853
RB1CC1	ENSG00000023287	protein_coding	4571.42	1.83994	0.205031	4.09663	4.19e-05	0.000772768	3778	7768	11011	1803	2373	2269
PLEKHG1	ENSG00000120278	protein_coding	904.817	1.83987	0.354256	2.37079	0.0177499	0.12561	952	1289	2033	437	353	431
BCORL1	ENSG00000085185	protein_coding	1438.72	1.83976	0.281727	2.98077	0.00287524	0.0287098	940	2662	3761	536	763	753
DYRK1A	ENSG00000157540	protein_coding	5001.53	1.83928	0.246337	3.40704	0.000656724	0.00835471	4130	8444	12130	2126	2368	2452
ABL2	ENSG00000143322	protein_coding	1481.54	1.83872	0.415617	2.01801	0.0435898	0.251363	665	2954	4307	502	882	764
MOSPD2	ENSG00000130150	protein_coding	345.795	1.83872	0.214703	3.9064	9.37e-05	0.00155753	315	544	821	129	187	179
YIPF4	ENSG00000119820	protein_coding	2453.3	1.83815	0.169868	4.93414	8.05e-07	2.31e-05	2113	4037	5881	917	1256	1328
NKIRAS1	ENSG00000197885	protein_coding	5061.88	1.83793	0.237054	3.53478	0.000408115	0.00560237	3900	8471	13053	2037	2482	2598
PNMA8A	ENSG00000182013	protein_coding	3482.78	1.83762	0.192655	4.34777	1.38e-05	0.000289073	3805	5057	7352	1284	1812	1883
BROX	ENSG00000162819	protein_coding	1611.73	1.83478	0.279132	2.99062	0.00278416	0.0280349	1040	2783	4519	515	911	939
MTMR6	ENSG00000139505	protein_coding	3579.76	1.83347	0.239161	3.48498	0.000492169	0.00657016	3591	5441	7971	1522	1792	1676
MYCBP	ENSG00000214114	protein_coding	3361.98	1.83316	0.307771	2.70708	0.00678786	0.0583989	2087	6058	9267	905	2100	2050
DTWD1	ENSG00000104047	protein_coding	877.063	1.83311	0.217341	3.83318	0.000126496	0.00202811	661	1601	2105	284	494	508
PTPN2	ENSG00000175354	protein_coding	1623.48	1.83308	0.31265	2.66457	0.00770876	0.0643933	1168	2884	4141	724	742	776
OSBPL11	ENSG00000144909	protein_coding	1114.33	1.83219	0.349764	2.37929	0.0173458	0.123567	940	1742	2840	546	468	492
FCHO2	ENSG00000157107	protein_coding	648.972	1.83201	0.237072	3.50953	0.000448891	0.00609995	667	935	1476	259	346	314
GPR137C	ENSG00000180998	protein_coding	219.236	1.82931	0.313473	2.64555	0.00815585	0.0675099	170	369	559	57	132	142
KCTD9	ENSG00000104756	protein_coding	1318.92	1.82859	0.247837	3.34328	0.000827951	0.0101207	994	2326	3272	524	638	711
WRNIP1	ENSG00000124535	protein_coding	4059.24	1.82847	0.237743	3.48472	0.000492656	0.00657283	2822	7308	10443	1457	2259	2150
PPP1CB	ENSG00000213639	protein_coding	7435.21	1.82735	0.268676	3.07938	0.00207433	0.0219789	6904	11694	17302	3362	3406	3494
WASF3	ENSG00000132970	protein_coding	2672.25	1.82687	0.382391	2.16237	0.0305896	0.191449	1456	5142	7376	1175	1283	1256
ZNF131	ENSG00000172262	protein_coding	3050.56	1.82642	0.282268	2.92779	0.00341377	0.0329877	1983	5681	7908	1183	1582	1588
RGPD6	ENSG00000183054	protein_coding	3004.42	1.82633	0.203342	4.06376	4.83e-05	0.000873479	3026	4675	6485	1210	1532	1514
ENTPD5	ENSG00000187097	protein_coding	1087.99	1.82624	0.418304	1.97522	0.0482437	0.270849	1415	1277	2161	538	467	466
SLC30A9	ENSG00000014824	protein_coding	1766.09	1.82551	0.225988	3.65291	0.000259287	0.00377836	1289	3169	4406	532	1064	1032
ARF4	ENSG00000168374	protein_coding	9142.18	1.82391	0.25911	3.17975	0.001474	0.0165628	6679	16145	23138	3794	4549	4543
MAP3K5	ENSG00000197442	protein_coding	1471.56	1.82357	0.265205	3.10541	0.00190013	0.020419	996	2601	3910	548	784	789
PPP6R3	ENSG00000110075	protein_coding	4657.77	1.82246	0.180988	4.54428	5.51e-06	0.000129948	3708	8204	11071	1685	2412	2652
TMEM263	ENSG00000151135	protein_coding	1708.34	1.82201	0.270608	3.03765	0.0023843	0.0246733	1107	3113	4526	558	1003	957
KIAA0895	ENSG00000164542	protein_coding	2615.89	1.82187	0.184014	4.46634	7.96e-06	0.000179014	2645	3952	5776	1016	1374	1353
AMMECR1L	ENSG00000144233	protein_coding	1686.38	1.82181	0.234953	3.49777	0.00046916	0.00632011	1199	3011	4296	608	926	913
ILF3	ENSG00000129351	protein_coding	15434	1.8201	0.210319	3.89931	9.65e-05	0.00159617	11292	27801	38201	4705	9207	9092
ARF6	ENSG00000165527	protein_coding	3944.67	1.81975	0.242138	3.38547	0.000710564	0.00893577	2699	7186	10099	1411	2132	2193
VAT1L	ENSG00000171724	protein_coding	289.191	1.81962	0.29097	2.81686	0.0048495	0.0441723	216	547	666	111	146	160
HOXB3	ENSG00000120093	protein_coding	1439.06	1.81961	0.211108	3.88243	0.000103418	0.00169759	1635	2063	2899	466	851	807
LPCAT2	ENSG00000087253	protein_coding	488.488	1.81913	0.362791	2.25785	0.0239553	0.158733	285	908	1342	195	254	249
STARD7	ENSG00000084090	protein_coding	2443.46	1.81811	0.24384	3.35513	0.000793275	0.0097661	2040	4119	5825	1043	1161	1236
MALT1	ENSG00000172175	protein_coding	2368.32	1.81768	0.239003	3.42122	0.000623406	0.00800519	1944	4023	5682	995	1216	1135
COMMD10	ENSG00000145781	protein_coding	622.956	1.81749	0.35093	2.32948	0.0198335	0.137194	469	1134	1488	296	286	276
ZNF483	ENSG00000173258	protein_coding	1575.37	1.81733	0.293001	2.78953	0.00527853	0.0473846	1011	2849	4219	599	775	897
ZCCHC2	ENSG00000141664	protein_coding	2613.57	1.81705	0.310062	2.63513	0.00841062	0.0691758	1751	4813	6704	644	1797	1568
LSM4	ENSG00000130520	protein_coding	16771.8	1.81654	0.284899	2.86608	0.0041559	0.0388937	10156	31930	44149	5487	9487	9817
STAU1	ENSG00000124214	protein_coding	4359.52	1.81578	0.116348	7.01155	2.36e-12	1.7e-10	3831	7229	10093	1490	2460	2454
EARS2	ENSG00000103356	protein_coding	1722.17	1.81517	0.191288	4.26147	2.03e-05	0.000407543	1837	2628	3523	645	913	933
SCAF11	ENSG00000139218	protein_coding	2576.26	1.81509	0.235243	3.46486	0.0005305	0.00698673	1860	4556	6539	974	1311	1437
TUSC3	ENSG00000104723	protein_coding	2031.58	1.81338	0.131936	6.16493	7.05e-10	3.56e-08	1979	3019	4724	679	1148	1171
COPB1	ENSG00000129083	protein_coding	3818.97	1.81139	0.184268	4.4033	1.07e-05	0.000231141	3821	5754	8512	1504	1964	2018
ABI2	ENSG00000138443	protein_coding	6906.6	1.81038	0.0987825	8.20364	2.33e-16	2.8e-14	6527	10959	15541	2370	3841	3960
TM2D1	ENSG00000162604	protein_coding	2982.08	1.80998	0.292109	2.77286	0.00555659	0.0494514	2458	4848	7414	1376	1427	1343
GCNT2	ENSG00000111846	protein_coding	420.632	1.80876	0.369268	2.19016	0.0285123	0.181934	235	766	1199	152	232	232
FARP2	ENSG00000006607	protein_coding	2107.28	1.80796	0.171117	4.72169	2.34e-06	6.07e-05	1712	3619	5022	764	1158	1160
PAIP1	ENSG00000172239	protein_coding	5335.06	1.80721	0.346443	2.33	0.0198061	0.137058	4508	8920	12637	2702	2159	2398
DCBLD1	ENSG00000164465	protein_coding	1042.38	1.80663	0.211751	3.80933	0.000139344	0.00219888	929	1696	2414	426	532	536
DDX17	ENSG00000100201	protein_coding	12605	1.80498	0.177039	4.5469	5.44e-06	0.00012864	10997	20479	29833	4974	6554	6641
FSD1L	ENSG00000106701	protein_coding	899.662	1.80462	0.148675	5.41195	6.23e-08	2.3e-06	786	1509	2059	302	522	511
YWHAB	ENSG00000166913	protein_coding	6352.82	1.80458	0.219595	3.66394	0.000248364	0.00363798	4588	11186	16129	1932	3866	3765
FAM76A	ENSG00000009780	protein_coding	2147.15	1.80444	0.283743	2.83509	0.00458127	0.042106	1697	3617	5323	961	1095	962
ADGRA3	ENSG00000152990	protein_coding	1396.5	1.80408	0.311522	2.58113	0.00984789	0.0782384	1803	1759	2607	535	693	797
TERF2IP	ENSG00000166848	protein_coding	8085.12	1.80365	0.359011	2.23851	0.0251877	0.165136	7305	13158	18484	4216	3296	3427
AKAP10	ENSG00000108599	protein_coding	1423.65	1.80223	0.207313	3.86968	0.000108979	0.00177292	1155	2410	3436	552	705	809
LRIF1	ENSG00000121931	protein_coding	2573.36	1.80207	0.362066	2.21526	0.0267421	0.173023	2144	4310	6143	1325	1023	1152
MEIOC	ENSG00000180336	protein_coding	5871.69	1.79992	0.268672	2.97733	0.00290772	0.028983	5569	8456	14310	2656	2725	2872
FGFR2	ENSG00000066468	protein_coding	624.073	1.79972	0.219231	3.64783	0.000264466	0.00383402	512	1094	1440	195	412	331
TBC1D14	ENSG00000132405	protein_coding	4559.14	1.7992	0.206421	3.8717	0.000108079	0.00176105	4337	6952	10531	1886	2413	2237
JAG1	ENSG00000101384	protein_coding	383.471	1.79889	0.401551	1.9895	0.0466458	0.264815	535	452	661	152	207	195
JMY	ENSG00000152409	protein_coding	2692.7	1.79871	0.198446	4.0248	5.7e-05	0.00101264	2253	4532	6363	1076	1363	1452
SPCS2	ENSG00000118363	protein_coding	4627.5	1.79787	0.216212	3.69022	0.000224057	0.00333228	4507	7014	10488	1950	2307	2358
CEP97	ENSG00000182504	protein_coding	1672.16	1.79737	0.268489	2.96983	0.00297967	0.0295245	1194	2894	4333	683	914	811
RPS6KB1	ENSG00000108443	protein_coding	556.173	1.79724	0.31325	2.54507	0.0109255	0.0853354	353	978	1527	170	317	354
HMGN2	ENSG00000198830	protein_coding	15947.9	1.79712	0.263714	3.02268	0.00250545	0.025733	10730	29206	40684	6321	8604	8154
CDC73	ENSG00000134371	protein_coding	1986.49	1.79707	0.251355	3.17107	0.00151879	0.0169492	1675	3231	4817	869	974	978
CNTFR	ENSG00000122756	protein_coding	942.751	1.79697	0.340702	2.3392	0.019325	0.134396	680	1644	2407	444	410	464
CD24	ENSG00000272398	protein_coding	350.338	1.79675	0.22061	3.6116	0.000304317	0.00433456	316	535	851	103	216	212
DGKE	ENSG00000153933	protein_coding	1508.96	1.79616	0.205872	3.86725	0.000110067	0.00178749	1360	2370	3563	618	757	800
LYPLA1	ENSG00000120992	protein_coding	7503.29	1.7957	0.0995215	7.99526	1.29e-15	1.39e-13	6922	11853	17251	2602	4283	4248
PRKX	ENSG00000183943	protein_coding	1150.83	1.79548	0.173572	4.58303	4.58e-06	0.00011082	929	1938	2797	383	666	671
NUP160	ENSG00000030066	protein_coding	696.66	1.79534	0.290946	2.73362	0.00626424	0.0546826	868	896	1345	250	383	394
ZBTB44	ENSG00000196323	protein_coding	7130.98	1.79502	0.245349	3.24037	0.00119373	0.0138643	4849	12814	18396	2660	3944	3849
NSL1	ENSG00000117697	protein_coding	1305.33	1.79383	0.178827	4.43911	9.03e-06	0.000200031	1045	2141	3271	451	737	754
TGOLN2	ENSG00000152291	protein_coding	3984.72	1.7928	0.155669	5.09287	3.53e-07	1.09e-05	3504	6539	9218	1516	2088	2228
MESD	ENSG00000117899	protein_coding	2280.73	1.79162	0.139077	5.69193	1.26e-08	5.31e-07	1968	3822	5252	812	1316	1252
ZNF624	ENSG00000197566	protein_coding	585.801	1.79116	0.376222	2.1029	0.0354745	0.214656	316	1119	1613	229	315	311
SIN3A	ENSG00000169375	protein_coding	4190.36	1.78933	0.189225	4.1714	3.03e-05	0.000576826	3179	7232	10407	1372	2524	2403
SLF1	ENSG00000133302	protein_coding	1635.27	1.7883	0.301977	2.61045	0.00904225	0.0731109	1559	2630	3556	780	717	793
CENPE	ENSG00000138778	protein_coding	896.342	1.78771	0.207088	3.80377	0.000142509	0.00224084	917	1321	1967	352	503	454
EGLN1	ENSG00000135766	protein_coding	1723.53	1.78756	0.276028	2.8532	0.00432808	0.0402381	1429	2869	4128	784	812	846
DDX21	ENSG00000165732	protein_coding	2336.81	1.78697	0.258353	3.0461	0.00231833	0.0240563	2055	3851	5367	1048	1185	1088
UBE2D1	ENSG00000072401	protein_coding	585.037	1.78647	0.285312	2.75653	0.00584174	0.0515896	501	936	1413	264	285	284
LUC7L2	ENSG00000146963	protein_coding	4114.72	1.78622	0.213701	3.67908	0.000234077	0.00345809	3041	7140	10344	1554	2215	2285
TSPYL5	ENSG00000180543	protein_coding	9286.3	1.78609	0.218041	3.60526	0.000311841	0.00442771	7234	15957	22670	3778	4791	4900
ITFG1	ENSG00000129636	protein_coding	3597.47	1.78595	0.362104	2.1705	0.0299686	0.188666	4604	4639	6592	1700	1616	1735
HMGCR	ENSG00000113161	protein_coding	2070.93	1.78405	0.122058	6.42358	1.33e-10	7.54e-09	2012	3180	4622	688	1199	1227
ZIK1	ENSG00000171649	protein_coding	527.435	1.78381	0.177078	4.42634	9.58e-06	0.000210885	528	819	1126	186	299	301
CPSF2	ENSG00000165934	protein_coding	4064.86	1.78348	0.338072	2.31749	0.0204771	0.140394	4857	5533	7863	1943	1861	1897
ERI1	ENSG00000104626	protein_coding	800.649	1.78335	0.303329	2.58252	0.00980822	0.0779832	517	1469	2077	318	407	446
MAPRE2	ENSG00000166974	protein_coding	525.772	1.78321	0.269862	2.90227	0.00370473	0.0352347	385	890	1360	171	268	356
PTPN13	ENSG00000163629	protein_coding	1849.44	1.7817	0.297415	2.62832	0.00858078	0.0702402	1166	3375	4892	738	985	979
YIPF6	ENSG00000181704	protein_coding	1353.43	1.78119	0.267283	2.92271	0.00347003	0.0334226	958	2448	3355	556	709	703
PRSS12	ENSG00000164099	protein_coding	1116.76	1.7807	0.167941	4.64869	3.34e-06	8.37e-05	951	1835	2644	345	659	697
TRIO	ENSG00000038382	protein_coding	1137.56	1.77987	0.250823	3.10924	0.00187571	0.0202056	808	2018	2867	443	608	622
EPB41L5	ENSG00000115109	protein_coding	4053	1.77866	0.193953	4.0147	5.95e-05	0.00105218	3121	6986	9918	1529	2251	2213
SELENOT	ENSG00000198843	protein_coding	4525.8	1.77834	0.264723	2.94021	0.00327988	0.0319003	2982	8237	11679	1750	2485	2427
RNF11	ENSG00000123091	protein_coding	4713.94	1.77827	0.356401	2.18368	0.0289861	0.183936	2479	9018	13068	1338	2902	3040
AVL9	ENSG00000105778	protein_coding	1058.11	1.77778	0.346219	2.24651	0.0246717	0.162577	606	1985	2868	297	637	703
USP49	ENSG00000164663	protein_coding	650.702	1.77767	0.181815	4.27723	1.89e-05	0.000383459	662	932	1470	227	367	381
REL	ENSG00000162924	protein_coding	361.982	1.77522	0.272845	2.84127	0.00449348	0.0414405	256	639	917	129	202	212
NCOA6	ENSG00000198646	protein_coding	3836.4	1.77517	0.157078	4.93492	8.02e-07	2.31e-05	3281	6238	9109	1457	2054	2169
SLC12A6	ENSG00000140199	protein_coding	7732.1	1.77459	0.234864	3.29802	0.000973705	0.0116394	5459	13838	19372	2977	4019	4422
KCTD20	ENSG00000112078	protein_coding	1338.43	1.77449	0.144487	5.36031	8.31e-08	2.98e-06	1169	2186	3103	481	731	791
BNIP3	ENSG00000176171	protein_coding	3474.84	1.77437	0.316616	2.44576	0.0144548	0.106887	1993	6573	9322	1067	2136	2119
PTPRA	ENSG00000132670	protein_coding	4045.11	1.77333	0.33443	2.31239	0.0207562	0.141639	2465	7568	10616	1008	2613	2743
MYEF2	ENSG00000104177	protein_coding	3248.24	1.77316	0.283439	2.7278	0.0063759	0.0554389	2301	5758	8190	1424	1649	1607
RPA2	ENSG00000117748	protein_coding	5672.19	1.77286	0.183724	4.20664	2.59e-05	0.000505342	4301	9765	14028	1941	3255	3360
CPLANE1	ENSG00000197603	protein_coding	1001.16	1.77189	0.202745	3.80721	0.000140543	0.00221555	1102	1441	2044	355	573	573
NCOA5	ENSG00000124160	protein_coding	4781.31	1.77127	0.15025	5.13321	2.85e-07	8.97e-06	4073	7877	11229	1781	2547	2792
TCL1A	ENSG00000100721	protein_coding	722.377	1.76845	0.233533	3.29053	0.00099998	0.0119301	528	1293	1760	251	440	400
PARP16	ENSG00000138617	protein_coding	629.322	1.7671	0.210211	3.64919	0.00026307	0.00381928	494	1086	1508	205	397	358
BRWD3	ENSG00000165288	protein_coding	892.372	1.76578	0.281578	2.71961	0.00653587	0.0565446	708	1490	2186	397	484	409
NDFIP2	ENSG00000102471	protein_coding	2152.61	1.76513	0.301197	2.54029	0.0110761	0.0862725	1938	3442	4934	1042	1053	954
ABCA5	ENSG00000154265	protein_coding	2085.52	1.76454	0.334582	2.28507	0.0223087	0.149676	1137	3997	5642	724	1261	1170
KIAA1841	ENSG00000162929	protein_coding	634.409	1.76388	0.243383	3.1386	0.00169754	0.0185919	478	1103	1555	203	426	343
WIPF2	ENSG00000171475	protein_coding	1292.23	1.76345	0.320149	2.38468	0.0170941	0.12228	749	2475	3389	417	743	819
XRN1	ENSG00000114127	protein_coding	1571.86	1.76342	0.263065	2.90202	0.00370766	0.0352517	1154	2672	4008	664	772	863
ASF1A	ENSG00000111875	protein_coding	1536.34	1.76223	0.328005	2.32384	0.0201343	0.138626	1072	2694	3935	722	698	777
ZKSCAN8	ENSG00000198315	protein_coding	1691.24	1.76173	0.331028	2.30111	0.0213853	0.145082	1613	2698	3660	855	737	784
IFT81	ENSG00000122970	protein_coding	2882.97	1.76009	0.34642	2.19414	0.0282252	0.180399	2965	4355	6059	1490	1262	1277
MGAT5	ENSG00000152127	protein_coding	1945.57	1.75928	0.263632	2.88006	0.003976	0.0374838	1285	3449	5102	737	1082	1092
DEPTOR	ENSG00000155792	protein_coding	290.141	1.75876	0.250839	3.02491	0.00248708	0.0255748	302	406	646	109	150	176
TATDN3	ENSG00000203705	protein_coding	1320.08	1.75845	0.23879	3.17622	0.00149207	0.0167286	936	2208	3492	444	829	742
MSL2	ENSG00000174579	protein_coding	1190.34	1.75828	0.332997	2.27715	0.0227773	0.152326	665	2245	3224	420	665	719
DNAJC3	ENSG00000102580	protein_coding	2901.93	1.75799	0.162697	4.65888	3.18e-06	8.01e-05	2861	4441	6311	1120	1678	1531
RBBP4	ENSG00000162521	protein_coding	14882.1	1.75779	0.208582	3.63307	0.000280066	0.00403378	13274	23939	34118	6383	7585	7778
TLNRD1	ENSG00000140406	protein_coding	517.038	1.75752	0.342712	2.21037	0.0270797	0.174734	446	879	1158	109	354	370
TMEM30A	ENSG00000112697	protein_coding	3090.83	1.75679	0.19318	3.91755	8.95e-05	0.00149607	2794	4942	7031	1279	1557	1720
NUSAP1	ENSG00000137804	protein_coding	2249.42	1.75661	0.255174	2.9651	0.00302589	0.0299252	2621	3153	4321	916	1174	1234
XRN2	ENSG00000088930	protein_coding	1643.63	1.75618	0.24041	3.14539	0.00165865	0.0182475	1931	2230	3225	551	915	1045
HNRNPH1	ENSG00000169045	protein_coding	5149.4	1.75573	0.179112	4.21933	2.45e-05	0.000480732	5583	7726	10185	1780	3151	2902
MIER3	ENSG00000155545	protein_coding	1580.04	1.75488	0.138473	5.45145	5e-08	1.88e-06	1530	2427	3487	559	867	971
MAP3K4	ENSG00000085511	protein_coding	1488.69	1.75398	0.20633	3.65423	0.000257951	0.00376242	1145	2576	3591	573	798	859
ZNF121	ENSG00000197961	protein_coding	617.323	1.75345	0.331062	2.27587	0.0228536	0.152711	363	1167	1620	231	340	359
PRUNE1	ENSG00000143363	protein_coding	2553.43	1.75312	0.256701	2.93384	0.00334793	0.0324176	1772	4558	6428	1029	1306	1457
SS18L1	ENSG00000184402	protein_coding	1523.03	1.75142	0.145508	5.16415	2.42e-07	7.73e-06	1290	2506	3568	513	882	939
MEIOB	ENSG00000162039	protein_coding	2374.63	1.74966	0.360342	2.08041	0.037488	0.223789	1200	4677	6439	787	1424	1441
FAM135A	ENSG00000082269	protein_coding	1676.87	1.74812	0.233571	3.20298	0.00136012	0.0154452	1717	2422	3677	705	793	980
SPRYD7	ENSG00000123178	protein_coding	3446.63	1.74762	0.213654	3.49919	0.000466681	0.00629218	2698	5860	8327	1413	1791	1915
FECH	ENSG00000066926	protein_coding	554.096	1.74745	0.340239	2.19684	0.0280316	0.179532	629	787	1083	264	257	277
ZMAT2	ENSG00000146007	protein_coding	2036.23	1.74342	0.166959	4.4527	8.48e-06	0.000189395	2145	3033	4185	704	1242	1174
CAPRIN1	ENSG00000135387	protein_coding	21172	1.74332	0.151508	4.90616	9.29e-07	2.62e-05	17872	34595	49907	8163	11797	11914
AASDHPPT	ENSG00000149313	protein_coding	3295.25	1.74201	0.152916	4.85241	1.22e-06	3.36e-05	2681	5406	7976	1115	2011	1949
TXNRD1	ENSG00000198431	protein_coding	2579.39	1.74134	0.276997	2.67636	0.00744275	0.0627662	1673	4544	6830	1015	1516	1344
FBXL5	ENSG00000118564	protein_coding	11067.9	1.74124	0.239102	3.10011	0.00193446	0.0207162	10913	16628	24313	4990	5572	5612
STX12	ENSG00000117758	protein_coding	1613.73	1.74116	0.165293	4.48389	7.33e-06	0.000166585	1307	2695	3849	590	942	926
CEP135	ENSG00000174799	protein_coding	849.652	1.74039	0.268829	2.75414	0.00588474	0.0519102	646	1476	2051	228	596	526
RAD51AP2	ENSG00000214842	protein_coding	1526.52	1.74014	0.282702	2.61809	0.00884227	0.0719063	1628	2194	3192	699	697	831
TSNAX	ENSG00000116918	protein_coding	2327.76	1.74006	0.215495	3.43425	0.000594185	0.00770922	2070	3725	5331	1008	1221	1208
USO1	ENSG00000138768	protein_coding	3648.27	1.73777	0.212403	3.47345	0.000513812	0.00681218	3773	5269	7872	1536	1909	1977
ASZ1	ENSG00000154438	protein_coding	1031.58	1.73644	0.232066	3.17342	0.00150654	0.0168368	1105	1564	2027	421	596	527
FNBP1	ENSG00000187239	protein_coding	2365.86	1.73628	0.218192	3.37444	0.000739656	0.00924913	2530	3459	4840	981	1288	1261
FAM91A1	ENSG00000176853	protein_coding	1635.41	1.73569	0.288509	2.54998	0.0107729	0.0843137	1523	2524	3702	789	769	807
FPGT	ENSG00000254685	protein_coding	484.251	1.73493	0.282235	2.60398	0.00921482	0.0741584	353	841	1199	206	262	254
CHMP2B	ENSG00000083937	protein_coding	1613.34	1.7327	0.217993	3.3611	0.000776333	0.00962071	1231	2717	3984	651	884	893
SMC2	ENSG00000136824	protein_coding	1108.1	1.73192	0.293513	2.49367	0.012643	0.0960894	1054	1697	2468	535	521	551
PLA2G12A	ENSG00000123739	protein_coding	1160.18	1.7312	0.273468	2.6738	0.0074998	0.0630894	773	2084	2952	445	598	721
TSPAN14	ENSG00000108219	protein_coding	2268.07	1.72959	0.212106	3.43975	0.00058226	0.00758037	1636	4014	5552	812	1309	1369
DDX59	ENSG00000118197	protein_coding	605.795	1.72948	0.290975	2.50701	0.0121758	0.0930858	423	1058	1534	257	341	308
ACVR1	ENSG00000115170	protein_coding	344.484	1.72801	0.318641	2.28472	0.0223292	0.149722	392	502	646	152	172	187
KBTBD8	ENSG00000163376	protein_coding	648.883	1.72752	0.284036	2.56138	0.0104258	0.0820937	516	1148	1469	282	290	395
AGFG2	ENSG00000106351	protein_coding	1702.18	1.72748	0.253274	2.87231	0.00407479	0.0382384	1995	2193	3461	669	931	979
DNAJC13	ENSG00000138246	protein_coding	1185.83	1.72732	0.309757	2.34803	0.0188728	0.13202	1275	1692	2455	572	595	557
OXSR1	ENSG00000172939	protein_coding	1579.61	1.72662	0.296865	2.44763	0.01438	0.106566	993	2838	4155	648	856	874
UHRF2	ENSG00000147854	protein_coding	1227.33	1.72574	0.166669	4.35438	1.33e-05	0.000281246	1199	1844	2701	471	738	662
TACC1	ENSG00000147526	protein_coding	3006.33	1.72372	0.142777	5.06886	4e-07	1.22e-05	2534	4906	7039	1092	1852	1687
HENMT1	ENSG00000162639	protein_coding	7299.83	1.72235	0.293243	2.46332	0.0137657	0.102809	4691	13322	18640	3163	3934	3793
LTBP1	ENSG00000049323	protein_coding	1072.7	1.72213	0.176829	4.08377	4.43e-05	0.000812004	867	1756	2593	355	644	679
LSM14A	ENSG00000257103	protein_coding	4102.51	1.72159	0.310966	2.32049	0.0203144	0.139586	2356	7924	10536	1477	2240	2620
NEO1	ENSG00000067141	protein_coding	1790.83	1.72111	0.11671	6.17869	6.46e-10	3.28e-08	1648	2798	4031	613	1093	1081
CCP110	ENSG00000103540	protein_coding	4301.93	1.72069	0.245111	2.94028	0.00327914	0.0319003	2975	7437	11049	1731	2430	2359
PTPRG	ENSG00000144724	protein_coding	1500.21	1.71839	0.194955	3.68491	0.000228783	0.00338795	1272	2404	3545	619	856	794
DYRK2	ENSG00000127334	protein_coding	639.091	1.7173	0.309731	2.31589	0.0205642	0.140866	508	1013	1611	158	390	491
KCTD2	ENSG00000180901	protein_coding	5914.13	1.71633	0.296814	2.4134	0.0158045	0.114694	3541	10907	15534	1829	3889	3655
JOSD1	ENSG00000100221	protein_coding	2173.73	1.71445	0.227081	3.14625	0.00165379	0.0182329	1565	3757	5422	679	1413	1352
KLF7	ENSG00000118263	protein_coding	704.611	1.71412	0.340459	2.09752	0.0359476	0.216888	404	1251	1960	225	420	469
STXBP6	ENSG00000168952	protein_coding	532.184	1.71365	0.193198	3.69389	0.000220849	0.00328931	507	864	1106	189	349	289
MORF4L1	ENSG00000185787	protein_coding	43197.3	1.71352	0.190802	3.73957	0.000184336	0.00280473	33007	73482	104739	17060	24403	24505
RAB11FIP2	ENSG00000107560	protein_coding	695.771	1.7132	0.178567	3.99404	6.5e-05	0.00113344	567	1168	1621	253	408	419
THOC2	ENSG00000125676	protein_coding	1191.48	1.71194	0.226509	3.14309	0.00167177	0.0183593	859	2062	2959	455	675	705
RAB5A	ENSG00000144566	protein_coding	2893.17	1.71137	0.20395	3.48795	0.000486738	0.00651729	2469	4656	6752	1237	1497	1628
SORL1	ENSG00000137642	protein_coding	1011.6	1.71124	0.17995	3.95242	7.74e-05	0.00131514	886	1709	2190	399	607	544
SUN1	ENSG00000164828	protein_coding	5401.85	1.71074	0.117494	6.04917	1.46e-09	7.02e-08	4971	8404	12141	2038	3190	3106
IMP3	ENSG00000177971	protein_coding	1456.49	1.7101	0.134798	5.2679	1.38e-07	4.73e-06	1325	2314	3246	478	917	900
ZNF134	ENSG00000213762	protein_coding	952.882	1.71009	0.22617	3.13964	0.00169156	0.0185438	1029	1303	2026	366	494	606
ZNF664	ENSG00000179195	protein_coding	3415.78	1.71009	0.344472	2.06139	0.0392654	0.232032	1854	6354	9335	1010	2109	2349
TMEM167A	ENSG00000174695	protein_coding	1891.5	1.70924	0.193858	3.65855	0.000253648	0.00370314	1683	2929	4404	795	1079	992
C16orf87	ENSG00000155330	protein_coding	3526.02	1.70789	0.282265	2.50791	0.0121447	0.0929239	2477	6190	8780	1591	1934	1741
HECW2	ENSG00000138411	protein_coding	541.095	1.70783	0.180395	3.92376	8.72e-05	0.00146194	487	885	1182	178	357	318
TMEM87A	ENSG00000103978	protein_coding	2792.37	1.70692	0.289632	2.44076	0.0146565	0.108006	2083	4724	6906	1323	1376	1431
ATP11B	ENSG00000058063	protein_coding	2789.76	1.70556	0.276951	2.54761	0.0108463	0.0847811	1730	5001	7352	972	1628	1775
HSPA13	ENSG00000155304	protein_coding	1858.53	1.70525	0.144608	4.87695	1.08e-06	2.99e-05	1699	2797	4326	686	1026	1177
MIS18A	ENSG00000159055	protein_coding	2770.86	1.70484	0.350905	2.00863	0.0445766	0.255533	3265	3750	5268	1405	1369	1262
HNRNPF	ENSG00000169813	protein_coding	11604.2	1.70421	0.194783	3.61538	0.000299904	0.00427583	8889	19508	28289	4622	6315	6865
CTTNBP2NL	ENSG00000143079	protein_coding	558.91	1.70269	0.181875	3.86361	0.000111725	0.00181094	534	807	1294	185	344	354
HP1BP3	ENSG00000127483	protein_coding	5068.74	1.70244	0.16028	4.38257	1.17e-05	0.000251642	4590	7997	11369	2072	2843	2834
SMARCC1	ENSG00000173473	protein_coding	3931.61	1.70008	0.194721	3.59532	0.000323993	0.00457304	3737	6169	8428	1690	2152	2119
ZXDC	ENSG00000070476	protein_coding	717.48	1.69974	0.194141	3.6043	0.000312995	0.00444003	708	1044	1594	223	442	480
ZNF143	ENSG00000166478	protein_coding	1225.01	1.69956	0.158426	4.41571	1.01e-05	0.000220276	1070	1862	2941	406	791	744
ZNF654	ENSG00000175105	protein_coding	883.138	1.69856	0.260181	2.68491	0.00725501	0.0617163	1032	1230	1646	346	488	529
C9orf40	ENSG00000135045	protein_coding	2370.54	1.6978	0.140816	4.95538	7.22e-07	2.1e-05	1962	3939	5473	833	1446	1451
ZNF791	ENSG00000173875	protein_coding	512.455	1.69659	0.281962	2.47051	0.0134921	0.101253	375	915	1212	171	377	265
UVRAG	ENSG00000198382	protein_coding	660.094	1.69604	0.33435	2.08178	0.0373624	0.223299	377	1212	1770	224	403	419
TMEM14A	ENSG00000096092	protein_coding	935.33	1.69552	0.298776	2.32789	0.0199177	0.137501	647	1650	2327	424	504	481
HACD3	ENSG00000074696	protein_coding	3307.9	1.69446	0.252891	2.74608	0.00603118	0.052976	3285	5002	6995	1546	1651	1749
POLR2B	ENSG00000047315	protein_coding	2274.32	1.69427	0.145411	4.77453	1.8e-06	4.8e-05	2047	3495	5241	883	1380	1266
SIPA1L2	ENSG00000116991	protein_coding	1029.27	1.69333	0.309907	2.23721	0.0252729	0.165624	657	1877	2606	445	598	524
PDCD10	ENSG00000114209	protein_coding	2740.44	1.69275	0.182794	3.78977	0.000150788	0.00235669	2207	4443	6613	1098	1499	1636
POU2F1	ENSG00000143190	protein_coding	1790.26	1.6927	0.322251	2.14958	0.0315884	0.196078	1000	3342	4772	662	1088	1053
SEMA4D	ENSG00000187764	protein_coding	1979.35	1.69127	0.273702	2.52561	0.0115497	0.0890674	1446	3385	4889	525	1353	1367
KDM7A	ENSG00000006459	protein_coding	2202.25	1.69055	0.242836	2.84369	0.00445945	0.0411878	1586	3740	5524	931	1213	1228
CPD	ENSG00000108582	protein_coding	5260.37	1.69034	0.106095	6.50678	7.68e-11	4.56e-09	4983	8062	11537	1929	3158	3169
UCHL5	ENSG00000116750	protein_coding	976.983	1.68945	0.330935	2.08335	0.0372195	0.22271	909	1509	2162	505	498	430
DCAF12	ENSG00000198876	protein_coding	10613.1	1.68882	0.238718	2.88549	0.00390807	0.0370211	7270	18719	26542	4266	5870	6275
SMIM13	ENSG00000224531	protein_coding	744	1.68801	0.315523	2.18055	0.029217	0.184895	480	1293	1956	328	410	395
SLC25A15	ENSG00000102743	protein_coding	1406.06	1.68732	0.312814	2.19721	0.0280054	0.179511	813	2623	3675	517	884	810
LPGAT1	ENSG00000123684	protein_coding	3747.03	1.68671	0.208216	3.29806	0.000973549	0.0116394	2741	6315	9352	1449	2283	2111
TCF7L1	ENSG00000152284	protein_coding	1246.62	1.68649	0.282025	2.43415	0.0149269	0.109556	801	2304	3092	506	709	714
PLS3	ENSG00000102024	protein_coding	1187.89	1.68618	0.256759	2.67247	0.00752951	0.0632708	801	2085	3012	398	794	704
CFAP97	ENSG00000164323	protein_coding	5726.51	1.68568	0.301443	2.27465	0.0229272	0.153164	3852	10159	14388	2681	2854	3071
EGR2	ENSG00000122877	protein_coding	790.935	1.68535	0.182419	3.75703	0.000171942	0.00264337	709	1265	1750	323	431	471
POLR3F	ENSG00000132664	protein_coding	1097.64	1.68464	0.280444	2.44127	0.0146358	0.107921	893	1815	2565	526	550	569
ZNF267	ENSG00000185947	protein_coding	803.188	1.68405	0.231569	2.95397	0.00313718	0.0307999	575	1382	1992	284	512	478
NUFIP1	ENSG00000083635	protein_coding	574.884	1.68279	0.248694	2.74548	0.00604218	0.0530482	407	991	1433	206	371	334
TMEM9B	ENSG00000175348	protein_coding	2975.2	1.68268	0.291453	2.34232	0.0191642	0.133517	2206	5062	7272	1433	1527	1493
TCF12	ENSG00000140262	protein_coding	2189.4	1.68075	0.233623	2.91387	0.00356975	0.034192	1528	3883	5355	865	1300	1250
PIKFYVE	ENSG00000115020	protein_coding	1930.74	1.67994	0.129284	5.25926	1.45e-07	4.91e-06	1842	2998	4130	656	1198	1229
ADNP	ENSG00000101126	protein_coding	3685.51	1.67973	0.136773	4.96978	6.7e-07	1.96e-05	3522	5635	7982	1447	2140	2170
LTO1	ENSG00000149716	protein_coding	1383.88	1.67787	0.209349	3.23796	0.00120388	0.0139675	1024	2390	3332	459	889	875
SAV1	ENSG00000151748	protein_coding	5060.16	1.67755	0.312771	2.16629	0.0302894	0.190199	2838	9428	13405	1941	3052	2952
RCC2	ENSG00000179051	protein_coding	1761.65	1.67741	0.284666	2.37965	0.0173291	0.123479	1178	3173	4362	499	1182	1209
CCNYL1	ENSG00000163249	protein_coding	1571.12	1.67664	0.305673	2.21362	0.0268553	0.173611	1406	2454	3553	801	742	788
RALBP1	ENSG00000017797	protein_coding	1511.1	1.67637	0.238932	2.83082	0.00464283	0.0426025	1756	2036	2901	558	881	949
FGF14	ENSG00000102466	protein_coding	408.235	1.67524	0.30502	2.21374	0.0268463	0.173589	285	694	1036	175	252	204
WNK3	ENSG00000196632	protein_coding	1453.09	1.675	0.14414	4.68293	2.83e-06	7.2e-05	1408	2218	3100	527	937	841
PHAX	ENSG00000164902	protein_coding	1389.99	1.67407	0.215481	3.1282	0.00175883	0.0190857	1044	2409	3288	566	778	823
MPHOSPH8	ENSG00000196199	protein_coding	1701.44	1.67397	0.185084	3.64144	0.000271115	0.00392125	1295	2941	3997	611	1032	1065
NUP133	ENSG00000069248	protein_coding	1259.83	1.67377	0.217052	3.10418	0.00190807	0.0204901	1354	1849	2466	514	752	695
PARP1	ENSG00000143799	protein_coding	5564.33	1.67358	0.16811	4.00678	6.16e-05	0.00108193	5525	8071	12128	2272	3123	3267
TTC3	ENSG00000182670	protein_coding	5217.25	1.67293	0.116988	5.75213	8.81e-09	3.81e-07	4552	8197	12006	1821	3350	3169
DNAJC16	ENSG00000116138	protein_coding	1213.29	1.67089	0.158821	4.22418	2.4e-05	0.000472312	1028	1958	2792	399	785	774
SMG1	ENSG00000157106	protein_coding	2430.91	1.67062	0.262896	2.5509	0.0107444	0.0841325	1554	4443	6080	907	1519	1426
TM2D3	ENSG00000184277	protein_coding	2079.19	1.67025	0.274137	2.44495	0.0144872	0.107063	1371	3684	5264	623	1359	1420
RANBP9	ENSG00000010017	protein_coding	13301.7	1.67014	0.250001	2.68053	0.00735058	0.0622865	8738	23489	33861	5316	7713	7800
AKIRIN2	ENSG00000135334	protein_coding	2901.34	1.6701	0.22434	2.98697	0.00281754	0.0282702	2011	4998	7307	1011	1801	1837
TAF5	ENSG00000148835	protein_coding	1328.67	1.67006	0.177956	3.76533	0.000166333	0.00256604	1039	2187	3202	488	787	838
EGR4	ENSG00000135625	protein_coding	849.745	1.6696	0.198188	3.37861	0.000728533	0.00912843	873	1362	1598	294	520	547
ADARB1	ENSG00000197381	protein_coding	720.463	1.6686	0.2502	2.67227	0.00753389	0.0632733	600	1206	1622	197	505	489
SCAMP1	ENSG00000085365	protein_coding	1562.08	1.66848	0.268734	2.48752	0.0128639	0.0975529	1128	2621	3917	698	786	916
CCAR1	ENSG00000060339	protein_coding	3029.82	1.66846	0.159533	4.19011	2.79e-05	0.00053695	2823	4698	6606	1243	1807	1679
DNAJB11	ENSG00000090520	protein_coding	3937.21	1.66722	0.200891	3.32127	0.000896074	0.0108424	3325	6181	9304	1717	2115	2247
TAF1B	ENSG00000115750	protein_coding	390.277	1.66714	0.329297	2.02594	0.0427713	0.247623	465	517	729	174	205	221
TMEM209	ENSG00000146842	protein_coding	1454.31	1.66578	0.251893	2.6431	0.0082152	0.0679105	1145	2426	3432	669	771	785
FZD7	ENSG00000155760	protein_coding	255.96	1.66561	0.320323	2.07792	0.0377168	0.224895	298	324	518	83	150	181
GNL3L	ENSG00000130119	protein_coding	359.33	1.66526	0.237355	2.80281	0.00506599	0.0458749	291	594	837	121	255	204
PPID	ENSG00000171497	protein_coding	1636.65	1.66441	0.127963	5.19221	2.08e-07	6.76e-06	1501	2433	3768	601	994	1015
NAE1	ENSG00000159593	protein_coding	2839.86	1.66411	0.15604	4.25605	2.08e-05	0.000415128	2376	4692	6425	1127	1604	1742
ARSB	ENSG00000113273	protein_coding	435.234	1.66313	0.325771	2.03555	0.0417951	0.243548	525	587	784	130	316	267
POLR2M	ENSG00000255529	protein_coding	2082.82	1.66293	0.245622	2.69898	0.00695521	0.0595925	1473	3510	5265	885	1167	1190
BLCAP	ENSG00000166619	protein_coding	3990.97	1.66287	0.292694	2.26472	0.0235298	0.156448	2356	7347	10348	1526	2476	2325
RABL2B	ENSG00000079974	protein_coding	2270.75	1.65979	0.228681	2.88519	0.00391179	0.0370449	1784	3810	5331	649	1545	1565
H2AZ2	ENSG00000105968	protein_coding	5699.15	1.65974	0.227925	2.89456	0.00379694	0.0360013	3868	10142	14031	2118	3452	3526
PARP11	ENSG00000111224	protein_coding	757.504	1.65894	0.204223	3.22658	0.00125278	0.0144109	654	1190	1751	229	525	490
ATP13A3	ENSG00000133657	protein_coding	792.321	1.65788	0.201979	3.25716	0.00112534	0.0131746	662	1286	1819	336	441	463
IFNAR2	ENSG00000159110	protein_coding	289.573	1.65628	0.261486	2.50981	0.0120797	0.0925795	308	400	604	118	176	162
RC3H1	ENSG00000135870	protein_coding	1483.07	1.65597	0.295168	2.22236	0.0262587	0.170651	954	2587	3847	433	1018	1004
TMEM248	ENSG00000106609	protein_coding	8373.23	1.65589	0.316239	2.07405	0.0380751	0.226422	4597	15649	22157	2894	5340	5313
ROCK2	ENSG00000134318	protein_coding	761.603	1.65317	0.251077	2.60148	0.00928232	0.0745662	689	1186	1688	353	379	442
DACT1	ENSG00000165617	protein_coding	1842.57	1.65254	0.256577	2.54324	0.010983	0.0857177	1353	3185	4408	535	1370	1152
WDR11	ENSG00000120008	protein_coding	1440.21	1.65239	0.26538	2.45833	0.0139586	0.103949	1049	2424	3553	657	778	791
TRIQK	ENSG00000205133	protein_coding	572.919	1.652	0.182959	3.56364	0.000365746	0.00508665	529	871	1273	234	327	345
TMEM38B	ENSG00000095209	protein_coding	4903.87	1.65041	0.238037	2.7324	0.00628753	0.0548395	3617	8334	11874	2176	2658	2790
CGGBP1	ENSG00000163320	protein_coding	3894.35	1.64848	0.32597	1.9894	0.0466571	0.264816	2137	7237	10332	1593	2283	2280
GNG12	ENSG00000172380	protein_coding	1821.36	1.6483	0.24501	2.646	0.008145	0.0674381	1215	3158	4628	688	1094	1139
C11orf95	ENSG00000188070	protein_coding	874.78	1.6478	0.173143	3.74142	0.000182981	0.00279096	762	1368	2003	284	596	553
RIMKLB	ENSG00000166532	protein_coding	4263.44	1.64654	0.256209	2.52348	0.01162	0.0895363	2729	7616	10792	1556	2775	2548
MDN1	ENSG00000112159	protein_coding	1908.36	1.64532	0.234369	2.75345	0.00589707	0.0519746	1449	3058	4768	842	1078	1062
WRN	ENSG00000165392	protein_coding	1024.98	1.64499	0.158768	4.06248	4.86e-05	0.000876814	929	1640	2198	415	615	599
TULP3	ENSG00000078246	protein_coding	1179.59	1.64431	0.250304	2.5741	0.01005	0.0797012	966	1971	2667	323	864	792
BVES	ENSG00000112276	protein_coding	1253.43	1.64407	0.258547	2.49112	0.012734	0.0966389	999	2081	2912	587	714	636
BORCS7	ENSG00000166275	protein_coding	2033.38	1.64405	0.157705	4.0839	4.43e-05	0.000812004	1910	3183	4306	660	1278	1402
TEX30	ENSG00000151287	protein_coding	12386.2	1.64345	0.292192	2.20213	0.0276561	0.177751	7670	22446	31487	5463	6893	7001
TRIT1	ENSG00000043514	protein_coding	916.511	1.64323	0.182246	3.52946	0.000416413	0.00570367	941	1327	1896	355	537	575
CRIPT	ENSG00000119878	protein_coding	1491.55	1.64281	0.311319	2.06478	0.0389436	0.230438	915	2612	3937	655	885	796
LETMD1	ENSG00000050426	protein_coding	1569.8	1.64258	0.220662	2.91204	0.00359075	0.034372	1404	2490	3439	716	893	832
DCUN1D5	ENSG00000137692	protein_coding	1681.04	1.64168	0.274034	2.34159	0.0192015	0.133747	1166	2856	4237	481	1138	1194
BUB1B	ENSG00000156970	protein_coding	2553.91	1.63997	0.259817	2.46316	0.0137718	0.102829	1877	4301	6224	1182	1369	1413
DZIP3	ENSG00000198919	protein_coding	5654.47	1.63929	0.266725	2.39681	0.0165386	0.118937	5235	8601	12466	2815	2895	2925
ZNF207	ENSG00000010244	protein_coding	5598.96	1.63853	0.251442	2.53946	0.0111024	0.0863908	5376	8232	12274	2711	2977	2920
UBLCP1	ENSG00000164332	protein_coding	1729.91	1.63834	0.287325	2.22167	0.0263053	0.170838	1054	3141	4419	688	1028	1051
COL4A1	ENSG00000187498	protein_coding	598.389	1.63818	0.220158	2.89872	0.00374684	0.0355915	634	882	1168	198	384	400
TMED7	ENSG00000134970	protein_coding	2471.78	1.63758	0.278044	2.2931	0.0218423	0.147408	2220	3740	5636	1243	1266	1263
ARHGEF9	ENSG00000131089	protein_coding	281.202	1.6367	0.28386	2.24302	0.0248958	0.163637	313	388	550	92	174	196
ZNF518B	ENSG00000178163	protein_coding	1917.1	1.63662	0.14748	4.31664	1.58e-05	0.000325701	1617	3065	4391	750	1213	1116
RDX	ENSG00000137710	protein_coding	2891.22	1.63561	0.23924	2.65677	0.00788936	0.0657602	2995	4052	6078	1332	1605	1565
MRPL13	ENSG00000172172	protein_coding	971.476	1.63438	0.23651	2.68224	0.00731318	0.0620532	1018	1399	1959	430	569	528
SEC24A	ENSG00000113615	protein_coding	590.533	1.63427	0.230024	2.75741	0.00582605	0.051495	501	882	1429	261	329	341
ATP6V1B2	ENSG00000147416	protein_coding	9779.5	1.63353	0.229546	2.75992	0.00578151	0.0511596	9283	14769	21096	4615	5199	5353
JRK	ENSG00000234616	protein_coding	1238.58	1.63273	0.186086	3.40022	0.000673328	0.00852973	1307	1817	2431	449	789	777
PIK3C3	ENSG00000078142	protein_coding	1607.95	1.63235	0.242173	2.61113	0.00902447	0.0730052	1763	2194	3223	697	861	982
DAPK1	ENSG00000196730	protein_coding	1060.79	1.63156	0.175313	3.60251	0.000315163	0.0044667	1086	1480	2268	397	665	657
UBE3C	ENSG00000009335	protein_coding	4048.9	1.63146	0.271153	2.32878	0.0198709	0.137362	2495	7292	10332	1454	2479	2678
MAP7D2	ENSG00000184368	protein_coding	2304.73	1.63071	0.258194	2.4428	0.014574	0.107551	1476	4224	5640	858	1425	1461
HNRNPH3	ENSG00000096746	protein_coding	7150.03	1.62998	0.233004	2.70372	0.00685672	0.0588771	4861	12395	17813	2392	4568	4847
NBPF1	ENSG00000219481	protein_coding	3308.04	1.62884	0.221778	2.83546	0.00457591	0.0420793	2943	5203	7301	1540	1853	1770
ZWILCH	ENSG00000174442	protein_coding	7711.75	1.62826	0.241856	2.59767	0.0093858	0.0752748	6648	12124	17544	3710	3989	4253
TBL1X	ENSG00000101849	protein_coding	1295.88	1.62821	0.255088	2.46272	0.0137888	0.102932	1170	2031	2826	617	763	635
CHTF8	ENSG00000168802	protein_coding	2387.08	1.62792	0.251375	2.49796	0.012491	0.0951208	2067	3799	5342	984	1076	1759
TMEM41B	ENSG00000166471	protein_coding	1319.24	1.62791	0.210986	2.97608	0.00291956	0.0290804	982	2151	3266	524	845	756
C16orf72	ENSG00000182831	protein_coding	6212.3	1.62758	0.140342	4.47183	7.76e-06	0.00017498	5198	9863	14379	2106	4057	4088
STAM	ENSG00000136738	protein_coding	817.657	1.62692	0.309077	2.02836	0.0425239	0.246775	495	1461	2118	337	461	512
AGTPBP1	ENSG00000135049	protein_coding	1871.18	1.62681	0.177733	3.52668	0.000420805	0.0057562	1468	3087	4398	744	1180	1091
BNIP3L	ENSG00000104765	protein_coding	7520.93	1.62495	0.249063	2.50922	0.0120997	0.0926638	4848	13175	19142	2920	4636	4616
FANCF	ENSG00000183161	protein_coding	1306.71	1.62312	0.267871	2.3262	0.0200079	0.13797	848	2324	3258	524	836	747
KLC1	ENSG00000126214	protein_coding	4429.03	1.62298	0.173327	3.59427	0.000325306	0.00458949	4581	6533	8815	1499	2826	3003
PUS10	ENSG00000162927	protein_coding	383.977	1.62255	0.231114	2.69367	0.00706693	0.0602982	408	541	774	147	230	246
PDHX	ENSG00000110435	protein_coding	2638.58	1.62245	0.159251	3.90863	9.28e-05	0.00154405	2122	4388	6015	1047	1564	1653
PHF12	ENSG00000109118	protein_coding	1470.99	1.62063	0.218276	2.84331	0.00446474	0.0411999	1356	2292	3147	676	794	846
BZW1	ENSG00000082153	protein_coding	17468.2	1.6205	0.205062	3.02591	0.00247883	0.0254984	13165	28940	42099	7511	10233	10087
PIAS3	ENSG00000131788	protein_coding	1166.66	1.61751	0.303814	2.03252	0.0421015	0.245012	684	2158	2962	446	722	735
SRBD1	ENSG00000068784	protein_coding	754.766	1.61721	0.210206	2.93622	0.00332234	0.0322403	781	1110	1500	309	481	426
MAP3K7	ENSG00000135341	protein_coding	1605.24	1.61704	0.194637	3.17022	0.00152326	0.0169808	1242	2736	3673	668	962	952
SLTM	ENSG00000137776	protein_coding	4247.04	1.61702	0.248791	2.48006	0.0131359	0.0991071	3150	6916	10508	1968	2371	2345
SEC23IP	ENSG00000107651	protein_coding	1540.48	1.61664	0.266897	2.3104	0.0208661	0.14215	1683	2135	3028	721	858	841
ZNF248	ENSG00000198105	protein_coding	426.422	1.61487	0.311311	1.97511	0.0482561	0.27087	280	721	1105	132	276	310
AP3M2	ENSG00000070718	protein_coding	2051.93	1.61426	0.139638	4.39895	1.09e-05	0.000235166	2018	2977	4387	750	1295	1328
NSD3	ENSG00000147548	protein_coding	1655.93	1.61368	0.183688	3.34088	0.000835142	0.0102006	1335	2628	3926	697	965	1002
CAPZA2	ENSG00000198898	protein_coding	1882.8	1.61271	0.25813	2.37365	0.0176134	0.124843	1245	3176	4860	784	1107	1144
FUT4	ENSG00000196371	protein_coding	258.706	1.61082	0.237234	2.57476	0.0100311	0.0795713	208	400	629	93	163	172
RAN	ENSG00000132341	protein_coding	20705	1.61058	0.187932	3.24894	0.00115836	0.0135051	15733	34669	48843	8661	12179	12524
MRS2	ENSG00000124532	protein_coding	656.171	1.61052	0.226211	2.69887	0.00695747	0.0595925	476	1110	1586	232	431	425
PRELID3B	ENSG00000101166	protein_coding	2756.91	1.60924	0.153676	3.96444	7.36e-05	0.00125888	2630	4179	5817	1148	1622	1682
TCERG1	ENSG00000113649	protein_coding	1611.11	1.60588	0.295511	2.05029	0.0403365	0.236855	1004	2883	4065	496	1111	1122
GIT2	ENSG00000139436	protein_coding	1744.77	1.60513	0.23809	2.54161	0.0110345	0.0860349	1205	2971	4325	728	1037	1060
CPEB4	ENSG00000113742	protein_coding	1793.09	1.60508	0.24043	2.51666	0.0118475	0.0910189	1585	2693	4112	860	949	1016
RBL2	ENSG00000103479	protein_coding	7188.94	1.60446	0.251918	2.39945	0.0164199	0.118357	6370	11522	15435	3560	3699	3981
WDR3	ENSG00000065183	protein_coding	1913.97	1.60365	0.132813	4.54512	5.49e-06	0.000129532	1708	2941	4254	773	1167	1180
PIGX	ENSG00000163964	protein_coding	920.001	1.60339	0.257027	2.34756	0.0188969	0.13213	623	1641	2203	377	528	592
ELF2	ENSG00000109381	protein_coding	3249.29	1.60198	0.261009	2.30635	0.0210913	0.143369	2078	5676	8247	1335	1931	2017
HIPK3	ENSG00000110422	protein_coding	2017.58	1.59975	0.129187	4.6425	3.44e-06	8.58e-05	1752	3130	4551	803	1243	1259
SPIDR	ENSG00000164808	protein_coding	1276.6	1.59937	0.189172	3.16842	0.00153272	0.0170561	1345	1788	2583	457	819	847
PPP4R3B	ENSG00000275052	protein_coding	3083.58	1.59888	0.146622	4.08448	4.42e-05	0.000810956	2779	4553	7034	1280	1860	1875
SPTLC1	ENSG00000090054	protein_coding	2690.78	1.59874	0.139726	4.28512	1.83e-05	0.000370589	2409	4095	6004	1105	1686	1594
CCDC172	ENSG00000182645	protein_coding	1296.44	1.59868	0.137121	4.36605	1.27e-05	0.000268645	1192	1973	2817	512	835	780
EMC1	ENSG00000127463	protein_coding	1281.23	1.59842	0.239832	2.49515	0.0125902	0.095735	1455	1733	2423	444	874	824
RANBP2	ENSG00000153201	protein_coding	4805.73	1.59526	0.20671	2.87968	0.00398075	0.037508	3914	7620	11216	2190	2700	2804
ZNF550	ENSG00000251369	protein_coding	220.575	1.59502	0.300757	1.9784	0.047884	0.269659	188	367	468	105	116	131
ZC3H6	ENSG00000188177	protein_coding	1028.76	1.5944	0.243847	2.43761	0.0147846	0.108802	701	1754	2557	411	656	623
SELENOI	ENSG00000138018	protein_coding	750.017	1.59379	0.246309	2.41074	0.0159201	0.115453	527	1281	1821	309	429	489
TMEM98	ENSG00000006042	protein_coding	1455.77	1.59333	0.253543	2.34014	0.0192764	0.134208	1098	2439	3426	418	1023	1063
HNRNPD	ENSG00000138668	protein_coding	7989.15	1.59295	0.258093	2.29741	0.0215954	0.146219	5286	13856	19912	3517	4819	4555
SSX2IP	ENSG00000117155	protein_coding	11272.8	1.59287	0.209805	2.8258	0.00471628	0.0431489	8894	18208	26511	5123	6602	6352
ARL8B	ENSG00000134108	protein_coding	3915.92	1.59183	0.224861	2.63199	0.00848856	0.0696493	2870	6670	9248	1728	2395	2199
TXNDC16	ENSG00000087301	protein_coding	594.42	1.59181	0.285937	2.06973	0.0384776	0.228421	400	1030	1463	265	355	340
ERH	ENSG00000100632	protein_coding	7313.19	1.59091	0.291026	2.03044	0.0423119	0.245959	4290	13180	18843	2486	4974	4872
G2E3	ENSG00000092140	protein_coding	3229.19	1.59018	0.247778	2.38189	0.0172241	0.122983	3455	4439	6481	1514	1802	1839
PCNX4	ENSG00000126773	protein_coding	1952.37	1.58954	0.274112	2.15072	0.0314985	0.195677	2070	2680	3967	958	1026	1105
BRD7	ENSG00000166164	protein_coding	6027.7	1.58948	0.285184	2.06703	0.0387311	0.229399	3658	10568	15639	2581	3491	3728
OSTM1	ENSG00000081087	protein_coding	1362.44	1.58905	0.276815	2.12796	0.0333402	0.204362	864	2489	3301	559	890	785
NCK1	ENSG00000158092	protein_coding	1105.8	1.58903	0.281786	2.09035	0.0365864	0.219759	1042	1699	2305	565	580	591
CDYL	ENSG00000153046	protein_coding	784.695	1.58829	0.205287	2.8657	0.00416087	0.0389284	641	1290	1759	249	533	554
DR1	ENSG00000117505	protein_coding	7866.16	1.58787	0.278311	2.11229	0.0346614	0.210809	4681	14042	20268	2970	4957	5154
ROCK1	ENSG00000067900	protein_coding	1297.43	1.58561	0.144362	4.05653	4.98e-05	0.000897338	1162	1900	2979	519	798	825
ZNF25	ENSG00000175395	protein_coding	467.157	1.5854	0.227864	2.56907	0.0101973	0.0806753	457	616	1077	169	334	279
NRF1	ENSG00000106459	protein_coding	502.362	1.58502	0.205126	2.852	0.00434454	0.0403351	397	834	1141	207	303	317
TMEM199	ENSG00000244045	protein_coding	1449.43	1.58424	0.128858	4.53399	5.79e-06	0.000135624	1285	2275	3143	578	908	910
PFAS	ENSG00000178921	protein_coding	861.057	1.58397	0.218742	2.66966	0.0075927	0.0636466	923	1228	1657	339	580	505
CRCP	ENSG00000241258	protein_coding	1518.42	1.58396	0.227272	2.56944	0.0101864	0.0806572	1074	2602	3646	516	1063	992
BCAP31	ENSG00000185825	protein_coding	11234.2	1.58316	0.227914	2.55867	0.0105072	0.0825049	9813	17755	24548	5443	6268	6175
DMD	ENSG00000198947	protein_coding	587.994	1.58165	0.222922	2.60921	0.00907511	0.0732812	605	786	1264	246	341	378
EFHC2	ENSG00000183690	protein_coding	809.664	1.58112	0.263802	2.20284	0.0276057	0.177475	934	1088	1489	337	499	493
IPO7	ENSG00000205339	protein_coding	1616.22	1.58108	0.246213	2.36008	0.0182711	0.128536	1364	2513	3698	790	893	892
VPS50	ENSG00000004766	protein_coding	1036.23	1.57994	0.223659	2.59298	0.0095149	0.0760257	1115	1398	2090	440	625	632
CNIH3	ENSG00000143786	protein_coding	444.674	1.57992	0.278841	2.07975	0.0375485	0.224087	314	788	1031	140	323	299
NEK9	ENSG00000119638	protein_coding	3630.22	1.57912	0.155962	3.71325	0.000204616	0.00308007	2883	5852	8449	1466	2285	2253
CD2AP	ENSG00000198087	protein_coding	914.927	1.57864	0.239215	2.41891	0.0155669	0.113155	977	1258	1828	407	558	522
LANCL1	ENSG00000115365	protein_coding	5783.06	1.57769	0.256947	2.24829	0.0245575	0.161894	3851	10049	14226	2584	3349	3462
PPP1R12B	ENSG00000077157	protein_coding	965.946	1.57734	0.270826	2.13177	0.0330254	0.20304	1112	1304	1772	310	667	675
EPS15	ENSG00000085832	protein_coding	7291.36	1.57483	0.254863	2.25546	0.0241047	0.159587	4870	12548	18050	3259	4195	4411
UNC119B	ENSG00000175970	protein_coding	1714.71	1.57374	0.215844	2.65813	0.0078576	0.065566	1814	2336	3494	569	1100	1259
C21orf91	ENSG00000154642	protein_coding	3294.32	1.57298	0.268309	2.13552	0.0327182	0.201558	2616	5337	7607	1664	1705	1865
ARFGAP3	ENSG00000242247	protein_coding	4698.02	1.57281	0.198883	2.88014	0.00397502	0.0374838	3499	7874	11040	2011	2790	2918
VPS26A	ENSG00000122958	protein_coding	4576.83	1.57239	0.176055	3.25117	0.00114931	0.0134147	3662	7423	10488	1982	2762	2762
PTGES3	ENSG00000110958	protein_coding	11104.7	1.57199	0.216576	2.64106	0.00826463	0.0682101	10221	16733	24014	5317	6341	6191
SLC35E1	ENSG00000127526	protein_coding	837.69	1.57062	0.161035	3.54344	0.000394947	0.00544086	694	1285	1964	314	534	562
NR1D2	ENSG00000174738	protein_coding	776.539	1.57041	0.241576	2.36118	0.0182167	0.128255	588	1299	1805	240	568	533
UBE2F	ENSG00000184182	protein_coding	2397.14	1.56997	0.149814	3.8045	0.000142089	0.0022359	2341	3411	5136	964	1458	1566
PPM1B	ENSG00000138032	protein_coding	2508.96	1.56985	0.1813	3.14316	0.00167133	0.0183593	2650	3511	4977	972	1603	1623
MBNL1	ENSG00000152601	protein_coding	1887.76	1.56964	0.275464	2.06795	0.0386451	0.229065	1364	3072	4658	925	1052	1050
STIMATE	ENSG00000213533	protein_coding	652.559	1.56923	0.174877	3.25504	0.00113378	0.0132584	606	954	1440	228	460	420
MAGT1	ENSG00000102158	protein_coding	1200.05	1.56833	0.245791	2.31225	0.0207638	0.141639	865	1992	2908	544	726	688
ATPSCKMT	ENSG00000150756	protein_coding	512.058	1.56765	0.175429	3.23577	0.00121316	0.0140437	423	814	1161	196	337	328
KIF11	ENSG00000138160	protein_coding	1938.42	1.56643	0.238018	2.37979	0.0173223	0.123479	1294	3321	4802	733	1211	1322
HNRNPAB	ENSG00000197451	protein_coding	5289.07	1.5654	0.184859	3.05856	0.00222402	0.0232753	3889	8922	12429	1923	3510	3534
EEF1AKMT2	ENSG00000203791	protein_coding	2230.7	1.56414	0.229155	2.46181	0.0138238	0.103087	1547	3776	5443	946	1380	1366
YWHAZ	ENSG00000164924	protein_coding	21337.1	1.56393	0.184137	3.06255	0.00219459	0.0230875	16438	34780	49999	9258	12881	13007
PRIM2	ENSG00000146143	protein_coding	509.459	1.56389	0.239152	2.35785	0.0183812	0.129222	544	721	981	217	317	308
RWDD2B	ENSG00000156253	protein_coding	1834.11	1.56376	0.283022	1.99193	0.0463786	0.263815	1179	3219	4538	840	1059	1094
TMEM231	ENSG00000205084	protein_coding	992.362	1.56073	0.282624	1.98402	0.0472539	0.267144	642	1645	2577	437	573	626
RNF103	ENSG00000239305	protein_coding	2223.57	1.56039	0.216528	2.58806	0.00965181	0.0768774	1862	3556	4933	1051	1316	1246
GET1	ENSG00000182093	protein_coding	6229.47	1.56026	0.257918	2.17226	0.0298363	0.187986	4584	10457	14663	3027	3297	3735
DPY19L3	ENSG00000178904	protein_coding	1368.78	1.56002	0.158942	3.52342	0.000426015	0.00581976	1107	2272	3014	549	894	851
YTHDC1	ENSG00000083896	protein_coding	2228.3	1.56002	0.247763	2.26029	0.0238032	0.157894	2109	3243	4807	1085	1121	1393
ZNF606	ENSG00000166704	protein_coding	550.47	1.56001	0.262785	2.13108	0.0330828	0.20332	619	785	976	199	350	386
RNF187	ENSG00000168159	protein_coding	1660.04	1.55857	0.147485	3.78733	0.000152277	0.00237161	1349	2647	3793	609	1112	1101
CCDC112	ENSG00000164221	protein_coding	3470.15	1.55767	0.208084	2.68005	0.00736116	0.0623288	2545	5651	8422	1498	2179	2069
APC	ENSG00000134982	protein_coding	639.005	1.55672	0.225045	2.47382	0.0133676	0.100489	672	928	1220	223	407	463
TRIM44	ENSG00000166326	protein_coding	2017.46	1.55604	0.182596	3.04517	0.0023255	0.0241211	1584	3229	4717	868	1256	1224
PPP6C	ENSG00000119414	protein_coding	6100.9	1.55559	0.245712	2.26115	0.0237501	0.157602	3926	10694	15056	2472	3835	3919
FUBP1	ENSG00000162613	protein_coding	1682.11	1.55252	0.272491	2.02768	0.0425931	0.247101	1405	2692	3722	869	923	903
NCBP3	ENSG00000074356	protein_coding	2155.45	1.55183	0.255233	2.16207	0.0306127	0.191516	1413	3656	5420	731	1513	1477
CYREN	ENSG00000122783	protein_coding	1229.92	1.55172	0.197364	2.79547	0.00518239	0.0466972	1004	2040	2681	403	911	817
CLNS1A	ENSG00000074201	protein_coding	2548.42	1.55125	0.164657	3.34786	0.000814381	0.00998237	2038	4070	5868	1079	1590	1584
VCPIP1	ENSG00000175073	protein_coding	1992.88	1.54763	0.269197	2.03431	0.0419207	0.244143	1472	3375	4604	992	1105	1132
KMT5B	ENSG00000110066	protein_coding	2328.47	1.54748	0.264762	2.06782	0.0386569	0.229091	2360	3261	4792	1175	1259	1326
UBE2V2	ENSG00000169139	protein_coding	3193.42	1.54738	0.180516	3.03234	0.00242665	0.025028	2569	5113	7285	1415	1903	1979
AGPS	ENSG00000018510	protein_coding	2872.23	1.54437	0.223516	2.4355	0.0148713	0.109237	1959	4776	7146	1157	1863	1833
WDR41	ENSG00000164253	protein_coding	2293.35	1.54375	0.272868	1.99273	0.0462913	0.263464	1738	3706	5439	629	1714	1738
JPT2	ENSG00000206053	protein_coding	1985.65	1.54374	0.275149	1.97617	0.048135	0.270631	1246	3617	4756	860	1179	1276
WDSUB1	ENSG00000196151	protein_coding	413.678	1.54357	0.273642	1.98643	0.0469859	0.266002	424	592	824	123	290	314
NT5C3A	ENSG00000122643	protein_coding	846.537	1.54271	0.242027	2.24235	0.0249391	0.163852	628	1377	2022	390	489	521
ASF1B	ENSG00000105011	protein_coding	2258.67	1.54227	0.16857	3.21686	0.00129602	0.0148204	2141	3411	4645	982	1463	1325
ATP6V1H	ENSG00000047249	protein_coding	1875.33	1.54205	0.206881	2.62011	0.00879022	0.0715768	1921	2589	3852	839	1101	1174
SENP5	ENSG00000119231	protein_coding	2722.27	1.54168	0.201009	2.69478	0.00704355	0.0601649	2127	4393	6296	1233	1583	1697
DDX42	ENSG00000198231	protein_coding	4811.37	1.54132	0.170366	3.17739	0.00148605	0.0166738	4733	6952	9918	2099	2881	3049
PTPN3	ENSG00000070159	protein_coding	366.148	1.5407	0.239693	2.25582	0.0240819	0.15947	285	596	843	125	274	236
SBK1	ENSG00000188322	protein_coding	431.015	1.53777	0.255256	2.10679	0.0351359	0.21311	298	737	1030	162	294	284
TUT4	ENSG00000134744	protein_coding	1464.08	1.5367	0.269399	1.99222	0.0463468	0.263683	1595	1932	2893	709	846	846
LMAN1	ENSG00000074695	protein_coding	1783.44	1.53569	0.180247	2.97199	0.00295872	0.0293545	1344	2932	4156	725	1136	1165
TRIM45	ENSG00000134253	protein_coding	642.624	1.53565	0.236739	2.26263	0.0236585	0.157136	473	1074	1498	284	416	376
WBP11	ENSG00000084463	protein_coding	7520.88	1.53371	0.192411	2.77377	0.00554106	0.0493274	6499	11640	16525	3534	4407	4490
ZNF136	ENSG00000196646	protein_coding	555.313	1.53326	0.26223	2.03357	0.0419953	0.244485	457	841	1298	272	340	301
MON2	ENSG00000061987	protein_coding	876.16	1.53264	0.233603	2.28011	0.022601	0.151278	893	1260	1729	409	531	512
PHF14	ENSG00000106443	protein_coding	1679.19	1.53043	0.222603	2.38285	0.017179	0.122802	1753	2239	3464	545	1205	1199
SMC5	ENSG00000198887	protein_coding	1901.09	1.52745	0.191939	2.748	0.00599598	0.0527116	1873	2875	3700	852	1182	1150
NCBP2	ENSG00000114503	protein_coding	3571.8	1.52705	0.260088	2.02641	0.0427226	0.247504	2237	6320	8762	1487	2222	2355
TMED4	ENSG00000158604	protein_coding	3185.1	1.52704	0.246536	2.13776	0.0325364	0.200558	2053	5479	7893	1305	2091	2026
VPS37A	ENSG00000155975	protein_coding	3115.15	1.52671	0.239636	2.19795	0.0279526	0.179248	2486	4843	7285	1540	1720	1860
CCDC6	ENSG00000108091	protein_coding	1870.97	1.52627	0.196721	2.6752	0.00746845	0.0629028	1950	2645	3642	804	1155	1200
TRIM4	ENSG00000146833	protein_coding	871.164	1.52626	0.196331	2.68046	0.00735215	0.0622865	800	1260	1914	398	526	533
EIF1AD	ENSG00000175376	protein_coding	1515.43	1.52583	0.155398	3.38378	0.000714954	0.00898005	1229	2291	3587	586	976	1045
DENND10	ENSG00000119979	protein_coding	451.604	1.52578	0.262567	2.00248	0.0452333	0.258486	451	646	914	217	280	251
NXT1	ENSG00000132661	protein_coding	1111.37	1.52412	0.200478	2.61435	0.00893967	0.0725431	837	1826	2580	394	733	811
NEK4	ENSG00000114904	protein_coding	4903.11	1.52278	0.252658	2.06912	0.0385344	0.228669	4316	7707	10352	2524	2585	2896
RDH14	ENSG00000240857	protein_coding	1222.48	1.5218	0.20639	2.5282	0.0114649	0.0885456	887	2019	2899	489	847	761
AKIRIN1	ENSG00000174574	protein_coding	9914.53	1.52024	0.243212	2.13903	0.0324334	0.200043	7678	16213	22563	4926	6011	5394
SIRT1	ENSG00000096717	protein_coding	3610.03	1.52	0.222681	2.33517	0.0195344	0.1357	3159	5699	7620	1767	1966	2237
CMAS	ENSG00000111726	protein_coding	6157.1	1.51909	0.258012	2.0119	0.0442309	0.253879	4596	10173	14272	3109	3450	3558
CDS2	ENSG00000101290	protein_coding	2723.5	1.51872	0.144983	3.57782	0.000346477	0.00485286	2218	4324	6109	1142	1770	1731
UBQLN1	ENSG00000135018	protein_coding	4811.07	1.51868	0.241729	2.14572	0.0318957	0.197511	3130	8141	11997	2015	3030	3155
ZNF333	ENSG00000160961	protein_coding	483.489	1.51845	0.239959	2.16058	0.030728	0.191893	397	790	1048	150	351	358
MARK3	ENSG00000075413	protein_coding	4340.77	1.51795	0.203941	2.53971	0.0110944	0.08635	3039	7302	10361	1717	2948	2807
PRPF4B	ENSG00000112739	protein_coding	1506.79	1.51759	0.157021	3.29631	0.000979638	0.0117028	1255	2323	3406	648	932	981
ATG2B	ENSG00000066739	protein_coding	2417.76	1.51723	0.162751	3.17806	0.00148265	0.0166417	2145	3746	5123	1079	1446	1555
ELK1	ENSG00000126767	protein_coding	2427.52	1.51608	0.151398	3.40874	0.000652627	0.00831503	2012	3733	5523	1032	1481	1623
DIP2C	ENSG00000151240	protein_coding	1322.1	1.51543	0.148485	3.47123	0.000518088	0.00686008	1070	2157	2896	513	873	901
RWDD3	ENSG00000122481	protein_coding	287.212	1.51424	0.219299	2.34494	0.0190302	0.132822	238	472	609	122	184	185
ULK2	ENSG00000083290	protein_coding	5762.98	1.5135	0.260493	1.97124	0.0486959	0.273141	3676	10017	14140	2583	3545	3605
ZSCAN30	ENSG00000186814	protein_coding	667.007	1.51267	0.19772	2.59289	0.00951741	0.0760257	553	1032	1503	302	407	419
MKRN1	ENSG00000133606	protein_coding	18713.9	1.51208	0.225732	2.26852	0.0232976	0.155238	15650	29269	41490	9349	10867	10730
ANKRD27	ENSG00000105186	protein_coding	1990.29	1.5114	0.203095	2.51802	0.0118017	0.0907176	1573	3177	4538	919	1152	1279
GLYR1	ENSG00000140632	protein_coding	2690.33	1.50908	0.153271	3.32141	0.000895631	0.0108412	2232	4058	6212	955	1912	1863
NKAPD1	ENSG00000150776	protein_coding	1282.54	1.50582	0.21143	2.3924	0.0167388	0.120112	909	2141	3039	487	848	904
ARMT1	ENSG00000146476	protein_coding	975.34	1.50427	0.21198	2.37886	0.0173661	0.123654	759	1535	2274	434	667	560
LRCH1	ENSG00000136141	protein_coding	480.08	1.50203	0.201838	2.48729	0.0128722	0.0975918	372	787	1077	200	319	310
SRP9	ENSG00000143742	protein_coding	6634.88	1.50177	0.25001	2.00698	0.0447514	0.256393	4811	10867	15724	3278	3736	4058
FBXO7	ENSG00000100225	protein_coding	13108.7	1.50116	0.16581	3.02247	0.00250724	0.0257395	10287	21312	29390	5763	8357	8262
ESF1	ENSG00000089048	protein_coding	1020.82	1.49961	0.241109	2.07212	0.0382545	0.227358	944	1568	2067	510	573	621
GNPDA2	ENSG00000163281	protein_coding	973.323	1.49931	0.165949	3.00884	0.0026225	0.0267457	950	1392	2000	376	690	632
RNF6	ENSG00000127870	protein_coding	3728.58	1.49517	0.200516	2.4695	0.0135302	0.101465	3921	5105	7273	1644	2363	2378
MORF4L2	ENSG00000123562	protein_coding	5039.48	1.49456	0.186787	2.64772	0.00810363	0.0671673	3786	8198	11659	2233	3209	3187
YAF2	ENSG00000015153	protein_coding	862.149	1.49438	0.229234	2.15667	0.0310314	0.193362	634	1356	2093	327	663	525
GPCPD1	ENSG00000125772	protein_coding	2373.27	1.49261	0.206891	2.38099	0.0172663	0.123199	2038	3528	5334	1145	1361	1499
KLF10	ENSG00000155090	protein_coding	2037.6	1.49234	0.232881	2.11414	0.0345029	0.209927	1803	3043	4430	1031	1193	1181
SMARCA5	ENSG00000153147	protein_coding	6630.86	1.49195	0.223925	2.19696	0.0280235	0.179532	6360	9812	13358	3303	3954	3854
ATXN1L	ENSG00000224470	protein_coding	2289.15	1.49095	0.163165	3.0089	0.00262196	0.0267457	1983	3526	4926	1010	1568	1354
MCM3	ENSG00000112118	protein_coding	1435.78	1.48958	0.134731	3.63376	0.000279323	0.00402869	1348	2075	3032	555	976	989
AFDN	ENSG00000130396	protein_coding	2067.43	1.48802	0.158419	3.08054	0.00206626	0.0219078	1879	3323	4037	836	1491	1281
FNBP4	ENSG00000109920	protein_coding	633.462	1.48736	0.184237	2.64529	0.00816212	0.0675437	492	1003	1459	250	423	439
MCM6	ENSG00000076003	protein_coding	1374.56	1.48434	0.186581	2.59586	0.00943543	0.0755224	1416	1836	2802	549	915	944
ACKR3	ENSG00000144476	protein_coding	537.848	1.47949	0.234943	2.04088	0.0412623	0.240851	454	784	1239	261	334	321
MXI1	ENSG00000119950	protein_coding	2385.99	1.47924	0.146545	3.27024	0.00107457	0.0127048	2191	3538	4996	1032	1463	1647
PAQR3	ENSG00000163291	protein_coding	4974.55	1.47895	0.131401	3.64493	0.000267469	0.00387574	4139	7855	10779	2136	3264	3247
C18orf54	ENSG00000166845	protein_coding	1846.52	1.47796	0.236742	2.01888	0.0434993	0.251027	1533	2772	4207	936	1049	1128
ATG5	ENSG00000057663	protein_coding	1270.05	1.4776	0.152873	3.12415	0.00178321	0.0193268	1040	1994	2808	483	927	842
C1orf52	ENSG00000162642	protein_coding	1175.88	1.47257	0.159504	2.96271	0.00304939	0.0301	1148	1683	2376	473	771	828
R3HDM2	ENSG00000179912	protein_coding	3028.16	1.47087	0.221432	2.12648	0.0334632	0.204927	2465	4744	6716	1515	1803	1821
NPTX2	ENSG00000106236	protein_coding	2548.36	1.46977	0.227694	2.06315	0.0390982	0.231133	1825	4269	5868	848	1901	1876
STOM	ENSG00000148175	protein_coding	2514.85	1.4682	0.236458	1.98004	0.0476985	0.268908	1841	4142	5784	1203	1407	1705
MAN2A1	ENSG00000112893	protein_coding	1346.75	1.46615	0.203547	2.29013	0.0220138	0.148275	1169	1995	2963	654	830	824
SLX4IP	ENSG00000149346	protein_coding	369.451	1.463	0.201773	2.29464	0.0217535	0.146905	346	513	799	158	251	240
BTBD7	ENSG00000011114	protein_coding	848.332	1.46226	0.215733	2.14273	0.0321351	0.198598	748	1242	1854	415	530	511
ADAM10	ENSG00000137845	protein_coding	1588.2	1.462	0.18657	2.47626	0.0132768	0.0999269	1465	2268	3398	749	1000	994
GABPB2	ENSG00000143458	protein_coding	2309.3	1.4608	0.154321	2.98599	0.00282663	0.0283339	2027	3474	4948	819	1608	1748
ACAD8	ENSG00000151498	protein_coding	687.794	1.45949	0.194043	2.36798	0.0178855	0.126339	575	1087	1468	261	428	544
NEDD4L	ENSG00000049759	protein_coding	1126.81	1.45868	0.155049	2.95829	0.00309351	0.0304603	978	1663	2484	415	839	774
CERT1	ENSG00000113163	protein_coding	3416.73	1.45747	0.180372	2.53628	0.0112039	0.0868972	2586	5437	7879	1523	2280	2174
ZC3H15	ENSG00000065548	protein_coding	3074.07	1.45683	0.219002	2.08598	0.0369806	0.221612	2550	4852	6601	1548	1809	1898
CDC27	ENSG00000004897	protein_coding	2449.02	1.4553	0.195288	2.33141	0.0197316	0.136702	2261	3614	5053	1183	1459	1584
GGH	ENSG00000137563	protein_coding	2995.9	1.45188	0.209598	2.15595	0.0310877	0.193629	2887	4280	6076	1472	1869	1820
METAP1	ENSG00000164024	protein_coding	4030.25	1.45139	0.225668	2.00023	0.045475	0.259627	3457	6071	8763	2073	2412	2395
PRPF18	ENSG00000165630	protein_coding	1390.59	1.44946	0.207483	2.16625	0.0302919	0.190199	1060	2303	3046	652	849	923
CTBP2	ENSG00000175029	protein_coding	4046.12	1.44661	0.170723	2.61596	0.0088976	0.0722615	4065	5480	8206	1758	2679	2715
CBL	ENSG00000110395	protein_coding	4605.45	1.43983	0.208925	2.10522	0.0352718	0.213642	3438	7376	10574	2216	2887	2923
RBM26	ENSG00000139746	protein_coding	3935.95	1.4385	0.182819	2.39852	0.0164614	0.118519	3083	6100	8966	1848	2529	2521
PRKD3	ENSG00000115825	protein_coding	2383.13	1.4384	0.19109	2.2942	0.0217791	0.147014	1820	3848	5328	848	1848	1668
SETD1A	ENSG00000099381	protein_coding	4347.99	1.43603	0.195295	2.23266	0.0255715	0.167228	3045	7203	10115	1742	3042	3056
DAZAP2	ENSG00000183283	protein_coding	4100.08	1.43571	0.134475	3.2401	0.00119486	0.0138681	3824	5924	8453	1797	2741	2747
NFYA	ENSG00000001167	protein_coding	3535.82	1.43521	0.159896	2.72185	0.00649178	0.0562258	2840	5518	7816	1609	2252	2385
PWWP2A	ENSG00000170234	protein_coding	393.237	1.43514	0.2012	2.16274	0.0305614	0.191425	359	598	786	178	262	256
CHAF1B	ENSG00000159259	protein_coding	659.781	1.43281	0.186949	2.31512	0.0206061	0.141113	619	969	1327	285	484	408
C2orf69	ENSG00000178074	protein_coding	1579.88	1.43199	0.168198	2.56832	0.0102193	0.0807709	1296	2410	3503	582	1069	1239
TAOK1	ENSG00000160551	protein_coding	2550.78	1.43069	0.214279	2.00995	0.044436	0.254868	1896	4036	5916	1234	1609	1624
CALU	ENSG00000128595	protein_coding	1802.68	1.42953	0.137653	3.1204	0.00180606	0.0195231	1604	2697	3758	801	1219	1189
ABCC5	ENSG00000114770	protein_coding	963.925	1.42906	0.133844	3.20568	0.00134745	0.0153351	861	1460	1978	395	667	676
TSC22D2	ENSG00000196428	protein_coding	1896.18	1.42645	0.174538	2.4433	0.0145536	0.107451	1911	2547	3818	766	1298	1367
CAMSAP2	ENSG00000118200	protein_coding	1491.46	1.42373	0.20902	2.02723	0.0426389	0.24714	1044	2528	3368	582	1074	1064
ZBTB10	ENSG00000205189	protein_coding	1307.21	1.42115	0.21412	1.96689	0.0491964	0.2755	1343	1751	2571	465	986	964
PLEKHF2	ENSG00000175895	protein_coding	967.934	1.42061	0.153839	2.73412	0.0062548	0.0546155	840	1481	2017	364	728	683
RAD1	ENSG00000113456	protein_coding	1534.08	1.41687	0.15274	2.72926	0.00634772	0.0552902	1306	2355	3232	701	1039	999
SNX30	ENSG00000148158	protein_coding	1538.9	1.41577	0.192321	2.16184	0.0306306	0.19159	1500	2147	3086	728	991	1011
NELFA	ENSG00000185049	protein_coding	3626.42	1.41476	0.158955	2.6093	0.00907284	0.0732812	3018	5522	7875	1295	2691	2742
SLC5A3	ENSG00000198743	protein_coding	1433.12	1.41343	0.201716	2.04959	0.0404043	0.237091	1165	2168	3191	707	909	912
HIBADH	ENSG00000106049	protein_coding	2241.33	1.40756	0.195587	2.08378	0.03718	0.222592	2060	3285	4551	1110	1451	1400
SPG11	ENSG00000104133	protein_coding	2686.85	1.4052	0.135059	3.00015	0.00269847	0.0273318	2419	3918	5600	1197	1888	1763
WNK1	ENSG00000060237	protein_coding	7806.7	1.40489	0.155146	2.60975	0.00906081	0.0732228	6616	11699	16825	3692	5079	5166
NKTR	ENSG00000114857	protein_coding	2302.23	1.40196	0.199196	2.01789	0.043603	0.251378	2299	3300	4323	1091	1532	1492
PDIA3	ENSG00000167004	protein_coding	15350.1	1.40094	0.171952	2.33168	0.0197177	0.136636	11452	24361	34873	6965	10106	10602
SPATS2L	ENSG00000196141	protein_coding	2033.02	1.39925	0.137542	2.90276	0.00369889	0.03519	1721	3084	4324	773	1531	1467
SUPV3L1	ENSG00000156502	protein_coding	1863.74	1.38666	0.124678	3.1013	0.00192672	0.0206547	1698	2740	3766	783	1290	1358
HSP90AA1	ENSG00000080824	protein_coding	42155.1	1.38492	0.153496	2.50768	0.0121525	0.0929305	40969	58364	83942	19006	28392	29395
SHE	ENSG00000169291	protein_coding	2321	1.38357	0.185126	2.07197	0.0382684	0.227397	2010	3429	4905	1153	1465	1542
PSMB2	ENSG00000126067	protein_coding	3719.18	1.38117	0.138638	2.7494	0.00597037	0.0525893	3073	5628	8021	1710	2516	2545
PGGT1B	ENSG00000164219	protein_coding	689.151	1.37845	0.18756	2.01775	0.0436169	0.251378	601	978	1497	326	437	489
SAP30	ENSG00000164105	protein_coding	1523.82	1.37762	0.136622	2.76398	0.00571006	0.0505995	1302	2236	3273	685	1078	1029
LMTK2	ENSG00000164715	protein_coding	1213.76	1.37744	0.154466	2.44353	0.0145443	0.107425	1149	1768	2360	489	882	888
GDI1	ENSG00000203879	protein_coding	5046.21	1.37619	0.111313	3.37954	0.000726077	0.00910134	4146	7609	10951	2167	3581	3571
NHLRC3	ENSG00000188811	protein_coding	729.017	1.3744	0.188226	1.98911	0.0466895	0.264904	722	1018	1399	313	509	524
TMEM184C	ENSG00000164168	protein_coding	848.071	1.37214	0.168149	2.21317	0.026886	0.173737	673	1330	1823	330	615	648
COMMD2	ENSG00000114744	protein_coding	483.3	1.37116	0.181081	2.04972	0.040392	0.237064	396	754	1014	191	342	373
KLHL20	ENSG00000076321	protein_coding	1318.76	1.3687	0.170193	2.16638	0.0302822	0.190199	1287	1842	2565	587	923	920
C20orf194	ENSG00000088854	protein_coding	1231.04	1.36551	0.144906	2.52237	0.0116568	0.0897815	1092	1822	2513	479	892	948
MAP3K9	ENSG00000006432	protein_coding	1241.61	1.36304	0.139621	2.60019	0.00931715	0.0747879	1119	1806	2528	557	876	861
ENTPD4	ENSG00000197217	protein_coding	2313.33	1.35705	0.153201	2.33061	0.0197739	0.136904	2159	3157	4811	963	1567	1809
DDX3Y	ENSG00000067048	protein_coding	6861.31	1.35591	0.120616	2.95082	0.0031693	0.0310858	6338	9781	13825	3007	4829	4938
YWHAQ	ENSG00000134308	protein_coding	16004.4	1.34535	0.145913	2.3668	0.0179425	0.126655	14065	22913	33638	7688	10746	11074
PRAME	ENSG00000185686	protein_coding	2999.38	1.34515	0.162059	2.12979	0.0331889	0.203804	2290	4723	6535	1311	2306	2006
XPO7	ENSG00000130227	protein_coding	4465.54	1.3437	0.144966	2.37092	0.0177436	0.12561	3423	6949	9808	1842	3211	3403
CASC3	ENSG00000108349	protein_coding	4688.49	1.34327	0.134017	2.56141	0.0104248	0.0820937	3937	7066	9793	1811	3624	3527
DUT	ENSG00000128951	protein_coding	2587.12	1.33882	0.155115	2.18434	0.0289376	0.183666	2039	4007	5554	1220	1790	1798
XRCC5	ENSG00000079246	protein_coding	6890.88	1.30477	0.104453	2.91775	0.00352562	0.0338634	5671	10027	14843	3024	5100	5089
SCAPER	ENSG00000140386	protein_coding	2366.11	1.3005	0.130616	2.30061	0.0214136	0.14521	1885	3465	5202	1044	1706	1796
SRSF11	ENSG00000116754	protein_coding	2976.56	1.28056	0.110645	2.53563	0.0112247	0.0870151	2483	4325	6248	1357	2166	2230
ZNF507	ENSG00000168813	protein_coding	1849.81	1.25239	0.123101	2.05024	0.040341	0.236855	1528	2689	3852	852	1432	1343
